# Supplementary material for: Mycobacterium abscessus persistence in the face of Pseudomonas aeruginosa antagonism
Source: Front Cell Infect Microbiol. 2025 May 9;15:1569331. doi: 10.3389/fcimb.2025.1569331 (PMC12098619; doi:10.3389/fcimb.2025.1569331)
Supplement: Supplementary file 2 [file Table1.xlsx]

## Sheet: Pseudomonas aeruginosa
S1 Table: Pseudomonas aeruginosa probes used for rRNA depletion
S. No.	Sequence
1	GACTTATCGCGTTAGCTGCGCCACTAAGATCTCAAGGATCCCAACGGCTA
2	AGCCCGGGGATTTCACATCCAACTTGCTGAACCACCTACGCGCGCTTTAC
3	TTCAAAGATCCTTTCGCGTACGGGGCTATCACCCACTATGGCCGCACTTT
4	ACCCATTATACAAAAGGTACGCAGTCACCTAACAAGTAGGCTCCCACTGC
5	TGTCTGAGTTCCCGAAGGCACCAATCCATCTCTGGAAAGTTCTCAGCATG
6	TATCAGTCCAGGTGGTCGCCTTCGCCACTGGTGTTCCTTCCTATATCTAC
7	CAGGAGCAAGCTCCCTTCATCCGCTCGACTTGCATGTGTTAGGCCTGCCG
8	CGATCCACAAGTCATCCCCTACCTTTTCAACGGGAGTGGGTTCGGTCCTC
9	CTCGCCTTAGGAACCGACTAACCCTGCGTCGATTAACGTTGCGCAGGAAC
10	GAGGCAAGTTTCCCGCTTAGATGCTTTCAGCGGTTATCTTTTCCGAACAT
11	GGTTTGTCACCGGCAGTCTCCTTAGAGTGCCCACCCGAGGTGCTGGTAAC
12	TTGCCGACTCCCCGAAGCTTTTCGCAGGCTACCACGTCTTTCATCGCCTC
13	CACGGGGTCTTTCCGTCTAGCCGCGGATACACTGCATCTTCACAGCGATT
14	GATCACTAAGACCTACTTTCGTACCTGCTCGACGTGTCTGTCTCGCAGTC
15	CCGAAGACCTTCTTCACACACGCGGCATGGCTGGATCAGGCTTTCGCCCA
16	GGAGGAGACCGCCCCAGTCAAACTGCCCACCATACACTGTCCTCGATCCG
17	CATCAACCACTTCGTCATCTAAAAGACGACTCGTCATCAGCTCTCGGCCT
18	GCTATTACGCTTTCTTTAAAGGGTGGCTGCTTCTAAGCCAACCTCCTAGC
19	GCCTTGGAGGATGGTCCCCCCATGTTCAGACAAAGTTTCTCGTGCTCCGT
20	TTTATACTCTGCGACCGATTTCCGACCGGTCTGAGCGCACCTTCGTACTC
21	AAGCTTCTCAACTCACCTTCACAGGCTTACAGAACGCTCCTCTACCGCGT
22	CCTGTGTCGGTTTGGGGTACGGTTCCTGGTTACCTGAAGCTTAGAAGCTT
23	AAAATCAATGAAGCTTAAGGGCTAATCCCCGTTCGCTCGCCACTACTAAG
24	CCAGCCAGAGCTTACGGAGTAAATCCTTCACCCTAGCCGGCGCACCTTCT
25	GTACAAGATACCTAGGTTATCCTAGGTGGGTTCCCCCATTCAGAGATCTC
26	GATAGCGTGAGGTCCGAAGATCCCCCACTTTCTCCCTCAGGACGTATGCG
27	CCTATCAACGTCGTAGTCTTCGACGGCCCTTCAGGGGAATCAAGTTCCCA
28	TCCGGACGTTATCCCCCACTACCAGGCAGATTCCTAGGCATTACTCACCC
29	TTCTTTTCCTCAGGGTACTTAGATGTTTCAGTTCCCCTGGTTCGCCTCTT
30	TGTAGCACGTGTGTAGCCCTGGCCGTAAGGGCCATGATGACTTGACGTCA
31	TCCACTTTCGTGTTTGCAGAGTGCTGTGTTTTTAATAAACAGTCGCAGCG
32	ACGACGGACGTTAGCACCCGCCGTGTGTCTCCCATGCTCGGCACTTCTGG
33	AACCTTCAACCTGCTCATGGATAGATCGCCCGGTTTCGGGTCTATACCCA
34	CGTACTAGGAGCAGCCCCTCTCAAATCTCAAACGTCCACGGAGATAGGGA
35	GAGGCGCTACCTAAATAGCTTTCGAGGAGAACCAGCTATCTCCGAGCTTG
36	ATTAAGACTCGCTTTCGCTACGCCTACCCTATACGGTTAAGCTTGCCACT
37	GGACTACGATCGGTTTTATGGGATTAGCTCCACCTCGCGGCTTGGCAACC
38	TCAAAGCCTCCCACCTATCCTACACAAGCAGGCTCAAAGTCCAGTGCAAA
39	ACCTAAGATTTCAGCCTACCACCTTAAACTTGGACAACCAACGCCAAGCT
40	GTTACGGATCGTCGCCTTGGTAGGCCTTTACCCCACCAACTAGCTAATCC
41	GACTTATCGCGTTAGCTGCGCCACTATGATCTCAAGGATCCCAACGGCTA
42	CCACTGGCGTGACAACCGGAACACCAGAGGTTCGTCCACTCCGGTCCTCT
43	ACAGGAAATTCCACCACCCTCTACCGTACTCTAGCTCAGTAGTTTTGGAT
44	TTAGAACCTCAAGCATGCCAGGGTGGTATTTCAAGGATGGCTCCACGCGA
45	TTAACGCTTGCACCCTTCGTATTACCGCGGCTGCTGGCACGAAGTTAGCC
46	GGTAACGTCAAAACAGCAAGGTATTAACTTACTGCCCTTCCTCCCAACTT
47	ATCGGTTTGGTAAGTCGGGATGACCCCCTAGCCGAAACAGTGCTCTACCC
48	ATGGTCAAGCCTCACGGGCAATTAGTACTGGTTAGCTCAACGCCTCACAA
49	TAGCTACCCGGCAATGCCACTGGCGTGACAACCGGAACCCAGAGGTTCGT

## Sheet: Mycobacterium abscessus
S1 Table : Mycobacterium abscessus probes used for fo rRNA depletion
S. No.	Sequence
1	GTCCCAGACCACTTCCGCTAATCACGACACTTTTTTACTGTCCGCCGGCC
2	CTGGCCCAGGAACCCTTGGTCATTCGGCGGGCAAGTTTCTCACTTGCCTG
3	ATTACCCCACCAACAAGCTGATAGGCCGCGGGCTCATCCCACACCGCAAA
4	TTGTAGCATGTGTGAAGCCCTGGACATAAGGGGCATGATGACTTGACGTC
5	TAGGTTTCCCGCTTAGATGCTTTCAGCGGTTATCCTGTCCGAACGTAGCT
6	GTCTATGGTTGAGACAGTTGAGAAGTCGTTACGCCATTCGTGCAGGTCGG
7	TCAGCTCACGGAGCAAGTCCGGTCACCAAGCGAGGTCCCCCTTCTCCCGA
8	TCAGCCTGTTATCCCCGGGGTACCTTTTATCCGTTGAGCGACACCCCTTC
9	GAGTATTTAGGCTTACCGGGTGGTCCCGGCAGATTCACAGCAGATTCCAC
10	GCATTCTCACTCCCGCACCCTCCACTGCTGAATTACTTCGCAGCTTCGCT
11	CGTGCTGGGTTTCCCCATTCGGAGATCCTCGGATCAAAGCTCGGTTGGCA
12	AAGGGTGGCTGCTTCTAAGCCAACCTCCTGGTTGTCTTCGCGACTGCACA
13	ATTAGTAAGTTTTCGGTCGATTAGTGCCAGTTCCCTGAACGTATTACTAC
14	CCAGGATGCGACGAGCCGACATCGAGGTGCCAAACCATCCCGTCGATATG
15	CATTTCGGGGAGAACCAGCTATCACGGAGTTTGATTGGCCTTTCACCCCT
16	CCGCCGTCTCACTGCCGCGCTCTAACTTATTGGCATTCGGAGTTTGGCTG
17	TAGGGCCCATCGGCCATCCAGTAGCTCTACCTCCAACAAGAAACACGCGA
18	CCTTTTGGGTGGTTAGTACCGATGATTCATCATGGGCGCGCACACACGGG
19	CTACGGGCTTGCTCCGGTATAACCACTAACCGGTACAGCTACCTTCCTGC
20	GACTACTACCACCGAAGGTCCCACGCAGCGGGTTCACGTCGCACTCCGAA
21	AGTTTTAGTCTTGCGACCGTACTCCCCAGGCGGGGTACTTAATGCGTTAG
22	TTCGCCTCAATCGGCTATGCGTCACCTCTCAGACGTATGACATCCGGATT
23	CGCTACGGCTACCCCACACGGGTTAACCTCGCGACGTGTCCCTGACTCGC
24	CCTCAGTCTTCAACCTAAGTGGGTTCGGGCCTCCACGGCGTCTTACCGCC
25	GTTCCTCCTGATATCTGCGCATTCCACCGCTACACCAGGAATTCCAGTCT
26	ACCATGAAGTGTGTGGTCCTATCCGGTATTAGACCCAGTTTCCCAGGCTT
27	CACAGGCCACAAGGGAATACCTATCTCTAGGTACGTCCTGTGCATGTCAA
28	CGAACTGAGACCAGCTTTAAGGGATTCGCTCCACCTTACGGCTTCGCAGC
29	TCACTCCCCTCCCGGGGTACTTTTCACCATTCCCTCACGGTACTAATCCG
30	GCAGATCACCCACGTGTTACTCACCCGTTCGCCACTCGAGTACCCCGAAG
31	GCTTCACAGTCTCCCACCTATCCTACACAAACCGAACCAAACGCCAATAC
32	AGGTGATCCAGCCGCACCTTCCGGTACGGCTACCTTGTTACGACTTCGTC
33	CGAGTTGACCCCGGCAGTCTCCTACGAGTCCCCGGCATTACCCGCTGGCA
34	AGGTTAGAGGTTCAATACGATCAGAGTGGTATTTCAACGATGACTCCACA
35	TGGTGGAACAACTGGTACACCAGAGGTTCGTCCGTCCCGGTCCTCTCGTA
36	CCGTTGTCCATCGACTACGCCTGTCGGCCTCGCCTTAGGTCCCGACTTAC
37	CGGGATGAAGTACGAGACAGGTGTCGGATTTTCGCGTACCGGACTCTCAC
38	GTACAACTCCCACAACCCCGCACACACAACCCCTACCAGGTATCACATGC
39	CAGCGTTGCTGATCTGCGATTACTAGCGACTCCGACTTCATGGGGTCGAG
40	TTGCCGAGTTCCTTAACCATAGTTATCTCGTACGCCTTAGTATTCTCTAC
41	AGTCTGCCCGTATCGCCCGCACGCCCACAGTTAAGCTGTGAGTTTTCACG
42	CTATTGAACCCATAGTCTGTGGGTGACCTTATCCCTCTAAAAGGGTAAGA
43	CACTTGCACTCAACACCTGATTGCCGTCCAGGTTGAGGGAACCTTTGGGC
44	GAATTTCGCTACCTTAGGATGGTTATAGTTACCACCGCCGTTTACTGGGG
45	CTCAAGTTTCTGACGCGCGCGGCGGATAGAGACCGAACTGTCTCACGACG
46	TACACGCTTAGGGGCCTTAGCCGGCGATCTGGGCTGTTTCCCTCTCGACG
47	TTCGCTACCCACGCTTTCGCTCCTCAGCGTCAGTTACTGCCCAGAGACCC
48	GGTTTGGGGTACGGGCCGTGTGTGAACTCACTAGAGGCTTTTCTTGGCAG
49	TCGCAGCCTCCTACGTCCTTCTTCGGCTTCTAGTGCCAAGGCATTCACCA
50	ACCTTCGACAGCTCCCTCCAAAAGGTTAGGCCACTGGCTTCGGGTGTTAC
51	TACTTGAGCCCCGCTACATTGTCGGCGCACAATCACTTGACCAGTGAGCT
52	CTTCCGCTTTCGCTCGCCACTACTCACGGAATCACGGTTGTTTTCTCTTC
53	TGGGAGGCAACCGCCCCAGTTAAACTACCCACCAGGCACTGTCCCTGGAC
54	AAGGCACGCCATCACCCCACGAGGAGGCTTTGACGGATTGTAGGCACATG
55	TGTTTCACTTCCCCGCGTTTCCTCCCAAAGCCTATATATTCAGCAGTGGG
56	GCTGGCACGTAGTTGGCCGGTCCTTCTTCTGTAGGTACCGTCACTTTCGC
57	CCCTACCCATCCATGCCACTGCCCCGAAGGGAATGTATTGCATGAATGCC
58	TGCGACTTCGCACGGACCTGTGTTTTTAGTAAACAGTCGCTTCTCACTGG
59	GTCCCGGGGTCTTTTCGTCCTGCCGCGCGTAACGAGCATCTTTACTCGTA
60	CACCTACGAGCTCTTTACGCCCAGTAATTCCGGACAACGCTCGGACCCTA
61	TATCTCAGTCCCAGTGTGGCCGGTCACCCTCTCAGGCCGGCTACCCGTCG
62	TGGGTAGATCACTCCGCTTCGGGTCCAGAACACGCCACTATGGGCGCCCT
