# Supplementary material for: Mycobacterium abscessus persistence in the face of Pseudomonas aeruginosa antagonism
Source: Front Cell Infect Microbiol. 2025 May 9;15:1569331. doi: 10.3389/fcimb.2025.1569331 (PMC12098619; doi:10.3389/fcimb.2025.1569331)
Supplement: Supplementary file 3 [file Table2.xlsx]

## Sheet: LMB vs L
Locustag	Gene	Description	FeatureType	logFC	PValue	FDR	L1	L2	L3	LMB1	LMB2	LMB3
PA0008	glyS	glycyl-tRNA synthetase beta chain	CDS	-1.37154	0.000878319	0.0174754	109.734	179.612	176.377	40.7255	58.7265	80.3876
PA0014		hypothetical protein	CDS	-1.05439	0.00612268	0.0503175	12.7953	6.13583	8.68613	3.55854	4.58301	5.28651
PA0018	fmt	methionyl-tRNA formyltransferase	CDS	-1.02103	0.00195697	0.0270482	14.9137	23.2418	20.0264	8.1451	11.1911	9.26501
PA0020		hypothetical protein	CDS	-1.15727	0.00340678	0.0362198	121.936	243.946	192.06	59.1508	94.3248	96.5741
PA0045		hypothetical protein	CDS	-2.7301	9.42119e-05	0.00426711	16.1	79.7658	57.6663	7.35432	7.14097	8.50201
PA0046		hypothetical protein	CDS	-3.34001	1.58362e-05	0.00142296	14.7442	63.4036	59.5965	4.66564	4.79618	4.0875
PA0047		hypothetical protein	CDS	-3.22615	6.95212e-06	0.0011719	23.7263	66.9363	76.9688	4.50748	6.50148	6.81251
PA0048		probable transcriptional regulator	CDS	-1.32818	0.0180393	0.0950777	6.52473	22.8699	18.82	4.11209	9.59235	5.39551
PA0049		hypothetical protein	CDS	-2.60913	8.85531e-05	0.00411108	19.4047	51.1319	56.7012	5.06104	9.9121	5.88601
PA0061		hypothetical protein	CDS	1.05763	0.0206946	0.102149	17.71	29.0057	35.9509	26.6495	78.977	65.6181
PA0069		conserved hypothetical protein	CDS	-1.73389	0.00395147	0.03931	21.2689	97.6155	77.2101	12.9689	26.9652	18.9115
PA0070		hypothetical protein	CDS	-4.17417	1.17922e-05	0.00137454	231.586	664.343	647.358	13.9178	46.7894	24.852
PA0071		hypothetical protein	CDS	-1.39528	7.05824e-05	0.00347977	71.7721	78.0924	82.0357	34.3992	23.8743	29.8115
PA0074	ppkA	serine/threonine protein kinase PpkA	CDS	-1.19189	0.0134412	0.0790719	24.5737	51.6897	68.524	17.6345	29.2034	16.4045
PA0075	pppA	PppA	CDS	-1.85105	0.00153198	0.0233187	3.55894	10.5983	7.96229	1.97697	1.27898	2.616
PA0076		hypothetical protein	CDS	-2.23592	0.000671418	0.0146112	3.72842	10.7842	12.0641	1.26526	2.55796	1.744
PA0077	icmF1	IcmF1	CDS	-2.49817	8.54127e-05	0.00403249	34.7421	106.54	104.234	16.6065	15.3478	11.445
PA0079		hypothetical protein	CDS	-1.56138	0.000855176	0.0171374	27.6242	47.7851	51.1517	18.7416	13.749	10.3005
PA0080		hypothetical protein	CDS	-3.20326	2.97704e-06	0.000969591	14.6595	25.6589	31.3666	2.92591	2.77112	2.071
PA0082		hypothetical protein	CDS	-1.07953	0.00256136	0.0310879	68.5521	58.3834	58.1488	42.8606	21.5295	23.217
PA0083		conserved hypothetical protein	CDS	-3.30192	2.98008e-05	0.00198612	33.471	115.279	96.5126	5.45643	11.2977	8.12051
PA0084		conserved hypothetical protein	CDS	-3.8368	1.67207e-05	0.00147859	213.198	828.523	667.385	33.7666	46.0433	39.785
PA0085	hcp1	Hcp1	CDS	-3.28776	3.41589e-05	0.00212284	208.452	709.153	609.477	48.1589	46.0433	62.0756
PA0086		hypothetical protein	CDS	-2.62457	6.80119e-05	0.00341346	19.9131	69.1675	37.6399	7.35432	6.28832	6.81251
PA0087		hypothetical protein	CDS	-1.03612	0.0263171	0.116823	3.72842	7.43737	12.0641	3.7167	3.19745	4.033
PA0088		hypothetical protein	CDS	-1.12394	0.0147158	0.0835693	18.7268	56.1521	40.0527	19.3743	13.003	20.056
PA0089		hypothetical protein	CDS	-1.93633	0.000185116	0.00632711	8.72789	13.5732	13.0292	2.6096	3.5172	3.052
PA0090	clpV1	ClpV1	CDS	-2.24905	0.000281736	0.00830449	89.5668	289.5	272.166	44.1259	49.3473	43.4366
PA0091	vgrG1	VgrG1	CDS	-1.67081	0.00559741	0.0477537	23.8958	88.8766	90.4806	12.4154	30.3758	20.928
PA0092		hypothetical protein	CDS	-1.62317	0.000777041	0.0160329	17.2863	26.5886	15.6833	4.27025	6.07516	8.88351
PA0093		hypothetical protein	CDS	-1.81005	0.000139901	0.00523779	29.5731	56.524	41.2591	14.7877	10.6582	10.791
PA0094		hypothetical protein	CDS	-2.04195	2.99469e-05	0.00198612	31.7763	60.2427	44.6371	10.7547	12.1503	10.246
PA0097		hypothetical protein	CDS	-1	0.0230172	0.108364	3.55894	8.55298	7.23845	3.79578	3.19745	2.507
PA0099		hypothetical protein	CDS	-1.41139	0.00042579	0.0110845	20.5063	24.7293	14.4769	7.4334	7.88705	7.19401
PA0104		hypothetical protein	CDS	-1.31573	0.0023883	0.0300343	33.8947	31.4229	25.8171	5.85182	17.3728	13.516
PA0107		conserved hypothetical protein	CDS	-3.05613	0.00820261	0.0591927	136.596	7.99517	6.27332	5.9309	4.6896	7.63001
PA0108	coIII	cytochrome c oxidase, subunit III	CDS	-1.6846	0.0399602	0.150519	418.6	40.3477	39.8115	66.5842	48.6013	40.3845
PA0110		hypothetical protein	CDS	-2.83131	0.0149859	0.0846352	47.4526	2.23121	1.20641	2.37236	2.3448	2.6705
PA0111		hypothetical protein	CDS	-3.59912	0.00209308	0.0277632	31.6916	2.04528	2.41282	0.948944	1.06582	1.09
PA0112		hypothetical protein	CDS	-1.7473	0.0336188	0.137048	37.7926	3.53275	5.30819	5.14011	6.3949	2.943
PA0120		probable transcriptional regulator	CDS	1.07053	0.00593986	0.0493159	20.591	23.0558	35.7097	38.2741	48.0684	79.5156
PA0126		hypothetical protein	CDS	-3.38737	5.09921e-06	0.00112755	31.9458	98.1733	101.338	7.4334	6.3949	8.17501
PA0139	ahpC	alkyl hydroperoxide reductase subunit C	CDS	-1.32635	0.00390064	0.0389435	1376.72	1191.47	892.018	484.12	535.786	360.027
PA0155	pcaR	transcriptional regulator PcaR	CDS	-1.71085	0.000116157	0.00480313	54.8247	23.4277	31.1253	11.8618	12.1503	9.59201
PA0165		hypothetical protein	CDS	-1.5548	0.00083467	0.0168727	33.7252	83.4845	67.3175	20.086	15.8807	26.596
PA0168		conserved hypothetical protein	CDS	-1.31673	0.0290027	0.124288	1.86421	1.67341	4.82563	0.553551	0.959235	1.5805
PA0171		hypothetical protein	CDS	-1.91069	0.00126294	0.0215164	9.65999	18.0356	21.2328	1.66065	4.58301	6.54001
PA0174		conserved hypothetical protein	CDS	-1.05238	0.0381613	0.146634	8.21947	5.20616	3.37794	4.8238	2.02505	1.526
PA0185		probable permease of ABC transporter	CDS	3.18509	0.00794521	0.0582461	4.57579	3.16088	24.3694	45.3121	224.994	13.4615
PA0197	tonB2	TonB2	CDS	1.29556	0.0189114	0.0974611	2.45737	1.11561	2.41282	7.4334	3.5172	3.9785
PA0198	exbB1	transport protein ExbB	CDS	2.84901	2.403e-05	0.00173859	3.72842	6.32176	7.47973	58.6764	47.3223	17.767
PA0199	exbD1	transport protein ExbD	CDS	3.17777	0.00585557	0.0491286	6.01631	20.0809	22.1979	379.815	36.6641	15.4235
PA0200		hypothetical protein	CDS	2.89851	0.0218701	0.105415	31.9458	21.7543	26.2997	563.752	18.1189	15.7505
PA0209		conserved hypothetical protein	CDS	1.33127	0.0411714	0.153628	2.20316	0.371869	0.241282	3.24223	3.94352	1.635
PA0230	pcaB	3-carboxy-cis,cis-muconate cycloisomerase	CDS	1.01827	0.0474168	0.166236	5.50789	7.25144	8.68613	6.40537	27.0718	9.70101
PA0234		hypothetical protein	CDS	1.33436	0.00356255	0.0370971	16.5237	10.0405	13.0292	55.5132	19.5045	25.3425
PA0237		probable oxidoreductase	CDS	1.75721	0.00447736	0.042063	1.52526	0.371869	3.13666	5.06104	6.18174	5.06851
PA0238		hypothetical protein	CDS	1.35241	0.00765619	0.0570986	3.98263	2.04528	4.58435	14.4714	6.50148	6.15851
PA0276		hypothetical protein	CDS	1.80481	0.0124004	0.0759985	11.6937	29.1917	28.2299	160.609	52.5448	26.705
PA0277		conserved hypothetical protein	CDS	-1.23647	0.017721	0.0942922	33.2168	89.0625	122.812	55.0388	21.8493	26.814
PA0280	cysA	sulfate transport protein CysA	CDS	-1.52889	0.00115188	0.0207661	17.4558	47.4132	34.262	9.17313	12.0437	12.971
PA0282	cysT	sulfate transport protein CysT	CDS	-2.16988	9.76491e-05	0.00435202	16.4389	36.2572	44.1545	7.4334	9.16603	4.90501
PA0283	sbp	sulfate-binding protein precursor	CDS	-1.66874	0.00303134	0.033979	41.3515	107.284	96.5126	11.3083	31.9745	33.681
PA0284		hypothetical protein	CDS	-1.44853	0.00529088	0.0464181	23.8958	39.9759	53.8058	22.6956	6.50148	13.625
PA0296	spuI	probable glutamine synthetase	CDS	-1.77247	0.00645499	0.052117	1137.51	352.903	248.52	259.299	136.531	113.36
PA0298	spuB	probable glutamine synthetase	CDS	-1.4946	0.00659923	0.0523597	654.592	239.111	179.272	150.012	137.171	93.8491
PA0300	spuD	polyamine transport protein	CDS	-1.60383	0.00252587	0.0309948	688.317	378.376	251.657	144.477	122.249	167.097
PA0301	spuE	polyamine transport protein	CDS	-1.20072	0.00530192	0.0464418	199.131	150.979	116.056	50.3731	76.7388	75.8096
PA0302	spuF	polyamine transport protein PotG	CDS	-1.41909	0.00259047	0.0313048	165.152	135.918	87.5852	32.8177	50.9461	61.6396
PA0315		hypothetical protein	CDS	-2.14633	0.0172621	0.092915	728.143	88.5047	78.1752	56.4622	53.8238	91.9961
PA0318		conserved hypothetical protein	CDS	1.16766	0.00350141	0.0367351	84.4826	77.9065	121.847	131.35	233.627	273.154
PA0320		conserved hypothetical protein	CDS	-2.9407	2.82333e-07	0.00026412	50.6726	68.2379	55.2535	6.08906	7.88705	8.66551
PA0348		hypothetical protein	CDS	1.12001	0.00323389	0.0352561	7.45684	11.7139	14.9595	19.6115	20.3571	33.1905
PA0370		conserved hypothetical protein	CDS	-1.14637	0.000725107	0.0153596	12.6258	16.1763	11.8228	5.85182	5.75541	6.70351
PA0371		hypothetical protein	CDS	-1.39165	0.00131597	0.0218735	62.5357	114.536	103.268	23.9608	37.8365	44.9081
PA0372		probable zinc protease	CDS	-1.3179	0.00533634	0.0465968	46.4358	102.45	110.024	19.9278	35.0654	48.6141
PA0373	ftsY	signal recognition particle receptor FtsY	CDS	-1.48825	0.000104941	0.00449712	97.4473	109.701	125.225	30.0499	35.8115	52.4836
PA0380		conserved hypothetical protein	CDS	-1.40608	0.000269512	0.00811595	8.55841	12.2717	12.7879	3.16315	5.32909	4.142
PA0387		conserved hypothetical protein	CDS	1.4378	0.018703	0.0968348	51.0115	171.06	176.859	179.904	333.814	565.656
PA0390	metX	homoserine O-acetyltransferase	CDS	-1.31597	0.00307528	0.0341964	30.9289	95.5702	64.6634	20.7977	29.6297	26.2145
PA0401		noncatalytic dihydroorotase-like protein	CDS	-1.21651	0.000932001	0.0181418	28.1326	43.3227	50.9104	18.2672	20.5703	13.734
PA0402	pyrB	aspartate carbamoyltransferase	CDS	-1.15849	0.002286	0.0292095	88.4652	166.039	127.155	75.5992	43.8051	51.4481
PA0405		conserved hypothetical protein	CDS	-1.06694	0.00656926	0.0523597	120.919	91.8515	69.7304	65.7144	39.3287	29.975
PA0409	pilH	twitching motility protein PilH	CDS	-1.12696	0.00133497	0.0218735	96.3457	175.522	107.37	54.248	62.3503	57.0071
PA0416	chpD	probable transcriptional regulator	CDS	-1.20164	0.0256942	0.115252	5.50789	4.83429	3.8605	0.553551	2.66454	2.9975
PA0418		hypothetical protein	CDS	-1.14763	0.00116721	0.0209084	18.5574	29.0057	22.6805	9.2522	12.7898	9.64651
PA0423	pasP	PasP	CDS	-1.97156	0.000482906	0.0117406	238.11	438.433	377.606	59.6253	76.5257	132.49
PA0428		probable ATP-dependent RNA helicase	CDS	-1.3941	0.00169312	0.0248624	134.223	220.518	245.625	46.0238	83.3469	98.9176
PA0446		conserved hypothetical protein	CDS	-1.18748	0.00333388	0.0359246	83.7199	113.234	155.144	61.4441	59.6858	33.4085
PA0447	gcdH	glutaryl-CoA dehydrogenase	CDS	-1.62955	0.0138202	0.0802837	383.264	1195.93	782.717	105.333	460.326	197.726
PA0452		probable stomatin-like protein	CDS	1.88944	0.0188291	0.0972113	24.8279	86.4594	255.035	557.188	527.153	269.939
PA0453		hypothetical protein	CDS	1.86555	0.00210689	0.0278319	18.8116	20.4528	48.4976	179.983	63.5227	74.3926
PA0455	dbpA	RNA helicase DbpA	CDS	-1.04909	0.00156878	0.0237492	69.3147	38.4884	41.983	26.9658	21.3163	24.2525
PA0466		hypothetical protein	CDS	1.28684	0.00432044	0.0413559	1.35579	2.23121	0.965126	3.47946	2.77112	4.79601
PA0467		conserved hypothetical protein	CDS	1.58641	0.0352009	0.140577	2.20316	14.5029	16.8897	8.06602	40.3945	49.7041
PA0493		probable biotin-requiring enzyme	CDS	-1.38683	0.00244229	0.0303029	2.88105	5.02023	1.93025	1.42342	1.06582	1.2535
PA0500	bioB	biotin synthase	CDS	-1.77567	0.00127793	0.0215957	499.693	241.9	164.795	88.2518	93.8985	82.7311
PA0506		probable acyl-CoA dehydrogenase	CDS	-1.45403	0.0353131	0.140823	662.133	2670.39	2763.88	319.636	1331.31	574.213
PA0508		probable acyl-CoA dehydrogenase	CDS	-1.37569	0.0199319	0.100127	95.3289	314.415	287.608	39.223	148.255	81.2051
PA0515		probable transcriptional regulator	CDS	-1.52694	0.0301467	0.127241	8.04999	35.3275	18.82	12.8107	3.41061	5.12301
PA0517	nirC	probable c-type cytochrome precursor	CDS	-2.15686	0.00604362	0.0500676	2.37263	10.2264	4.10179	1.26526	1.81189	0.708501
PA0518	nirM	cytochrome c-551 precursor	CDS	-3.68221	0.000111934	0.00471909	24.6584	115.651	83.7247	7.90787	6.60807	2.9975
PA0519	nirS	nitrite reductase precursor	CDS	-2.49943	0.00285302	0.0328392	243.279	1549.58	828.319	206.395	161.045	96.0836
PA0534		conserved hypothetical protein	CDS	4.34148	0.0115233	0.0722118	15.8458	563.939	55.736	47.6054	7682.09	5149.93
PA0535		probable transcriptional regulator	CDS	4.15081	0.00189358	0.0265054	15.5916	82.7407	33.2968	23.2491	985.774	1324.41
PA0536		hypothetical protein	CDS	-1.56724	0.00365854	0.0375065	44.9952	129.782	114.85	15.7367	39.755	42.074
PA0537		conserved hypothetical protein	CDS	-1.12678	0.0201157	0.100777	87.0247	328.732	298.707	79.0787	128.431	119.464
PA0544		hypothetical protein	CDS	1.53731	0.00407246	0.0400136	44.0631	42.7649	45.1196	39.4603	197.709	145.897
PA0552	pgk	phosphoglycerate kinase	CDS	-1.06921	0.0232546	0.108725	99.8199	258.263	224.874	48.0798	114.362	115.213
PA0563		conserved hypothetical protein	CDS	-2.38802	7.05933e-06	0.0011719	197.86	246.735	158.522	52.0338	32.4008	30.7925
PA0569		hypothetical protein	CDS	-1.58562	0.00148206	0.0229349	3.13526	8.36704	6.03204	2.45144	1.81189	1.4715
PA0591		conserved hypothetical protein	CDS	1.08608	0.0366732	0.143785	61.0952	42.2071	58.8727	230.752	58.1936	55.4811
PA0597		probable nucleotidyl transferase	CDS	1.1183	0.00476562	0.043419	18.3879	23.2418	21.4741	59.8626	24.9401	51.8296
PA0603		probable ATP-binding component of ABC transporter	CDS	-1.4665	0.000309344	0.00886398	38.7247	49.0866	48.2563	18.1881	16.6267	14.388
PA0604		probable binding protein component of ABC transporter	CDS	-2.09658	0.000160733	0.00577704	102.193	163.25	127.638	24.0399	36.1312	31.719
PA0606		probable permease of ABC transporter	CDS	-1.60093	0.000310518	0.00886398	19.0658	39.604	38.3638	9.48944	13.2161	9.21051
PA0612	ptrB	repressor, PtrB	CDS	-2.49562	0.00120898	0.0212804	30.9289	148.561	83.0008	6.00998	28.031	12.5895
PA0613		hypothetical protein	CDS	-3.77261	6.75123e-05	0.00341346	111.09	448.473	406.801	9.88483	43.059	17.876
PA0614		hypothetical protein	CDS	-5.48924	2.84459e-07	0.00026412	55.8415	164.738	145.251	1.81881	4.47643	1.962
PA0615		hypothetical protein	CDS	-4.43495	2.19671e-05	0.00167145	415.888	1974.06	1203.51	52.1128	88.676	25.4515
PA0616		hypothetical protein	CDS	-4.75797	9.73661e-06	0.00131349	276.581	876.494	949.684	20.2441	45.7236	11.881
PA0617		probable bacteriophage protein	CDS	-5.192	2.51117e-05	0.00179356	422.667	1632.32	1348.52	15.5785	65.3346	12.3715
PA0618		probable bacteriophage protein	CDS	-5.288	2.70271e-05	0.0018362	1381.97	5303.96	5001.28	47.289	209.22	42.7825
PA0619		probable bacteriophage protein	CDS	-5.43698	1.26576e-05	0.00138265	839.148	3770.37	2819.86	31.5524	111.911	28.1765
PA0620		probable bacteriophage protein	CDS	-5.09219	3.20091e-05	0.00208839	2662.34	14041.4	8774.44	180.932	440.076	126.004
PA0621		conserved hypothetical protein	CDS	-5.38918	1.23366e-05	0.00137454	1339.77	4856.05	3956.05	43.256	153.051	46.0526
PA0622		probable bacteriophage protein	CDS	-5.2695	2.01013e-05	0.00163143	5139.79	17416.5	16609.6	207.74	654.518	153.254
PA0623		probable bacteriophage protein	CDS	-5.84111	1.21893e-05	0.00137454	3949.84	13517.2	9476.57	74.9666	321.344	73.8476
PA0624		hypothetical protein	CDS	-5.83123	1.48599e-05	0.00142296	1193.01	3941.25	4789.44	23.1701	122.676	28.6125
PA0625		hypothetical protein	CDS	-5.62524	1.46012e-05	0.00142296	4042.45	18117.4	17341.6	172.392	505.943	122.08
PA0626		hypothetical protein	CDS	-4.65219	1.1974e-05	0.00137454	449.105	1586.39	1857.87	30.8407	93.1524	30.956
PA0627		conserved hypothetical protein	CDS	-4.65782	3.26651e-05	0.00209169	218.451	1020.41	965.85	19.2161	55.7422	12.535
PA0628		conserved hypothetical protein	CDS	-5.34704	1.51068e-05	0.00142296	804.915	3817.79	3247.41	39.9347	125.553	28.013
PA0629		conserved hypothetical protein	CDS	-4.74078	1.50944e-05	0.00142296	153.374	424.86	586.797	8.22418	28.8836	6.64901
PA0630		hypothetical protein	CDS	-4.13234	4.50294e-05	0.00253393	27.4547	98.917	130.051	3.24223	9.80552	1.7985
PA0631		hypothetical protein	CDS	-4.59953	1.39977e-05	0.00142296	37.7079	216.613	173.964	4.27025	10.445	3.1065
PA0632		hypothetical protein	CDS	-4.67075	2.68037e-05	0.0018362	97.532	525.636	426.344	9.72668	25.473	6.15851
PA0633		hypothetical protein	CDS	-5.7061	3.13218e-06	0.000969591	1791.17	6161.86	4825.39	60.6533	140.794	43.4366
PA0634		hypothetical protein	CDS	-5.65394	9.52465e-06	0.00131349	444.19	2262.82	1209.3	15.4203	48.8144	13.6795
PA0635		hypothetical protein	CDS	-4.91286	2.56619e-05	0.00180965	290.223	1515.74	1112.07	19.7697	61.924	15.3145
PA0636		hypothetical protein	CDS	-5.78075	4.02421e-06	0.00106757	2186.63	7541.49	7475.14	72.1198	186.305	54.6091
PA0637		conserved hypothetical protein	CDS	-4.12243	3.59428e-05	0.00217649	150.831	713.43	704.301	24.119	50.7329	15.3145
PA0638		probable bacteriophage protein	CDS	-5.11723	1.37049e-05	0.00142296	477.576	2104.4	1650.85	19.8487	79.2968	22.9445
PA0639		conserved hypothetical protein	CDS	-5.47431	6.99886e-06	0.0011719	569.77	1880.35	2522.6	26.0169	70.3439	15.6415
PA0640		probable bacteriophage protein	CDS	-5.203	2.07034e-05	0.00164769	491.643	2104.22	1790.55	20.2441	80.6824	18.312
PA0641		probable bacteriophage protein	CDS	-5.44402	4.79543e-06	0.00112755	3471.75	9713.58	11630.3	141.314	327.632	101.207
PA0642		hypothetical protein	CDS	-4.32536	9.06616e-05	0.00415323	77.9578	602.055	227.77	15.6576	21.6361	8.06601
PA0643		hypothetical protein	CDS	-4.39918	5.21308e-05	0.00284726	636.288	3545.58	1831.81	80.8975	151.986	52.2111
PA0644		hypothetical protein	CDS	-4.41809	1.50308e-05	0.00142296	164.983	836.146	449.507	20.6395	30.6955	16.568
PA0645		hypothetical protein	CDS	-4.58451	6.35831e-06	0.0011719	151.425	658.951	466.156	17.081	24.194	11.99
PA0646		hypothetical protein	CDS	-4.05866	3.79784e-05	0.00225083	535.113	2334.78	1444.55	68.2449	126.512	64.2011
PA0647		hypothetical protein	CDS	-4.60147	9.55986e-06	0.00131349	145.069	624.367	394.978	17.5555	21.1032	9.37401
PA0648		hypothetical protein	CDS	-3.85208	9.90249e-06	0.00131349	84.7368	284.293	208.709	15.7367	13.749	10.5185
PA0649	trpG	anthranilate synthase component II	CDS	-1.29497	0.0109315	0.0703569	83.8047	226.654	219.325	41.1209	86.6509	87.9631
PA0650	trpD	anthranilate phosphoribosyltransferase	CDS	-1.44072	0.00422205	0.0408609	76.941	183.145	169.862	27.9148	62.3503	67.9616
PA0651	trpC	indole-3-glycerol-phosphate synthase	CDS	-1.42157	0.00463086	0.0425827	90.6684	201.181	153.696	32.6595	48.8144	84.6386
PA0654	speD	S-adenosylmethionine decarboxylase proenzyme	CDS	-2.38902	0.000223077	0.00710151	82.3641	317.762	235.732	30.6825	36.9839	53.5736
PA0658		probable short-chain dehydrogenase	CDS	-1.2243	0.00378667	0.0382166	40.25	93.8968	78.6578	21.5885	38.476	30.9015
PA0659		hypothetical protein	CDS	-1.59722	0.000209961	0.00675089	80.2457	159.903	156.109	41.2791	44.4446	45.1261
PA0663		hypothetical protein	CDS	-1.08079	0.00640333	0.0518502	17.2016	39.4181	33.0556	11.1501	15.4543	15.587
PA0679		hypothetical protein	CDS	1.20761	0.0302853	0.127624	4.06737	4.09055	11.5815	14.2342	14.1754	15.7505
PA0684		probable type II secretion system protein	CDS	1.68753	0.0149992	0.0846352	1.61	0	0.723845	2.2142	3.41061	3.2155
PA0714		hypothetical protein	CDS	1.01629	0.0205728	0.101786	11.6089	27.8901	14.9595	40.0929	35.172	34.444
PA0719		hypothetical protein of bacteriophage Pf1	CDS	1.43415	0.00264583	0.03166	8.38894	24.3574	17.3723	26.8867	64.0556	43.4366
PA0724		probable coat protein A of bacteriophage Pf1	CDS	1.00402	0.00277946	0.032462	21.5231	17.4778	17.6136	50.7685	36.8773	26.269
PA0729		hypothetical protein	CDS	1.21249	0.000764782	0.0158387	112.615	89.2484	80.3467	225.137	172.129	257.077
PA0752		conserved hypothetical protein	CDS	4.37027	1.4293e-06	0.000723873	13.6426	14.131	14.4769	311.412	440.289	121.971
PA0756		probable two-component response regulator	CDS	1.29063	0.00330024	0.0356311	10.1684	5.20616	5.06691	18.1881	21.9558	11.227
PA0766	mucD	serine protease MucD precursor	CDS	-1.12628	0.0394094	0.148948	225.739	557.617	478.703	88.7263	195.471	293.755
PA0777		hypothetical protein	CDS	2.27458	0.000119034	0.00484044	6.69421	6.87957	4.82563	27.4403	45.2972	17.2765
PA0782	putA	proline dehydrogenase PutA	CDS	-1.16753	0.00926829	0.0638822	146.256	317.39	337.312	79.5531	173.835	103.114
PA0783	putP	sodium/proline symporter PutP	CDS	-1.06821	0.00463205	0.0425827	88.8041	173.663	159.246	74.4921	62.9898	63.4926
PA0794		probable aconitate hydratase	CDS	-1.01392	0.00786057	0.0579249	128.291	198.206	228.011	118.064	86.5443	69.8691
PA0807	ampDh3	AmpDh3	CDS	-3.48647	0.00172015	0.0250207	450.63	2502.68	1959.93	30.5244	337.971	70.0326
PA0808		hypothetical protein	CDS	-2.34405	0.00123119	0.0213708	88.9736	377.075	290.262	25.9378	83.8798	39.1855
PA0809		probable transporter	CDS	-3.50042	2.34975e-05	0.00173026	80.6694	222.191	374.469	14.3923	29.31	16.1865
PA0810		probable haloacid dehalogenase	CDS	-2.72916	4.27485e-05	0.00243012	51.52	118.254	154.903	13.9969	24.6204	10.4095
PA0811		probable major facilitator superfamily (MFS) transporter	CDS	-3.40497	5.26232e-06	0.00112755	96.6847	227.398	321.87	21.1931	25.2599	14.5515
PA0812		hypothetical protein	CDS	-3.21149	3.22386e-05	0.00208839	99.5657	405.151	394.254	32.8967	36.7707	27.359
PA0813		hypothetical protein	CDS	-2.89796	6.78017e-05	0.00341346	22.3705	47.7851	85.1724	4.8238	10.6582	5.39551
PA0814		conserved hypothetical protein	CDS	-2.14533	0.00362764	0.0372871	3.22	13.2013	11.3402	0.711708	3.83694	1.744
PA0816		probable transcriptional regulator	CDS	-1.17065	0.0184444	0.0964693	13.8968	32.3526	56.4599	13.2852	19.9308	12.1535
PA0817		probable ring-cleaving dioxygenase	CDS	-1.93259	0.000699159	0.0150387	17.4558	52.6194	41.7417	12.5735	8.63312	7.95701
PA0819		hypothetical protein	CDS	-1.4591	0.0185648	0.0966026	4.1521	23.7996	14.4769	5.45643	6.07516	3.7605
PA0824		hypothetical protein	CDS	-1.6685	0.00265639	0.03166	15.761	61.5442	45.1196	11.6246	15.7741	11.009
PA0825		hypothetical protein	CDS	-1.5695	0.000918725	0.0180219	7.11789	15.2466	10.3751	3.47946	3.62378	3.815
PA0829		probable hydrolase	CDS	1.42327	0.0229369	0.108342	20.0826	57.4537	52.5994	224.504	74.5006	48.8321
PA0835	pta	phosphate acetyltransferase	CDS	1.01283	0.0205213	0.101744	167.186	256.589	256.241	750.931	301.413	319.479
PA0840		probable oxidoreductase	CDS	-1.1745	0.0390935	0.148156	69.7384	243.574	335.381	137.043	104.876	45.2896
PA0842		probable glycosyl transferase	CDS	1.11504	0.0193056	0.098671	23.7263	26.7745	56.9424	107.705	81.1087	42.8915
PA0845		conserved hypothetical protein	CDS	1.33007	0.00801259	0.0584269	41.1821	105.053	107.129	286.265	238.21	111.562
PA0849	trxB2	thioredoxin reductase 2	CDS	2.06821	0.000842273	0.0169397	37.03	39.2321	60.3204	337.982	134.613	99.2446
PA0851		hypothetical protein	CDS	1.29512	0.00572013	0.0485035	10.6768	22.498	34.9858	67.9286	64.1622	33.681
PA0855		hypothetical protein	CDS	2.73051	9.0952e-05	0.00415323	10.3379	16.92	29.6776	219.443	97.7354	57.1161
PA0858		conserved hypothetical protein	CDS	1.85622	0.000957816	0.0184025	62.1121	134.802	175.17	686.798	381.243	277.678
PA0859		hypothetical protein	CDS	1.21477	0.00743559	0.0560288	6.94842	19.3372	25.3346	38.8276	45.9367	33.463
PA0864		probable transcriptional regulator	CDS	2.64528	0.000148115	0.00542299	11.4395	16.5481	21.4741	194.85	70.5571	41.856
PA0867	mliC	membrane-bound lysozyme inhibitor of c-type lysozyme MliC	CDS	-1.15797	0.0466494	0.164796	401.059	99.2889	71.9019	76.9436	76.6322	103.223
PA0873	phhR	transcriptional regulator PhhR	CDS	1.51758	0.00142735	0.0227193	42.7073	56.524	83.966	257.559	176.926	89.1621
PA0875		conserved hypothetical protein	CDS	3.86727	6.00727e-06	0.0011719	63.9763	107.842	169.38	2334.4	1885	755.262
PA0881		hypothetical protein	CDS	2.17043	0.00266058	0.03166	0.508421	2.23121	3.13666	8.30326	10.3384	5.17751
PA0882		hypothetical protein	CDS	3.36537	3.13277e-06	0.000969591	5.50789	8.18111	4.58435	81.372	78.231	29.1575
PA0886		probable C4-dicarboxylate transporter	CDS	3.34861	4.87881e-06	0.00112755	10.8463	16.3622	11.8228	184.649	146.017	66.2721
PA0891		hypothetical protein	CDS	1.68266	1.55984e-05	0.00142296	17.1168	27.1464	26.0584	75.9946	76.3125	72.6486
PA0895	aruC	N-succinylglutamate 5-semialdehyde dehydrogenase	CDS	1.62397	0.00887011	0.0623144	91.3462	339.516	287.608	962.941	929.073	321.496
PA0898	aruD	succinylglutamate 5-semialdehyde dehydrogenase	CDS	3.86533	8.04652e-05	0.00386441	17.71	63.2176	45.3609	761.449	794.78	279.585
PA0900		hypothetical protein	CDS	-1.00873	0.00264509	0.03166	76.4326	83.8564	73.1083	50.6104	33.9996	31.392
PA0908		hypothetical protein	CDS	-3.27285	3.63948e-05	0.00218017	19.32	81.2533	78.8991	5.45643	7.99363	5.12301
PA0909		hypothetical protein	CDS	-4.29431	1.56238e-05	0.00142296	49.4015	215.126	154.42	6.24722	11.9372	3.3245
PA0911		hypothetical protein	CDS	-4.13581	9.95215e-05	0.00435775	122.36	708.781	409.455	30.9988	23.5546	16.023
PA0912		hypothetical protein	CDS	-3.36015	0.000106681	0.00453678	189.217	754.893	493.421	64.5282	53.9303	21.582
PA0914		hypothetical protein	CDS	-1.17148	0.0238991	0.110767	6.60947	20.2668	18.5787	3.24223	7.46072	9.15601
PA0920		hypothetical protein	CDS	2.3709	0.000695605	0.0150202	37.2842	153.582	161.659	811.505	721.345	288.251
PA0939		hypothetical protein	CDS	1.20269	0.0248807	0.113565	11.7784	28.4479	27.7474	89.5961	29.5231	36.2425
PA0940		hypothetical protein	CDS	1.58475	0.000502944	0.0119739	20.3368	28.8198	26.541	88.489	55.2093	82.8401
PA0941		hypothetical protein	CDS	1.20955	0.00257388	0.0311719	27.37	56.1521	42.4655	106.519	90.3813	93.9036
PA0942		probable transcriptional regulator	CDS	1.62277	0.00181261	0.0258263	70.5857	152.466	134.153	197.934	446.151	455.185
PA0949	wrbA	Trp repressor binding protein WrbA	CDS	-1.23926	0.000598893	0.0136181	90.4141	69.7253	49.4627	30.7616	22.5953	35.4795
PA0950		probable arsenate reductase	CDS	-1.1029	0.0193649	0.0987927	181.76	79.3939	62.9745	65.5562	35.2785	50.3036
PA0958	oprD	Basic amino acid, basic peptide and imipenem outer membrane porin OprD precursor	CDS	-1.32287	0.00819178	0.0591912	1452.64	1128.62	774.031	345.811	463.95	531.539
PA0959		hypothetical protein	CDS	1.24309	0.0203023	0.101181	242.178	452.936	367.472	418.959	1461.45	634.544
PA0960		hypothetical protein	CDS	1.08447	0.00761826	0.0569682	49.6558	18.4075	28.2299	58.3601	69.2781	77.5536
PA0977		hypothetical protein	CDS	-1.11343	0.025642	0.115203	7.20263	9.29671	17.6136	2.92591	4.47643	7.95701
PA0985	pyoS5	pyocin S5	CDS	-3.76114	1.53416e-05	0.00142296	197.437	602.799	318.25	21.8257	26.4323	34.1715
PA1029		hypothetical protein	CDS	2.37472	0.00476977	0.043419	42.9615	247.85	296.535	309.988	1746.45	987.16
PA1030		hypothetical protein	CDS	1.74172	0.000755857	0.0157901	59.231	116.581	102.062	220.392	296.83	411.257
PA1065		conserved hypothetical protein	CDS	1.11135	0.00123227	0.0213708	23.2179	33.6541	34.0207	67.4541	75.1401	53.3556
PA1068		probable heat shock protein (hsp90 family)	CDS	-1.93055	0.000100124	0.00435775	48.4694	99.6608	115.815	21.4303	18.4386	29.1575
PA1069		hypothetical protein	CDS	-1.6982	0.000448425	0.0114595	125.326	282.248	294.122	69.4311	73.2216	73.4661
PA1070	braG	branched-chain amino acid transport protein BraG	CDS	-1.13925	0.00489155	0.0442383	69.1452	70.4691	73.8321	46.8146	29.8429	20.274
PA1071	braF	branched-chain amino acid transport protein BraF	CDS	-1.53195	0.000162521	0.00580388	56.1805	61.1724	40.7766	23.5654	16.6267	14.5515
PA1072	braE	branched-chain amino acid transport protein BraE	CDS	-1.71712	0.000151428	0.00547795	60.1631	89.9922	63.9396	23.7236	22.7019	18.6935
PA1073	braD	branched-chain amino acid transport protein BraD	CDS	-1.77485	5.94165e-05	0.00309355	68.6368	101.892	94.3411	31.157	23.2348	22.9445
PA1074	braC	branched-chain amino acid transport protein BraC	CDS	-1.09116	0.00592187	0.0492506	613.494	619.161	474.601	272.742	285.213	243.452
PA1078	flgC	flagellar basal-body rod protein FlgC	CDS	-1.32654	0.00458808	0.0424715	20.0826	36.2572	45.3609	8.46142	17.0531	14.8785
PA1088		hypothetical protein	CDS	1.18253	0.031307	0.130255	39.8263	57.6396	61.5268	34.6365	107.861	217.728
PA1093		hypothetical protein	CDS	1.15778	0.00469366	0.0429366	491.643	488.077	754.246	1198.04	1188.07	1482.29
PA1150	pys2	pyocin S2	CDS	-1.62921	0.00509442	0.0454932	752.124	1340.03	801.296	450.195	181.189	303.892
PA1153		hypothetical protein	CDS	-1.01955	0.0191879	0.0982819	5.59263	5.9499	5.30819	1.66065	4.26327	2.507
PA1155	nrdB	NrdB, tyrosyl radical-harboring component of class Ia ribonucleotide reductase	CDS	-1.92146	0.00769404	0.0572277	163.373	536.792	408.731	25.8587	146.87	119.955
PA1156	nrdA	NrdA, catalytic component of class Ia ribonucleotide reductase	CDS	-2.80023	0.000173638	0.0061224	437.75	1320.32	1153.57	66.347	162.963	188.625
PA1159		probable cold-shock protein	CDS	-1.59992	0.00971548	0.065606	748.056	256.217	178.79	120.041	91.98	178.379
PA1161	rrmA	rRNA methyltransferase	CDS	-1.1178	0.00441299	0.0417399	4.49105	7.0655	7.72101	3.08407	2.55796	3.052
PA1162	dapE	succinyl-diaminopimelate desuccinylase	CDS	-1.56738	0.00105366	0.0195015	15.0831	25.6589	33.0556	10.8338	4.15669	9.59201
PA1165	pcpS	PcpS	CDS	1.4501	0.0329548	0.135492	4.83	2.97495	6.75588	9.09405	26.6454	4.0875
PA1183	dctA	C4-dicarboxylate transport protein	CDS	2.70076	0.00214723	0.0281464	38.8094	189.653	148.871	1402.7	484.947	563.04
PA1185		probable glutathione S-transferase	CDS	1.06766	0.00419998	0.0408343	8.55841	14.8747	13.5118	16.6065	29.4166	30.7925
PA1196		probable transcriptional regulator	CDS	1.40155	0.00319839	0.0350063	39.3179	51.3179	70.9368	217.783	137.064	71.2861
PA1197		hypothetical protein	CDS	2.26938	0.000391402	0.0104832	11.8631	34.7697	37.8812	226.956	108.82	69.1061
PA1199		probable lipoprotein	CDS	4.49254	5.92333e-07	0.000397659	66.3489	51.5038	40.294	1446.51	1566.54	551.65
PA1212		probable major facilitator superfamily (MFS) transporter	CDS	4.47827	1.40389e-06	0.000723873	5.16894	2.23121	1.44769	82.9535	95.3906	32.7
PA1213		hypothetical protein	CDS	1.22669	0.00588463	0.0492242	1.69474	1.30154	1.93025	3.95393	5.00934	2.6705
PA1214		hypothetical protein	CDS	1.62619	0.00229401	0.0292296	2.5421	2.04528	3.13666	9.6476	9.69894	4.46901
PA1215		hypothetical protein	CDS	5.53887	1.92567e-07	0.00026412	3.64368	5.57803	6.5146	321.297	299.281	100.117
PA1217		probable 2-isopropylmalate synthase	CDS	2.42513	0.000202377	0.00659324	39.1484	14.131	18.5787	178.56	147.083	63.0021
PA1218		hypothetical protein	CDS	1.59444	0.000193212	0.00652355	4.83	4.83429	5.06691	15.8948	16.6267	11.99
PA1220		hypothetical protein	CDS	1.92908	0.000592014	0.0135414	1.77947	1.85934	0.723845	5.9309	8.10021	3.597
PA1223		probable transcriptional regulator	CDS	1.60489	0.000400163	0.0106202	6.60947	11.1561	10.8577	24.1981	28.6705	33.245
PA1226		probable transcriptional regulator	CDS	1.88493	0.0106208	0.0693283	12.4563	5.76396	0.482563	28.7056	29.9495	14.606
PA1230		hypothetical protein	CDS	6.33665	3.46645e-07	0.00027588	0.338947	1.30154	0.965126	74.4921	86.9707	27.25
PA1231		conserved hypothetical protein	CDS	2.59296	0.000732913	0.0154339	1.10158	0.371869	0.482563	3.95393	6.82123	2.834
PA1232		hypothetical protein	CDS	3.95771	6.42421e-07	0.000397659	7.88052	6.87957	6.5146	136.885	150.707	45.0716
PA1235		probable transcriptional regulator	CDS	2.3819	3.56141e-05	0.00217649	6.35526	3.71869	4.10179	29.3382	33.3601	13.0255
PA1236		probable major facilitator superfamily (MFS) transporter	CDS	2.01864	0.000131427	0.0050495	10.2532	8.92484	13.753	65.319	42.2064	25.397
PA1237		probable multidrug resistance efflux pump	CDS	2.83147	0.000478079	0.0117406	0.762631	0.743737	0.482563	4.90288	7.67388	2.4525
PA1238		probable outer membrane component of multidrug efflux pump	CDS	3.86446	3.42947e-05	0.00212284	0.932105	2.23121	5.06691	42.9397	48.921	17.985
PA1240		probable enoyl-CoA hydratase/isomerase	CDS	2.67945	0.000175711	0.00615284	8.38894	20.0809	32.573	114.348	206.555	66.1086
PA1245		hypothetical protein	CDS	1.06571	0.0123637	0.0759528	15.3374	19.5231	21.4741	38.9067	44.9775	33.79
PA1246	aprD	alkaline protease secretion protein AprD	CDS	1.23331	0.00301304	0.033979	3.55894	2.97495	4.82563	9.6476	10.3384	6.54001
PA1251		probable chemotaxis transducer	CDS	1.42538	0.0442857	0.159999	3.22	5.9499	12.7879	4.98196	39.9681	12.3715
PA1253		probable semialdehyde dehydrogenase	CDS	1.46887	0.000210852	0.00675089	4.49105	3.90462	2.89538	10.1221	13.749	8.12051
PA1257		amino acid ABC transporter membrane protein	CDS	1.09431	0.00877426	0.061921	3.89789	3.16088	3.61922	10.4384	5.43567	7.03051
PA1258		probable permease of ABC transporter	CDS	1.26731	0.00347079	0.0366427	2.11842	2.04528	2.89538	6.08906	4.58301	5.99501
PA1263		hypothetical protein	CDS	1.19955	0.00127497	0.0215957	42.6226	24.3574	40.0527	60.0998	75.1401	110.744
PA1265		hypothetical protein	CDS	2.22588	0.00730276	0.0551269	2.20316	0.371869	1.20641	4.42841	13.4293	1.962
PA1272	cobO	cob(I)alamin adenosyltransferase	CDS	-1.1749	0.00133104	0.0218735	32.0305	36.4431	45.1196	20.8768	9.80552	19.402
PA1278	cobP	cobinamide kinase	CDS	1.94876	0.00406464	0.0400136	0.338947	0.743737	0.723845	1.58157	3.5172	1.417
PA1283		probable transcriptional regulator	CDS	1.95882	0.003071	0.0341964	42.1142	25.473	42.7068	47.6844	235.332	146.06
PA1286		probable major facilitator superfamily (MFS) transporter	CDS	1.00538	0.0087314	0.0618076	3.47421	1.85934	3.61922	6.16814	6.92781	5.06851
PA1288		probable outer membrane protein precursor	CDS	-1.40667	0.00715441	0.0544463	338.693	692.419	556.878	103.83	280.31	214.785
PA1298		conserved hypothetical protein	CDS	-2.13643	0.0102651	0.0680798	71.1789	6.5077	13.5118	9.33128	7.5673	4.251
PA1302		probable heme utilization protein precursor	CDS	-1.67809	0.00158754	0.0239393	88.8041	241.343	132.464	65.5562	43.9117	35.0435
PA1319	cyoC	cytochrome o ubiquinol oxidase subunit III	CDS	-1.13378	0.0256733	0.11525	5.84684	21.9402	17.8548	4.58656	7.46072	8.44751
PA1329		conserved hypothetical protein	CDS	-1.56934	0.0178074	0.094571	1.10158	3.53275	3.61922	0.316315	1.06582	1.199
PA1334		probable oxidoreductase	CDS	1.07989	0.0113936	0.0719342	9.15157	5.02023	11.5815	22.7747	13.9622	17.4945
PA1337	ansB	glutaminase-asparaginase	CDS	-1.95309	0.0026538	0.03166	144.815	236.694	256.482	17.8718	87.7167	59.1871
PA1338	ggt	gamma-glutamyltranspeptidase precursor	CDS	-1.00133	0.0137311	0.0800167	62.8747	73.8159	68.7652	24.4353	29.9495	48.1236
PA1342		probable binding protein component of ABC transporter	CDS	-1.32369	0.00270145	0.0320208	509.607	450.333	359.751	164.009	192.806	170.476
PA1351		probable sigma-70 factor, ECF subfamily	CDS	1.21973	0.0362053	0.142746	7.20263	2.97495	6.03204	22.4583	10.1253	5.77701
PA1354		hypothetical protein	CDS	-1.04564	0.0218739	0.105415	42.3684	16.3622	12.7879	8.61958	13.5359	12.9165
PA1376	aceK	isocitrate dehydrogenase kinase/phosphatase	CDS	-1.21572	0.0240239	0.111137	276.411	101.148	61.7681	91.3359	48.4947	49.6496
PA1380		probable transcriptional regulator	CDS	1.01709	0.0171918	0.092716	18.0489	8.18111	13.0292	26.4914	19.8242	33.681
PA1382		probable type II secretion system protein	CDS	1.30841	0.0149136	0.0844348	248.279	182.03	289.779	860.771	251.746	670.732
PA1391		probable glycosyl transferase	CDS	1.11207	0.0110219	0.0706594	22.1163	11.342	12.3054	55.1178	21.8493	22.9445
PA1400		probable pyruvate carboxylase	CDS	1.29078	0.00502387	0.0450812	12.7105	16.1763	13.0292	17.3182	54.783	30.52
PA1402		hypothetical protein	CDS	1.13314	0.0207986	0.102267	20.1674	13.3873	34.7445	69.1938	55.5291	24.525
PA1409	aphA	acetylpolyamine aminohydrolase	CDS	1.02525	0.0123856	0.0759912	5.84684	8.36704	15.442	13.1271	21.1032	24.9065
PA1423	bdlA	BdlA	CDS	1.68274	0.0425156	0.156415	48.5542	251.383	337.794	146.058	567.974	1331.33
PA1429		probable cation-transporting P-type ATPase	CDS	2.17933	0.0107849	0.0698638	42.0294	123.832	172.516	1188.32	204.637	137.449
PA1441		hypothetical protein	CDS	-1.87662	6.99118e-05	0.00347749	96.8541	177.753	215.223	36.8507	47.3223	49.1046
PA1444	fliN	flagellar motor switch protein FliN	CDS	1.34791	0.00063344	0.0140035	68.8063	119.742	100.614	233.124	219.878	282.528
PA1445	fliO	flagellar protein FliO	CDS	1.01382	0.00587961	0.0492242	12.1174	11.8998	18.3374	26.4123	29.4166	29.212
PA1447	fliQ	flagellar biosynthetic protein FliQ	CDS	1.06091	0.0338718	0.137536	15.9305	23.2418	10.6164	59.4672	13.5359	31.0105
PA1448	fliR	flagellar biosynthetic protein FliR	CDS	1.18828	0.00266533	0.03166	11.3547	10.4123	6.5146	32.6595	15.8807	16.568
PA1456	cheY	two-component response regulator CheY	CDS	1.05361	0.00193471	0.0268785	70.4163	76.7908	70.2129	126.921	126.193	198.108
PA1458		probable two-component sensor	CDS	1.24429	0.0468568	0.165319	154.39	409.985	422.484	188.365	1112.61	1036.16
PA1459		probable methyltransferase	CDS	1.31832	0.0127168	0.0767213	63.9763	120.114	98.4429	74.9666	278.072	350.98
PA1464		probable purine-binding chemotaxis protein	CDS	1.57034	0.00208718	0.0277632	113.378	163.064	249.244	299.076	548.256	712.861
PA1465		hypothetical protein	CDS	1.82715	0.000593089	0.0135414	8.81262	7.6233	16.6484	27.2031	40.3945	48.4506
PA1501		conserved hypothetical protein	CDS	1.15956	0.0047979	0.0435328	52.791	52.9913	84.2073	142.104	114.575	167.152
PA1515	alc	allantoicase	CDS	1.16925	0.0425645	0.156416	72.111	18.0356	22.1979	135.383	44.1248	75.0466
PA1516		hypothetical protein	CDS	1.10684	0.0145528	0.0828975	78.551	37.0009	32.3317	139.495	71.5163	108.673
PA1517		conserved hypothetical protein	CDS	1.48273	0.000197898	0.00659324	162.864	213.453	184.58	442.129	600.908	524.4
PA1532	dnaX	DNA polymerase subunits gamma and tau	CDS	-1.02003	0.0251522	0.114096	297.341	119.184	108.335	73.1478	61.0713	124.751
PA1546	hemN	oxygen-independent coproporphyrinogen III oxidase	CDS	1.04075	0.0447132	0.160916	1125.47	1202.81	893.224	3937.17	1348.9	1341.68
PA1551		probable ferredoxin	CDS	1.03155	0.0409859	0.15314	347.76	644.634	532.75	1606.56	770.586	740.274
PA1552	ccoP1	Cytochrome c oxidase, cbb3-type, CcoP subunit	CDS	-1.51412	0.00141221	0.0226379	196.674	435.83	420.795	113.636	111.378	143.608
PA1553	ccoO1	Cytochrome c oxidase, cbb3-type, CcoO subunit	CDS	-1.23687	0.0172129	0.0927401	115.496	173.849	145.975	24.7516	54.2501	105.512
PA1579		hypothetical protein	CDS	-1.41879	0.000464471	0.0117406	107.955	149.491	149.595	35.0319	64.5885	52.5926
PA1580	gltA	citrate synthase	CDS	-1.38342	0.0135861	0.0796718	796.865	904.942	899.739	119.567	363.124	514.426
PA1586	sucB	dihydrolipoamide succinyltransferase (E2 subunit)	CDS	-1.17211	0.00979376	0.0657362	493.931	780.924	651.701	176.82	346.177	331.905
PA1587	lpdG	lipoamide dehydrogenase-glc	CDS	-1.52355	0.00764506	0.057092	750.683	1524.47	1491.84	206.633	675.302	428.316
PA1588	sucC	succinyl-CoA synthetase beta chain	CDS	-2.40631	0.000138827	0.00523779	869.569	1430.21	1291.58	131.112	243.646	302.639
PA1589	sucD	succinyl-CoA synthetase alpha chain	CDS	-2.04388	0.000308663	0.00886398	925.749	1569.66	1330.67	230.119	306.636	391.038
PA1597		hypothetical protein	CDS	1.18529	0.0279693	0.121382	15.5916	39.604	33.0556	27.5194	123.528	48.9411
PA1604		hypothetical protein	CDS	1.3559	0.0111482	0.0709788	45.3342	98.1733	145.01	381.634	170.424	185.082
PA1622		probable hydrolase	CDS	1.23796	0.003688	0.0375743	29.7426	21.3824	17.8548	83.1117	45.7236	34.7165
PA1632	kdpF	KdpF protein	CDS	2.65999	0.00366919	0.0375065	0.423684	1.30154	0.723845	6.40537	0.852654	6.86701
PA1633	kdpA	potassium-transporting ATPase, A chain	CDS	1.22465	0.0170189	0.0919616	102.023	57.0818	73.5909	304.058	79.8297	160.394
PA1634	kdpB	potassium-transporting ATPase, B chain	CDS	1.77978	0.00035901	0.00981504	7.20263	6.13583	16.6484	36.5343	28.8836	35.8065
PA1635	kdpC	potassium-transporting ATPase, C chain	CDS	1.60637	0.00132764	0.0218735	1.18631	1.48747	2.17153	4.8238	3.94352	5.28651
PA1649		probable short-chain dehydrogenase	CDS	-1.26791	0.0112777	0.0715583	18.1337	55.7803	60.3204	23.1701	21.9558	10.464
PA1671	stk1	serine-threonine kinase Stk1	CDS	1.26066	0.0130686	0.077783	8.81262	24.1715	31.1253	35.6645	41.6734	74.5016
PA1672		hypothetical protein	CDS	1.00022	0.0469422	0.16534	43.0463	131.641	117.022	187.179	96.6696	298.606
PA1673		hypothetical protein	CDS	1.17158	0.0496182	0.170309	412.583	1640.31	1380.61	3529.76	2918.21	1285.66
PA1674	folE2	GTP cyclohydrolase I precursor	CDS	1.09069	0.0195805	0.0994622	180.913	469.856	347.445	884.969	760.78	479.764
PA1679		hypothetical protein	CDS	1.11101	0.0325584	0.134358	42.2837	95.1983	128.603	79.0787	267.84	226.775
PA1694	pscQ	translocation protein in type III secretion	CDS	1.3714	0.00173134	0.0251089	3.22	2.78901	4.58435	7.27524	10.9779	8.82901
PA1695	pscP	translocation protein in type III secretion	CDS	2.42808	0.0014734	0.0229349	1.61	0.743737	4.58435	6.95892	19.0781	9.10151
PA1697		ATP synthase in type III secretion system	CDS	1.82942	0.00302938	0.033979	1.10158	2.04528	1.93025	5.06104	6.71465	5.50451
PA1705	pcrG	regulator in type III secretion	CDS	2.23027	0.0416563	0.154293	0.25421	0	0.482563	0.237236	2.77112	0.599501
PA1707	pcrH	regulatory protein PcrH	CDS	1.42645	0.0392133	0.148408	3.38947	2.23121	0.482563	2.2142	5.2225	10.3005
PA1711	exsE	ExsE	CDS	1.16851	0.0421319	0.155236	4.83	2.41715	1.44769	4.58656	3.62378	12.3715
PA1717	pscD	type III export protein PscD	CDS	1.35198	0.0007121	0.0151996	5.16894	3.16088	3.13666	11.071	11.9372	7.19401
PA1720	pscG	type III export protein PscG	CDS	1.45091	0.011318	0.0717322	0.932105	1.11561	2.89538	5.85182	3.83694	2.7795
PA1724	pscK	type III export protein PscK	CDS	3.19051	0.000471431	0.0117406	0.677894	0	0.482563	3.16315	5.86199	3.3245
PA1725	pscL	type III export protein PscL	CDS	1.22698	0.021088	0.103144	2.28789	2.78901	0.482563	4.03301	6.07516	3.706
PA1729		conserved hypothetical protein	CDS	1.6868	0.0212552	0.103417	69.8231	177.939	315.114	151.357	625.635	1033.32
PA1742		probable amidotransferase	CDS	1.2181	0.0130276	0.0776222	548.671	586.809	504.037	1734.04	1052.07	1028.14
PA1753		conserved hypothetical protein	CDS	1.34525	0.0167741	0.0911805	273.869	384.326	676.071	1108.52	722.624	1557.99
PA1755		hypothetical protein	CDS	1.66141	0.00359548	0.0372304	98.5489	22.684	32.0904	153.096	218.173	116.358
PA1756	cysH	3'-phosphoadenosine-5'-phosphosulfate reductase	CDS	-1.30537	0.000179809	0.00622183	78.2968	52.0616	50.1866	28.3102	23.3414	21.5275
PA1771	estX	EstX	CDS	1.78878	0.00546646	0.0471419	6.44	26.2167	17.131	74.413	69.2781	26.705
PA1775	cmpX	conserved cytoplasmic membrane protein, CmpX protein	CDS	1.09693	0.0226911	0.107995	190.234	79.5799	55.2535	292.275	223.715	180.722
PA1782		probable serine/threonine-protein kinase	CDS	2.83031	3.3754e-05	0.00212284	5.93157	3.71869	4.58435	57.4902	30.6955	14.6605
PA1787	acnB	aconitate hydratase 2	CDS	-1.00672	0.0354754	0.141268	1063.11	1900.62	1693.31	421.964	921.505	974.134
PA1791		hypothetical protein	CDS	-2.41204	0.000112662	0.00471909	25.421	89.0625	78.6578	13.048	12.5766	10.573
PA1793	ppiB	peptidyl-prolyl cis-trans isomerase B	CDS	-1.41809	0.021145	0.103165	1126.66	297.681	272.889	240.399	194.938	200.015
PA1796	folD	5,10-methylene-tetrahydrofolate dehydrogenase / cyclohydrolase	CDS	-1.17322	0.00525967	0.0462901	35.42	67.4941	65.3873	17.081	21.8493	35.425
PA1798	parS	two-component sensor, ParS	CDS	1.0574	0.00444791	0.04191	28.98	32.1666	26.2997	77.3389	64.2688	40.548
PA1803	lon	Lon protease	CDS	1.0584	0.0275423	0.120011	1127.85	1647.56	1562.78	1614.15	4639.82	2780.7
PA1807		probable ATP-binding component of ABC transporter	CDS	-1.16286	0.00132642	0.0218735	41.3515	51.6897	50.4278	18.0299	21.3163	24.634
PA1808		probable permease of ABC transporter	CDS	-1.30507	0.000479766	0.0117406	28.8105	34.3978	40.0527	10.4384	15.5609	15.696
PA1810		probable binding protein component of ABC transporter	CDS	3.46257	1.11012e-05	0.00137454	149.899	103.194	78.8991	1860.01	1268.96	533.883
PA1826		probable transcriptional regulator	CDS	2.33872	0.00749933	0.0563816	37.6231	37.3728	43.1894	48.5543	503.599	45.8346
PA1830		hypothetical protein	CDS	-1.27245	0.00456401	0.0424683	353.268	185.748	138.737	86.5121	107.008	87.2546
PA1833		probable oxidoreductase	CDS	1.26139	0.0120195	0.074634	163.627	217.357	250.209	275.194	851.268	386.405
PA1838	cysI	sulfite reductase	CDS	-1.64249	0.00138808	0.0223497	66.0947	158.23	172.999	29.3382	47.8552	49.9221
PA1851		hypothetical protein	CDS	1.22969	0.00782218	0.0577183	42.2837	25.8449	46.3261	140.681	57.0212	70.6866
PA1868	xqhA	secretion protein XqhA	CDS	1.06069	0.0143396	0.082187	8.55841	7.6233	4.34307	16.9228	16.6267	10.0825
PA1870		hypothetical protein	CDS	1.64306	0.0458112	0.163285	4.74526	7.25144	31.6079	17.081	20.1439	95.2116
PA1874		hypothetical protein	CDS	1.22138	0.00449045	0.042115	112.869	101.52	169.862	363.841	265.921	265.851
PA1875		probable outer membrane protein precursor	CDS	1.11445	0.00235434	0.0297416	11.6937	8.55298	8.44485	20.7977	23.6611	18.203
PA1886	polB	DNA polymerase II	CDS	1.00498	0.00351852	0.0367761	58.6379	48.3429	49.4627	112.45	115.961	85.8376
PA1895		hypothetical protein	CDS	1.255	0.00502521	0.0450812	37.03	58.7552	69.2478	136.885	71.7295	184.374
PA1902	phzD2	phenazine biosynthesis protein PhzD	CDS	3.76601	0.0111395	0.0709788	0	0.185934	0	0.790787	1.06582	0.3815
PA1903	phzE2	phenazine biosynthesis protein PhzE	CDS	2.98147	0.00368931	0.0375743	0	0.371869	0.241282	1.34434	1.06582	1.199
PA1904	phzF2	probable phenazine biosynthesis protein	CDS	6.53798	0.00335658	0.0360409	0	0	0	0.237236	0.746072	0.3815
PA1906		hypothetical protein	CDS	1.16949	0.00284387	0.0328052	10.8463	12.4576	11.3402	17.4764	25.473	34.8255
PA1909		hypothetical protein	CDS	1.0336	0.0217645	0.105252	3.72842	2.23121	5.30819	8.93589	10.1253	3.924
PA1915		hypothetical protein	CDS	1.4726	0.00284417	0.0328052	71.4331	46.1117	90.9631	213.671	158.594	206.119
PA1917		hypothetical protein	CDS	1.20847	0.0065517	0.0523597	1.86421	0.929671	1.44769	3.87486	3.94352	2.4525
PA1918		hypothetical protein	CDS	1.75938	0.000627955	0.0139376	3.81316	8.73891	5.30819	19.4534	29.9495	10.464
PA1919	nrdG	class III (anaerobic) ribonucleoside-triphosphate reductase activating protein, 'activase', NrdG	CDS	3.50408	4.65975e-06	0.00112755	5.67736	5.02023	9.65126	102.565	89.3155	36.1335
PA1925		hypothetical protein	CDS	1.68315	0.00221503	0.0288992	13.1342	9.29671	17.131	55.276	54.2501	17.331
PA1927	metE	5-methyltetrahydropteroyltriglutamate-homocysteine S-methyltransferase	CDS	2.30777	4.61713e-05	0.0025722	31.6068	31.6088	34.0207	67.2169	182.042	232.007
PA1932		probable hydroxylase molybdopterin-containing subunit	CDS	1.07482	0.00770854	0.0572591	18.8963	20.6387	33.0556	57.0157	64.0556	31.283
PA1937		conserved hypothetical protein	CDS	1.07758	0.00546544	0.0471419	29.4037	19.5231	17.3723	56.9366	32.1877	51.5026
PA1940		hypothetical protein	CDS	1.98694	0.000140088	0.00523779	85.2452	54.1069	58.1488	321.059	318.999	143.88
PA1941		hypothetical protein	CDS	-1.40969	0.000142672	0.00529885	119.14	80.3236	80.588	34.4783	40.8208	30.2475
PA1948	rbsC	membrane protein component of ABC ribose transporter	CDS	1.19588	0.0149405	0.0845008	31.6068	16.7341	15.9246	49.1869	73.3282	26.051
PA1952		hypothetical protein	CDS	1.69806	0.0344786	0.138686	1.35579	0.185934	0.965126	4.03301	3.09087	1.853
PA1977		hypothetical protein	CDS	1.34103	0.00280955	0.0325628	1.61	0.929671	1.68897	3.95393	4.47643	2.507
PA1979	eraS	sensor kinase, EraS	CDS	1.41647	0.0127249	0.0767213	1.27105	0.929671	1.68897	2.6096	2.66454	4.85051
PA1981		hypothetical protein	CDS	1.72994	0.0286227	0.123112	0.169474	0.371869	0.482563	1.26526	0.746072	0.926501
PA1985	pqqA	pyrroloquinoline quinone biosynthesis protein A	CDS	-2.21398	4.95308e-05	0.00273204	19.7437	11.1561	19.7851	3.3213	4.15669	3.488
PA2016	liuR	regulator of liu genes	CDS	2.05351	0.000295121	0.00856313	34.4879	68.2379	22.1979	181.96	99.3342	237.402
PA2017		hypothetical protein	CDS	1.70868	0.0136501	0.0797882	27.37	129.41	258.654	308.407	399.788	647.188
PA2020		probable transcriptional regulator	CDS	1.06378	0.0346731	0.139268	108.294	123.646	271.924	231.384	277.645	543.311
PA2040		probable glutamine synthetase	CDS	-1.29801	0.00226515	0.0292015	266.667	134.059	122.571	88.2518	55.1027	69.5966
PA2055		probable major facilitator superfamily (MFS) transporter	CDS	1.24589	0.010046	0.0669455	4.32158	2.04528	2.89538	6.24722	10.9779	5.61351
PA2059		probable permease of ABC transporter	CDS	1.54661	0.00419414	0.0408343	6.27052	3.71869	4.58435	23.7236	12.3635	7.30301
PA2060		probable permease of ABC transporter	CDS	1.28258	0.00890766	0.0623691	2.11842	1.67341	1.93025	5.21919	6.71465	2.3435
PA2066		hypothetical protein	CDS	1.21129	0.0238822	0.110767	14.151	4.46242	8.92742	34.3201	15.4543	15.042
PA2067		probable hydrolase	CDS	1.32725	0.0042202	0.0408609	1.94895	1.30154	1.44769	5.14011	4.0501	3.052
PA2068		probable major facilitator superfamily (MFS) transporter	CDS	1.36883	0.00312885	0.0345165	4.49105	1.85934	4.58435	9.09405	8.20679	11.118
PA2085		probable ring-hydroxylating dioxygenase small subunit	CDS	1.08892	0.0175288	0.0936556	2.11842	1.48747	1.68897	5.06104	4.0501	2.507
PA2090		hypothetical protein	CDS	2.20872	0.0322255	0.133258	0.25421	0	0.965126	0.632629	2.02505	2.1255
PA2091		hypothetical protein	CDS	2.991	0.00088405	0.0175268	0.169474	0.371869	0.241282	2.6096	2.3448	0.981001
PA2092		probable major facilitator superfamily (MFS) transporter	CDS	1.73773	0.00288938	0.0331209	1.52526	1.85934	6.03204	7.27524	13.6425	8.44751
PA2094		probable transmembrane sensor	CDS	1.2971	0.00989598	0.0661831	9.82947	5.9499	9.89254	33.2921	15.028	14.933
PA2095		hypothetical protein	CDS	1.41925	0.0132166	0.0782764	8.9821	4.46242	13.5118	38.5904	17.7991	15.2055
PA2098		probable esterase/deacetylase	CDS	2.71761	0.00642822	0.0519762	0.338947	0.371869	0	1.42342	3.41061	0.872001
PA2100		probable transcriptional regulator	CDS	1.56159	0.00679463	0.0528672	91.7699	277.972	292.192	441.417	402.346	1108.8
PA2102		hypothetical protein	CDS	2.31771	0.00182285	0.0258399	13.0495	21.7543	20.7502	25.5424	49.6671	200.015
PA2103		probable molybdopterin biosynthesis protein MoeB	CDS	2.09344	0.000256605	0.00789806	59.8242	56.524	41.7417	91.6522	213.59	370.055
PA2104		probable cysteine synthase	CDS	1.28676	0.00184886	0.0260821	45.9273	38.6743	32.3317	51.4011	99.5473	134.779
PA2105		probable acetyltransferase	CDS	1.00706	0.00864498	0.0613528	65.3321	55.5943	41.5004	59.309	132.907	134.724
PA2111		hypothetical protein	CDS	-1.5279	0.0110986	0.0709788	4.74526	9.48265	7.96229	2.6096	4.15669	1.0355
PA2112		conserved hypothetical protein	CDS	-2.10941	0.00124705	0.0214423	6.10105	8.18111	16.8897	2.92591	3.09087	1.199
PA2114		probable major facilitator superfamily (MFS) transporter	CDS	-1.45772	0.00937808	0.0642623	46.9442	158.044	102.303	42.5443	46.6828	22.6175
PA2116		conserved hypothetical protein	CDS	-1.30975	0.023537	0.109453	9.32105	38.8603	31.8492	8.69865	15.2412	8.22951
PA2117		hypothetical protein	CDS	-1.27801	0.00148082	0.0229349	38.9789	39.604	24.6107	18.0299	11.6174	12.971
PA2119		alcohol dehydrogenase (Zn-dependent)	CDS	1.01108	0.0380088	0.146335	178.286	191.884	174.447	667.029	276.047	154.617
PA2125		probable aldehyde dehydrogenase	CDS	1.0759	0.0356045	0.141412	2.88105	2.97495	7.23845	9.09405	12.1503	5.50451
PA2126		conserved hypothetical protein	CDS	1.16246	0.0226187	0.107884	4.23684	16.7341	13.753	35.5854	18.4386	22.2905
PA2130	cupA3	usher CupA3	CDS	1.49972	0.000564595	0.0131057	13.7274	9.48265	10.8577	40.8046	36.9839	19.2385
PA2131	cupA4	fimbrial subunit CupA4	CDS	1.53528	0.00540802	0.0469285	5.7621	4.64836	6.27332	29.2591	10.7648	8.33851
PA2136		hypothetical protein	CDS	2.5371	0.0043968	0.0417233	4.06737	6.69363	13.9943	110.078	15.3478	14.279
PA2143		hypothetical protein	CDS	2.35646	0.0474448	0.166236	4.32158	7.0655	77.6926	92.522	338.29	19.293
PA2147	katE	catalase HPII	CDS	1.10356	0.00789209	0.0580804	27.2005	17.6638	16.8897	37.5624	66.4004	29.648
PA2149		hypothetical protein	CDS	1.45205	0.0485709	0.168276	2.37263	1.48747	5.30819	2.37236	16.5202	5.50451
PA2163		hypothetical protein	CDS	1.3387	0.00681133	0.0529231	2.11842	2.04528	4.58435	7.90787	8.41996	5.01401
PA2181		hypothetical protein	CDS	1.22087	0.00272128	0.0320808	8.47368	7.0655	11.5815	30.4453	15.8807	16.5135
PA2188		probable alcohol dehydrogenase (Zn-dependent)	CDS	1.04864	0.039519	0.149261	5.08421	6.13583	17.8548	11.1501	23.2348	24.198
PA2201		hypothetical protein	CDS	-1.1905	0.0154462	0.0865674	16.1847	4.46242	5.30819	3.95393	3.62378	4.142
PA2202		probable amino acid permease	CDS	-1.05617	0.00883998	0.0621812	5.08421	6.5077	3.61922	2.45144	2.45138	2.4525
PA2203		probable amino acid permease	CDS	-1.81811	0.00102037	0.0192043	3.47421	11.1561	8.20357	1.50249	2.87771	2.0165
PA2204		probable binding protein component of ABC transporter	CDS	-3.8404	2.04544e-06	0.00081394	104.311	318.691	276.991	18.5835	18.865	11.445
PA2216		conserved hypothetical protein	CDS	1.30492	0.0144732	0.0825875	4.40631	2.23121	2.41282	5.21919	11.6174	6.59451
PA2235	pslE	PslE	CDS	-1.20639	0.00440375	0.0417233	132.952	165.853	165.519	44.4422	77.8046	78.9161
PA2238	pslH	PslH	CDS	-1.76976	0.0055556	0.0476158	9.74473	50.7601	30.6428	4.50748	10.9779	11.0635
PA2244	pslN	hypothetical protein	CDS	1.04341	0.0089788	0.0626131	27.8784	27.8901	59.114	55.6714	90.701	89.5436
PA2245	pslO	hypothetical protein	CDS	1.46955	0.00425521	0.0409427	11.6937	17.106	35.9509	34.7155	76.7388	66.0541
PA2274		hypothetical protein	CDS	-3.50816	0.015763	0.0872871	228.874	2.60308	4.82563	8.85681	6.50148	5.55901
PA2275		probable alcohol dehydrogenase (Zn-dependent)	CDS	-1.81047	0.0340113	0.137631	53.8926	4.27649	4.34307	5.85182	7.14097	5.34101
PA2277	arsR	ArsR protein	CDS	-1.31845	0.00396123	0.0393369	13.5579	7.0655	8.44485	6.48445	2.3448	2.943
PA2279	arsC	ArsC protein	CDS	-1.06864	0.0125064	0.0761455	6.44	3.90462	3.8605	2.13512	2.77112	2.071
PA2282		hypothetical protein	CDS	1.08614	0.0140295	0.0810772	7.28736	13.0154	14.2356	13.3643	26.8586	32.2095
PA2287		hypothetical protein	CDS	1.16223	0.0180019	0.0950777	10.5074	26.0308	21.2328	21.8257	60.8582	45.7801
PA2288		hypothetical protein	CDS	1.34856	0.00908612	0.0630371	16.4389	28.4479	30.884	28.8637	90.4879	72.7576
PA2293		hypothetical protein	CDS	2.76748	0.00339692	0.036184	0.25421	0.185934	0.965126	2.37236	4.58301	1.417
PA2294		probable ATP-binding component of ABC transporter	CDS	1.48468	0.005844	0.0491088	1.10158	0.929671	3.13666	3.00499	4.6896	5.66801
PA2304	ambC	AmbC	CDS	1.00854	0.0235876	0.109597	8.55841	2.97495	6.27332	17.3182	8.41996	10.682
PA2315		hypothetical protein	CDS	1.93517	5.53064e-05	0.00296262	1.35579	1.11561	1.44769	4.50748	6.18174	4.41451
PA2324		hypothetical protein	CDS	1.35388	0.00712075	0.0543192	1.44053	0.743737	2.17153	3.87486	4.58301	2.5615
PA2325		hypothetical protein	CDS	1.10916	0.041361	0.15382	2.45737	0.557803	4.10179	4.34933	6.28832	4.46901
PA2327		probable permease of ABC transporter	CDS	1.28766	0.046259	0.164325	8.3042	2.78901	2.89538	24.4353	6.50148	4.95951
PA2330		hypothetical protein	CDS	1.38165	0.0330677	0.135643	1.35579	1.30154	4.82563	2.53052	10.8713	4.85051
PA2331		hypothetical protein	CDS	-1.03672	0.00173522	0.0251089	12.7105	11.7139	14.4769	5.85182	7.46072	5.66801
PA2335		probable TonB-dependent receptor	CDS	1.44271	0.00280795	0.0325628	7.79578	2.97495	6.5146	22.8537	14.6017	10.246
PA2343	mtlY	xylulose kinase	CDS	3.04054	0.00870595	0.0617059	1.52526	0.929671	5.54947	10.3593	48.3881	2.725
PA2346		conserved hypothetical protein	CDS	1.48282	0.0225266	0.107537	1.94895	0.929671	1.20641	4.27025	5.11592	2.834
PA2347		hypothetical protein	CDS	1.40806	0.0387877	0.147298	3.47421	0.743737	0.723845	3.79578	7.03439	4.251
PA2348		conserved hypothetical protein	CDS	1.72863	5.64751e-05	0.00296814	2.96579	2.60308	3.61922	11.071	11.5108	7.73901
PA2349		conserved hypothetical protein	CDS	2.24066	0.000266808	0.00807819	4.91473	4.09055	7.96229	43.177	23.9809	11.99
PA2352		probable glycerophosphoryl diester phosphodiesterase	CDS	1.73609	0.000463601	0.0117406	7.28736	5.20616	8.44485	29.5754	27.1783	13.0255
PA2353		conserved hypothetical protein	CDS	1.06843	0.000432791	0.0111624	6.77894	7.0655	6.5146	15.4994	15.1346	12.1535
PA2354		probable transcriptional regulator	CDS	2.4599	0.000498984	0.0119306	6.01631	2.97495	0.965126	29.4173	21.6361	8.12051
PA2355		probable FMNH2-dependent monooxygenase	CDS	1.63779	0.00862594	0.0613528	4.06737	3.34682	5.79076	24.3562	10.5516	5.77701
PA2356	msuD	methanesulfonate sulfonatase MsuD	CDS	5.79956	1.03938e-07	0.000257885	2.5421	1.48747	1.93025	142.183	151.346	48.6686
PA2367		hypothetical protein	CDS	-1.12541	0.00241248	0.0301337	14.7442	14.3169	12.7879	6.56353	5.2225	7.35751
PA2391	opmQ	probable outer membrane protein precursor	CDS	1.64917	0.000359409	0.00981504	1.94895	3.71869	2.41282	8.1451	10.445	6.37651
PA2397	pvdE	pyoverdine biosynthesis protein PvdE	CDS	1.16161	0.0218564	0.105415	50.6726	34.2119	38.8463	114.585	40.3945	122.08
PA2410		hypothetical protein	CDS	-1.01377	0.0253644	0.114417	15.8458	13.9451	10.6164	7.74971	2.55796	9.59201
PA2421		hypothetical protein	CDS	1.31931	0.0226657	0.107995	2.03368	6.32176	8.92742	7.35432	17.2662	16.677
PA2430		conserved hypothetical protein	CDS	1.017	0.00606158	0.0500676	9.57526	4.27649	7.47973	13.3643	18.0123	12.426
PA2434		hypothetical protein	CDS	1.17335	0.00194398	0.0269401	7.20263	5.57803	7.47973	9.17313	16.5202	20.0015
PA2437		hypothetical protein	CDS	1.46622	0.0121827	0.075309	0.593157	0.557803	0.965126	2.05605	2.45138	1.199
PA2439		hypothetical protein	CDS	1.9481	0.00509939	0.0454932	1.94895	0.743737	3.61922	6.80077	11.9372	5.01401
PA2443	sdaA	L-serine dehydratase	CDS	1.23032	0.0416185	0.154293	27.4547	94.8265	126.19	95.0526	344.579	142.082
PA2458		hypothetical protein	CDS	1.07885	0.00875039	0.0618635	87.0247	52.4335	84.6898	111.264	130.03	232.225
PA2472		probable major facilitator superfamily (MFS) transporter	CDS	1.18114	0.0156259	0.0868879	3.38947	2.04528	0.723845	6.16814	4.58301	4.41451
PA2473		probable glutathione S-transferase	CDS	1.8673	0.0291702	0.124719	0.423684	0.557803	0.482563	1.02802	1.49214	2.616
PA2483		conserved hypothetical protein	CDS	1.35659	0.0126973	0.0767207	510.115	271.092	318.009	1268.74	856.277	690.461
PA2487		hypothetical protein	CDS	-1.03294	0.0136437	0.0797882	26.1837	10.5983	13.5118	8.46142	7.35414	8.99251
PA2497		probable transcriptional regulator	CDS	1.44579	0.0103219	0.0682222	19.0658	31.4229	38.8463	24.8307	80.5758	136.686
PA2511		probable transcriptional regulator	CDS	2.71469	0.00889823	0.0623691	26.0142	11.8998	24.6107	362.338	22.9151	25.9965
PA2512	antA	anthranilate dioxygenase large subunit	CDS	6.02442	0.012498	0.0761455	54.8247	15.8044	32.8143	6713.31	16.8399	22.454
PA2513	antB	anthranilate dioxygenase small subunit	CDS	4.5693	0.019499	0.0992045	12.6258	5.9499	32.573	1180.33	12.3635	11.0635
PA2514	antC	anthranilate dioxygenase reductase	CDS	4.69364	0.0046147	0.0425638	8.13473	4.46242	10.6164	558.612	10.2318	29.975
PA2515	xylL	cis-1,2-dihydroxycyclohexa-3,4-diene carboxylate dehydrogenase	CDS	6.64023	0.00495939	0.0447792	3.13526	1.11561	3.8605	802.569	3.73036	3.27
PA2516	xylZ	toluate 1,2-dioxygenase electron transfer component	CDS	4.02382	0.0105368	0.0689437	1.35579	1.67341	4.34307	106.756	2.87771	2.18
PA2517	xylY	toluate 1,2-dioxygenase beta subunit	CDS	3.14403	0.020535	0.101744	1.27105	3.53275	7.47973	93.5501	5.96858	1.9075
PA2518	xylX	toluate 1,2-dioxygenase alpha subunit	CDS	2.22023	0.0200615	0.100596	6.44	1.85934	0.241282	34.4783	6.07516	4.1965
PA2520	czcA	Resistance-Nodulation-Cell Division (RND) divalent metal cation efflux transporter CzcA	CDS	1.26444	0.0204869	0.101744	33.1321	28.8198	27.7474	144.398	34.8522	36.515
PA2521	czcB	Resistance-Nodulation-Cell Division (RND) divalent metal cation efflux membrane fusion protein CzcB precursor	CDS	1.28314	0.00445355	0.04191	5.08421	3.53275	4.58435	10.6756	11.5108	10.246
PA2532	tpx	thiol peroxidase	CDS	-1.33254	0.0261224	0.116437	165.067	46.6695	33.2968	42.228	25.0467	30.3565
PA2536		probable phosphatidate cytidylyltransferase	CDS	-1.31007	0.00119888	0.0212174	26.9463	55.4084	40.7766	18.3463	14.7083	16.459
PA2537		probable acyltransferase	CDS	-1.91736	0.000116392	0.00480313	22.4552	34.026	34.9858	4.8238	9.48577	9.81001
PA2550		probable acyl-CoA dehydrogenase	CDS	-1.49762	0.0460289	0.163851	76.3478	335.425	694.167	180.853	162.644	48.0146
PA2555		probable AMP-binding enzyme	CDS	1.38786	0.0052587	0.0462901	71.2636	129.41	124.019	483.171	186.625	179.251
PA2576		hypothetical protein	CDS	1.03393	0.0109029	0.070301	13.7274	13.9451	24.6107	28.9428	39.9681	37.4415
PA2581		hypothetical protein	CDS	-1.61519	4.10107e-05	0.00237002	153.374	161.763	117.022	52.4292	40.1813	48.4506
PA2589		hypothetical protein	CDS	2.42153	0.000472044	0.0117406	7.28736	2.41715	2.89538	38.5904	20.5703	11.8265
PA2590		hypothetical protein	CDS	1.93212	1.89713e-05	0.00162598	22.7095	27.1464	26.0584	133.485	87.8233	68.1251
PA2599		conserved hypothetical protein	CDS	1.04569	0.00708939	0.0541769	19.5742	9.85452	10.3751	30.9198	33.3601	19.0205
PA2603		probable thiosulfate sulfurtransferase	CDS	1.0136	0.00242628	0.0301715	14.0663	12.2717	12.3054	28.5474	31.8679	17.9305
PA2605		conserved hypothetical protein	CDS	1.24449	0.0170058	0.0919616	9.82947	10.9701	18.0961	18.5835	54.783	18.203
PA2608		conserved hypothetical protein	CDS	3.08023	1.8125e-06	0.000776728	9.49052	10.9701	7.72101	108.338	93.8985	37.0055
PA2609		hypothetical protein	CDS	2.91432	3.53206e-06	0.00103564	43.7242	35.3275	30.884	389.067	308.98	132.272
PA2620	clpA	ATP-binding protease component ClpA	CDS	1.8378	0.0064916	0.0522014	1347.82	2998.75	5470.82	6254.57	14856	13981.7
PA2628		hypothetical protein	CDS	1.65807	0.000101453	0.00438135	12.0326	22.1262	26.0584	49.5823	68.9584	70.0871
PA2629	purB	adenylosuccinate lyase	CDS	3.14087	9.45943e-06	0.00131349	89.3126	140.194	108.577	1354.14	1122.2	505.107
PA2631		probable acetyl transferase	CDS	1.09348	0.0185005	0.0964703	271.92	285.595	340.448	697.632	716.229	502.164
PA2632		hypothetical protein	CDS	1.502	0.00152776	0.0233187	51.6047	28.262	38.1225	107.705	161.684	65.6726
PA2635		hypothetical protein	CDS	1.76187	5.45159e-05	0.00294862	32.9626	28.0761	52.8407	144.16	140.048	101.261
PA2636		hypothetical protein	CDS	2.40373	1.20882e-05	0.00137454	7.28736	5.20616	7.96229	46.5773	40.501	21.3095
PA2649	nuoN	NADH dehydrogenase I chain N	CDS	-1.16103	0.00123522	0.0213708	122.699	142.054	83.2421	41.9117	56.7015	57.0616
PA2652		probable chemotaxis transducer	CDS	1.58227	0.0462628	0.164325	45.5884	285.409	281.334	106.677	1009.33	716.076
PA2655		hypothetical protein	CDS	1.66416	0.0108152	0.0699783	6.69421	9.11078	9.40998	6.16814	19.611	53.1921
PA2658		hypothetical protein	CDS	-1.11097	0.0309323	0.129664	220.231	64.1473	47.5325	58.7555	46.363	48.9411
PA2659		hypothetical protein	CDS	-1.31432	0.00302994	0.033979	260.057	119.742	87.1026	69.352	64.6951	53.9551
PA2664	fhp	flavohemoprotein	CDS	-1.33551	0.0104946	0.0687912	41.521	128.852	77.6926	28.2311	42.0998	27.904
PA2665		probable transcriptional regulator	CDS	1.75127	0.00678139	0.0528672	48.3847	135.36	145.251	124.391	529.072	452.678
PA2667		conserved hypothetical protein	CDS	-1.1077	0.0103756	0.0684443	462.324	235.207	204.124	107.468	130.669	180.395
PA2673		probable type II secretion system protein	CDS	1.34892	0.0214925	0.10439	6.01631	15.6185	20.0264	14.3923	37.8365	52.1021
PA2682		conserved hypothetical protein	CDS	2.57544	0.0176014	0.0938351	22.1163	15.4325	25.5758	345.337	15.9873	14.715
PA2685		conserved hypothetical protein	CDS	-1.41022	0.000200393	0.00659324	107.361	103.008	89.5154	41.3581	29.31	42.1285
PA2703		hypothetical protein	CDS	-1.76841	0.000572868	0.0132425	4.66052	3.34682	3.37794	0.790787	1.70531	0.981001
PA2712		hypothetical protein	CDS	-1.80844	0.0270678	0.118736	93.8884	7.80924	8.68613	12.1781	8.52654	11.227
PA2740	pheS	phenylalanyl-tRNA synthetase, alpha-subunit	CDS	-1.48854	0.000757769	0.0157901	116.428	193.929	143.321	41.6745	43.1656	76.6816
PA2753		hypothetical protein	CDS	1.71898	0.0405839	0.151944	47.4526	193.558	357.097	1346.79	405.224	214.894
PA2755	eco	ecotin precursor	CDS	-1.15739	0.00803092	0.0584463	256.922	124.018	110.507	55.3551	60.0055	105.076
PA2762		hypothetical protein	CDS	-2.71951	0.0449448	0.161228	287.851	8.55298	8.68613	28.8637	9.27261	8.44751
PA2768		hypothetical protein	CDS	-1.23576	0.0018493	0.0260821	10.5921	13.2013	19.0612	6.32629	3.94352	7.63001
PA2778		hypothetical protein	CDS	1.81455	0.000608148	0.0137723	25.0821	13.2013	19.0612	93.7873	39.9681	68.7791
PA2782		hypothetical protein	CDS	1.59535	0.00227836	0.0292015	1.10158	2.97495	1.44769	7.11708	5.00934	4.033
PA2787	cpg2	carboxypeptidase G2 precursor	CDS	1.56533	0.00406889	0.0400136	27.031	24.1715	34.9858	33.4503	112.017	109.273
PA2788		probable chemotaxis transducer	CDS	1.98535	0.0477264	0.166674	17.1168	160.089	308.84	109.84	1340.48	471.535
PA2792		hypothetical protein	CDS	-1.27365	0.00767169	0.0571377	7.45684	19.1512	16.1659	4.66564	5.86199	6.92151
PA2847		conserved hypothetical protein	CDS	1.04277	0.0101217	0.0672959	7.79578	18.7794	25.3346	33.3712	36.7707	35.425
PA2848		probable transcriptional regulator	CDS	1.12518	0.00388362	0.0388432	3.22	4.46242	6.5146	8.77773	11.9372	9.48301
PA2850	ohr	organic hydroperoxide resistance protein	CDS	-1.98601	4.12658e-05	0.00237002	15.5068	35.6994	35.7097	8.1451	5.86199	7.73901
PA2862	lipA	lactonizing lipase precursor	CDS	-2.47763	0.00693894	0.0534156	219.045	37.3728	32.0904	20.3232	15.8807	15.805
PA2867		probable chemotaxis transducer	CDS	1.23042	0.0322196	0.133258	33.3016	115.651	143.804	113.162	363.444	209.062
PA2873		hypothetical protein	CDS	1.90608	0.00124635	0.0214423	18.7268	10.0405	33.5381	92.443	33.1469	106.493
PA2874		hypothetical protein	CDS	1.73681	0.00160229	0.0239393	0.677894	1.11561	1.44769	3.87486	3.62378	2.616
PA2880		hypothetical protein	CDS	-1.07895	0.0106975	0.0695271	25.9295	16.92	7.96229	8.69865	8.63312	7.08501
PA2887	atuB	putative dehydrogenase involved in catabolism of citronellol	CDS	-1.16196	0.00653402	0.0523597	7.3721	17.4778	14.7182	6.16814	4.47643	6.75801
PA2890	atuE	putative isohexenylglutaconyl-CoA hydratase	CDS	1.63493	0.00505826	0.0453048	0.593157	1.30154	1.44769	2.68867	4.58301	2.398
PA2919		hypothetical protein	CDS	1.94545	0.0011051	0.020178	6.18578	7.43737	9.40998	11.6246	36.8773	39.2945
PA2920		probable chemotaxis transducer	CDS	1.69638	0.0144583	0.0825875	51.0963	104.495	173.964	113.003	581.616	371.908
PA2921		probable transcriptional regulator	CDS	1.01902	0.00520364	0.0461616	2.5421	3.34682	2.41282	4.34933	6.82123	5.66801
PA2930		probable transcriptional regulator	CDS	1.42612	0.0010147	0.0191833	20.1674	25.8449	41.2591	78.0507	75.0335	80.3331
PA2933		probable major facilitator superfamily (MFS) transporter	CDS	1.26228	0.0195854	0.0994622	2.11842	2.23121	3.8605	3.3213	5.75541	9.86451
PA2935		hypothetical protein	CDS	1.31234	0.0159683	0.0880786	4.40631	5.02023	5.30819	5.85182	7.14097	23.0535
PA2936		hypothetical protein	CDS	1.4496	0.0101599	0.0674622	1.44053	1.67341	0.723845	3.00499	1.70531	5.94051
PA2940		probable acyl-CoA thiolase	CDS	1.46233	0.0124398	0.0760723	12.9647	24.7293	28.7125	25.0679	122.462	34.4985
PA2943		phospho-2-dehydro-3-deoxyheptonate aldolase	CDS	1.32755	0.0382178	0.146682	8.38894	13.0154	19.0612	20.4023	71.1966	9.15601
PA2952	etfB	electron transfer flavoprotein beta-subunit	CDS	-1.08086	0.0487809	0.168585	352.759	977.27	937.137	169.466	543.14	359.101
PA2953		electron transfer flavoprotein-ubiquinone oxidoreductase	CDS	-1.43531	0.00151826	0.0233117	438.937	618.417	594.035	137.676	269.439	203.503
PA2966	acpP	acyl carrier protein	CDS	-1.08896	0.0497079	0.170309	1400.95	652.629	494.386	402.194	214.762	580.916
PA2976	rne	ribonuclease E	CDS	-1.31033	0.00147447	0.0229349	595.022	713.058	748.697	206.316	309.833	313.157
PA2994	nqrF	Na+-translocating NADH:quinone oxidoreductase, subunit Nqr6	CDS	-1.04406	0.00667484	0.0524671	118.97	84.0423	63.9396	34.3201	32.7206	62.4571
PA2995	nqrE	Na+-translocating NADH:quinone oxidoreductase subunit Nqr5	CDS	-1.0948	0.00383304	0.0384755	70.6705	72.7003	51.1517	20.7977	25.2599	44.9626
PA3000	aroP1	aromatic amino acid transport protein AroP1	CDS	1.17794	0.0184124	0.0964693	73.9752	124.204	175.412	289.033	126.832	428.37
PA3013	foaB	fatty-acid oxidation complex beta-subunit	CDS	-2.14145	0.00121089	0.0212804	529.944	1755.22	1551.92	219.206	436.026	214.458
PA3014	faoA	fatty-acid oxidation complex alpha-subunit	CDS	-2.6282	0.000659691	0.014469	784.663	2814.67	2722.86	190.659	528.539	303.402
PA3021		hypothetical protein	CDS	-1.47507	0.000129636	0.0050495	30.6747	42.9508	35.9509	9.48944	17.586	12.3715
PA3035		probable glutathione S-transferase	CDS	-1.07649	0.00291503	0.0333463	7.96526	10.2264	16.1659	5.21919	6.28832	4.63251
PA3038		probable porin	CDS	-1.20969	0.00729851	0.0551269	193.115	211.965	209.191	120.358	57.2344	87.9086
PA3060	pelE	PelE	CDS	1.15602	0.00899128	0.0626131	3.47421	1.85934	4.34307	9.88483	7.03439	4.63251
PA3065		hypothetical protein	CDS	1.13575	0.0216479	0.104975	6.35526	3.53275	3.13666	5.85182	14.4951	9.37401
PA3066		hypothetical protein	CDS	2.35672	0.000322729	0.00908041	29.1495	29.0057	34.7445	60.337	305.25	110.09
PA3067		probable transcriptional regulator	CDS	1.34517	0.00233338	0.029611	13.9816	18.9653	24.6107	37.9578	65.6543	41.856
PA3068	gdhB	NAD-dependent glutamate dehydrogenase	CDS	-1.38098	0.00948941	0.0646866	360.809	956.632	757.624	176.504	317.507	302.639
PA3070		conserved hypothetical protein	CDS	-1.09095	0.000352859	0.00973158	85.6689	110.631	104.475	44.205	47.1091	49.8131
PA3074		hypothetical protein	CDS	1.93459	7.15216e-06	0.0011719	7.88052	6.87957	8.20357	31.2361	35.7049	20.9825
PA3078		probable two-component sensor	CDS	1.15339	0.000474488	0.0117406	14.9984	12.4576	17.131	37.8787	32.9337	28.2855
PA3082	gbt	glycine betaine transmethylase	CDS	-1.28459	0.00147344	0.0229349	40.9279	80.1377	60.0791	18.4253	26.5388	29.2665
PA3088		conserved hypothetical protein	CDS	-1.07238	0.00864511	0.0613528	115.75	63.0317	48.015	48.3171	22.8085	36.8965
PA3089		hypothetical protein	CDS	1.21405	0.00309168	0.0342421	10.8463	5.76396	11.3402	20.4814	26.4323	18.1485
PA3090		hypothetical protein	CDS	1.55997	0.00127923	0.0215957	5.08421	2.60308	2.41282	10.1221	13.4293	7.68451
PA3092	fadH1	2,4-dienoyl-CoA reductase FadH1	CDS	-1.21448	0.00535867	0.0467186	54.0621	125.134	110.266	29.3382	41.8866	53.3011
PA3095	xcpZ	general secretion pathway protein M	CDS	1.912	0.00528579	0.0464181	0.677894	2.04528	1.68897	2.6096	7.35414	5.50451
PA3103	xcpR	general secretion pathway protein E	CDS	1.30999	0.000622974	0.0139323	75.9242	50.3882	60.0791	147.007	202.825	112.815
PA3120	leuD	3-isopropylmalate dehydratase small subunit	CDS	1.68151	0.00360516	0.0372304	113.801	258.635	324.282	929.174	724.756	579.717
PA3122		probable transcriptional regulator	CDS	1.04449	0.00460125	0.04251	63.2984	39.2321	53.3232	142.183	80.256	99.2991
PA3123		conserved hypothetical protein	CDS	1.50389	0.00277521	0.032462	198.03	82.3689	83.966	486.729	222.649	325.256
PA3124		probable transcriptional regulator	CDS	1.6398	0.00374085	0.0379604	61.7731	96.4999	109.059	123.046	189.502	519.495
PA3125		hypothetical protein	CDS	1.16598	0.0174934	0.0936173	25.5058	27.7042	41.7417	27.5194	112.87	72.1581
PA3132		probable hydrolase	CDS	1.642	0.00584439	0.0491088	14.6595	20.6387	21.9566	20.6395	104.45	53.0286
PA3170		conserved hypothetical protein	CDS	-1.10094	0.00240418	0.0300982	82.2794	46.4836	41.7417	30.0499	21.5295	28.0675
PA3182	pgl	6-phosphogluconolactonase	CDS	-1.57223	0.000207198	0.00671105	20.8452	26.9605	22.6805	9.96391	8.84628	4.95951
PA3183	zwf	glucose-6-phosphate 1-dehydrogenase	CDS	-1.76201	0.00103271	0.0193711	263.701	273.695	181.685	119.567	46.363	46.1071
PA3186	oprB	Glucose/carbohydrate outer membrane porin OprB precursor	CDS	-1.15667	0.00143279	0.0227375	64.061	32.5385	35.2271	22.7747	17.9057	18.639
PA3191		probable two-component sensor	CDS	-1.19277	0.0190274	0.097771	48.8084	17.4778	15.6833	15.2622	9.48577	11.445
PA3192	gltR	two-component response regulator GltR	CDS	-2.25604	0.00205194	0.027746	90.9226	25.473	21.7153	16.8438	5.43567	6.81251
PA3193	glk	glucokinase	CDS	-1.07465	0.0384611	0.146959	61.4342	17.2919	19.5438	23.8027	9.37919	13.843
PA3194	edd	phosphogluconate dehydratase	CDS	-1.3628	0.00590886	0.0492506	309.205	150.793	105.44	102.565	66.1872	51.3391
PA3202		conserved hypothetical protein	CDS	-1.08818	0.0466363	0.164796	60.9257	16.92	14.4769	20.3232	8.7397	14.7695
PA3205		hypothetical protein	CDS	-1.06792	0.00246628	0.0304648	42.7073	43.5086	33.2968	21.114	23.8743	12.208
PA3213		hypothetical protein	CDS	-1.02476	0.000791524	0.0161523	32.5389	39.2321	32.0904	18.6626	14.2819	18.0395
PA3222		hypothetical protein	CDS	-1.59784	0.0306885	0.129031	47.5373	6.13583	5.54947	9.09405	5.75541	5.23201
PA3232		probable nuclease	CDS	1.28747	0.00393549	0.0392212	25.3363	13.0154	20.9915	34.2411	37.4102	73.5751
PA3233		hypothetical protein	CDS	1.20222	0.00265009	0.03166	22.3705	26.5886	39.3289	69.2729	43.3788	89.5981
PA3236		probable glycine betaine-binding protein precursor	CDS	-2.08472	0.0101228	0.0672959	176.507	37.9306	27.9887	15.4994	19.8242	22.0725
PA3245	minE	cell division topological specificity factor MinE	CDS	-1.2164	0.00404455	0.0400136	114.395	91.4797	64.9047	25.4633	38.3694	52.7561
PA3262		probable peptidyl-prolyl cis-trans isomerase, FkbP-type	CDS	-1.20087	0.0129277	0.0773913	173.033	319.993	283.747	71.0917	76.5257	190.042
PA3272		probable ATP-dependent DNA helicase	CDS	1.19367	0.0250649	0.113896	48.3847	56.8959	91.687	72.0407	286.385	91.6146
PA3278		hypothetical protein	CDS	1.34722	0.0439799	0.159517	133.46	193.372	213.775	908.219	311.538	155.216
PA3284		hypothetical protein	CDS	-1.78053	0.00362201	0.0372871	6.69421	17.8497	26.2997	2.29328	7.88705	4.52351
PA3299	fadD1	long-chain-fatty-acid--CoA ligase	CDS	-1.46595	0.00206281	0.027746	241.5	551.481	381.707	99.481	159.553	166.116
PA3302		conserved hypothetical protein	CDS	-1.33946	0.00218179	0.0285323	135.24	62.8458	48.2563	32.0269	27.0718	38.4225
PA3307		hypothetical protein	CDS	1.57796	0.0260944	0.116437	156.848	140.008	293.157	366.213	512.551	881.866
PA3308	hepA	RNA helicase HepA	CDS	-1.03785	0.023429	0.109224	62.1121	156.185	127.879	32.3432	52.1185	83.8756
PA3309		conserved hypothetical protein	CDS	1.74085	0.021672	0.104987	954.899	4806.4	7569.97	22724.8	13162.8	8668.34
PA3310		conserved hypothetical protein	CDS	1.92796	0.00147121	0.0229349	106.26	203.04	263.962	1275.62	426.114	478.347
PA3313		hypothetical protein	CDS	-1.02645	0.0484085	0.167923	28.1326	88.5047	90.2393	16.053	46.363	38.913
PA3315		probable permease of ABC transporter	CDS	1.3374	0.0386186	0.147151	25.3363	19.709	57.6663	111.185	86.2246	61.0401
PA3316		probable permease of ABC transporter	CDS	1.24655	0.0174097	0.0936055	4.91473	4.83429	9.65126	20.4814	11.724	12.9165
PA3317		hypothetical protein	CDS	1.2701	0.000346542	0.00960489	22.6247	25.6589	18.82	59.4672	64.4819	38.2045
PA3318		hypothetical protein	CDS	2.75417	8.80917e-05	0.00411108	7.71105	3.16088	1.93025	40.4092	37.5168	13.7885
PA3319	plcN	non-hemolytic phospholipase C precursor	CDS	3.02253	7.54607e-06	0.00120112	23.7263	18.2216	26.7822	300.262	175.007	83.1126
PA3323		conserved hypothetical protein	CDS	1.24547	0.000290518	0.00847369	25.76	17.8497	25.3346	67.9286	46.7894	48.8866
PA3324		probable short-chain dehydrogenase	CDS	1.01143	0.00497135	0.0448145	39.1484	20.6387	29.4363	75.0457	56.5949	48.7776
PA3327		probable non-ribosomal peptide synthetase	CDS	3.71562	3.75539e-06	0.00104606	46.4358	27.8901	33.7794	726.338	480.577	215.82
PA3331		cytochrome P450	CDS	1.62368	0.00125577	0.0215164	9.15157	10.2264	9.89254	44.3631	30.1626	15.6415
PA3335		hypothetical protein	CDS	8.0553	3.06193e-08	0.00017058	8.64315	7.0655	6.75588	2954.85	2246.53	802.023
PA3337	rfaD	ADP-L-glycero-D-mannoheptose 6-epimerase	CDS	1.43836	0.0383423	0.146807	117.869	110.631	132.705	736.618	167.12	75.1011
PA3341		probable transcriptional regulator	CDS	2.06729	0.00655411	0.0523597	128.8	403.105	661.594	2236.34	923.744	1839.81
PA3346		probable two-component response regulator	CDS	1.53895	0.000482344	0.0117406	116.513	70.841	66.1111	329.521	228.511	179.414
PA3348		probable chemotaxis protein methyltransferase	CDS	1.39512	0.0030128	0.033979	333.27	327.616	371.091	507.369	802.667	1404.03
PA3358		hypothetical protein	CDS	3.83265	1.16404e-05	0.00137454	2.03368	2.04528	4.10179	52.3501	42.7393	17.331
PA3360		probable secretion protein	CDS	6.84047	1.38872e-07	0.000257885	3.98263	3.90462	5.30819	725.31	590.889	185.845
PA3362		hypothetical protein	CDS	2.21537	0.000759603	0.0157901	54.2315	25.473	18.5787	220.946	155.29	82.9491
PA3365		probable chaperone	CDS	-1.0172	0.0239227	0.110784	14.0663	32.3526	42.2243	7.67063	17.586	18.203
PA3366	amiE	aliphatic amidase	CDS	-1.16871	0.0329369	0.135492	174.981	187.794	243.694	86.0376	99.9736	83.7121
PA3390		hypothetical protein	CDS	2.49928	0.000515122	0.0122117	7.28736	3.16088	8.20357	34.6365	10.0187	60.6586
PA3392	nosZ	nitrous-oxide reductase precursor	CDS	-2.48725	0.000484714	0.0117406	48.6389	244.875	125.708	28.8637	28.5639	17.331
PA3415		probable dihydrolipoamide acetyltransferase	CDS	1.75373	0.0157505	0.0872871	44.741	141.124	276.991	192.873	871.945	494.043
PA3416		probable pyruvate dehydrogenase E1 component, beta chain	CDS	1.79489	0.00706768	0.0540852	93.9731	230.187	474.359	449.088	1207.25	1112.62
PA3417		probable pyruvate dehydrogenase E1 component, alpha subunit	CDS	1.8333	0.0201964	0.101074	95.4983	359.411	430.688	298.443	2047.75	808.181
PA3440		conserved hypothetical protein	CDS	-2.07529	6.58734e-06	0.0011719	67.4505	95.9421	74.0734	23.4864	16.2004	16.6225
PA3441		probable molybdopterin-binding protein	CDS	-1.63751	0.00196383	0.0270482	8.72789	10.0405	7.72101	4.34933	0.852654	3.161
PA3444		conserved hypothetical protein	CDS	-1.25371	0.0133099	0.0787149	4.91473	11.5279	9.89254	2.53052	5.2225	3.2155
PA3445		conserved hypothetical protein	CDS	-1.589	0.00464191	0.0426031	12.9647	32.5385	25.3346	8.85681	10.3384	4.36001
PA3446		conserved hypothetical protein	CDS	-1.49011	0.00976115	0.0656171	9.32105	28.6339	16.8897	4.19117	9.59235	5.72251
PA3450		probable antioxidant protein	CDS	-1.49811	0.00358137	0.0372235	39.3179	92.9671	48.015	15.1831	32.0811	16.6225
PA3452	mqoA	malate:quinone oxidoreductase	CDS	-1.87462	0.000621534	0.0139323	63.0442	200.995	147.906	31.7105	28.1376	52.2656
PA3453		conserved hypothetical protein	CDS	-1.40595	0.0104959	0.0687912	4.49105	21.5684	13.9943	4.11209	3.94352	6.70351
PA3454		probable acyl-CoA thiolase	CDS	-1.23023	0.00993961	0.0663952	27.4547	77.9065	86.3788	24.7516	27.4981	29.212
PA3457		hypothetical protein	CDS	2.12786	0.00818839	0.0591912	6.10105	9.85452	14.9595	102.328	15.9873	14.5515
PA3458		probable transcriptional regulator	CDS	2.41491	0.0022252	0.0289015	31.9458	60.6146	63.2158	630.652	98.0552	100.335
PA3468		conserved hypothetical protein	CDS	-1.18251	0.00190574	0.0265421	43.0463	92.7812	78.8991	25.6215	30.9087	37.8775
PA3471		probable malic enzyme	CDS	-1.17217	0.000494858	0.011883	229.976	198.206	166.726	91.0986	81.4284	91.5056
PA3483		hypothetical protein	CDS	-1.26749	0.000277096	0.0082551	23.5568	25.8449	37.1574	11.1501	14.2819	10.464
PA3484		hypothetical protein	CDS	-1.72004	0.000271838	0.00814197	34.9116	64.1473	66.5937	23.1701	13.8556	13.1345
PA3485		hypothetical protein	CDS	-1.34887	0.00354247	0.0369571	4.83	6.13583	5.30819	1.26526	2.13163	2.8885
PA3502		hypothetical protein	CDS	-1.07542	0.0051038	0.0454932	4.66052	5.02023	2.41282	2.05605	1.81189	1.962
PA3523		probable Resistance-Nodulation-Cell Division (RND) efflux membrane fusion protein precursor	CDS	1.01933	0.00190424	0.0265421	6.18578	7.43737	10.1338	14.6296	16.0938	16.8405
PA3527	pyrC	dihydroorotase	CDS	-1.06332	0.00122037	0.0213124	56.2652	68.4238	77.4514	30.5244	25.473	40.548
PA3540	algD	GDP-mannose 6-dehydrogenase AlgD	CDS	1.19401	0.0131323	0.0780792	17.8795	18.0356	13.9943	69.1148	20.9966	24.3615
PA3543	algK	alginate biosynthetic protein AlgK precursor	CDS	1.52976	0.00514049	0.0457471	1.61	1.85934	0.723845	4.11209	4.90276	3.6515
PA3544	algE	Alginate production outer membrane protein AlgE precursor	CDS	1.01832	0.00646915	0.0521557	5.08421	8.73891	7.72101	14.4714	13.8556	14.7695
PA3547	algL	poly(beta-d-mannuronate) lyase precursor AlgL	CDS	1.15504	0.0211531	0.103165	4.32158	8.18111	9.40998	7.27524	15.028	25.3425
PA3558	arnF	ArnF	CDS	-1.08415	0.0440944	0.159617	3.64368	2.04528	2.17153	0.553551	0.959235	2.18
PA3559		probable nucleotide sugar dehydrogenase	CDS	-1.45174	0.00607534	0.0500676	64.8236	131.456	89.0329	15.4994	38.3694	50.3036
PA3566		conserved hypothetical protein	CDS	-1.0135	0.0015311	0.0233187	20.6758	27.3323	27.5061	10.1221	16.0938	11.1725
PA3569	mmsB	3-hydroxyisobutyrate dehydrogenase	CDS	-1.33062	0.0304968	0.128321	43.0463	95.0124	159.487	10.7547	55.4225	51.8841
PA3570	mmsA	methylmalonate-semialdehyde dehydrogenase	CDS	-1.08516	0.0481118	0.167206	270.903	648.539	965.367	134.75	368.773	384.661
PA3582	glpK	glycerol kinase	CDS	-1.03675	0.0400798	0.150826	76.0936	221.448	161.659	56.1459	127.152	40.548
PA3586		probable hydrolase	CDS	1.89958	0.0161567	0.0885914	9.06684	8.55298	15.442	97.504	10.0187	14.6605
PA3589		probable acyl-CoA thiolase	CDS	1.37515	0.0154923	0.0865674	1.27105	2.97495	4.34307	4.19117	9.80552	6.97601
PA3603	dgkA	diacylglycerol kinase	CDS	-1.06179	0.00566582	0.0481163	12.1174	9.48265	8.68613	3.16315	3.94352	7.35751
PA3608	potB	polyamine transport protein PotB	CDS	-1.858	0.000950216	0.0183807	8.38894	11.8998	15.2007	4.90288	2.55796	2.2345
PA3609	potC	polyamine transport protein PotC	CDS	-2.06713	2.02061e-05	0.00163143	9.57526	15.8044	14.7182	2.92591	2.98429	3.5425
PA3614		hypothetical protein	CDS	1.06868	0.0376721	0.145606	119.055	244.875	312.46	795.927	391.581	230.535
PA3625	surE	survival protein SurE	CDS	-1.27332	0.000129297	0.0050495	76.0936	95.7561	88.5503	34.6365	30.6955	42.292
PA3633	ygbP	4-diphosphocytidyl-2-C-methylerythritol synthase	CDS	-1.19551	0.00825972	0.0594508	10.8463	21.9402	20.5089	9.01497	6.28832	7.73901
PA3639	accA	acetyl-coenzyme A carboxylase carboxyl transferase (alpha subunit)	CDS	-1.30263	0.0012889	0.0216933	148.12	166.225	144.286	40.8837	52.3316	92.5956
PA3641		probable amino acid permease	CDS	-1.53692	0.00130322	0.0218107	66.7726	192.814	183.374	54.8015	49.2407	48.4506
PA3644	lpxA	UDP-N-acetylglucosamine acyltransferase	CDS	-1.34544	0.00132146	0.0218735	88.8889	140.752	122.088	34.162	39.0089	65.0731
PA3647		probable outer membrane protein precursor	CDS	-1.32217	0.00617436	0.0505843	280.225	250.639	189.889	50.7685	84.839	152.6
PA3655	tsf	elongation factor Ts	CDS	-1.26036	0.0457338	0.163113	219.722	820.714	703.336	100.904	236.185	390.602
PA3656	rpsB	30S ribosomal protein S2	CDS	-1.38223	0.0163755	0.0896249	685.69	2068.33	1761.6	394.128	507.862	830.145
PA3661		hypothetical protein	CDS	-2.75536	2.63284e-05	0.00183345	8.21947	17.4778	29.9189	2.45144	3.19745	2.507
PA3662		hypothetical protein	CDS	1.26281	0.0432296	0.157407	137.867	324.827	539.023	1159.37	274.661	968.521
PA3663		hypothetical protein	CDS	1.21253	0.00613282	0.0503181	36.5216	46.2976	76.0037	168.358	94.3248	104.531
PA3666	dapD	tetrahydrodipicolinate succinylase	CDS	-1.26125	0.00066798	0.0145934	94.4815	151.35	154.903	43.4142	60.645	63.0021
PA3667		probable pyridoxal-phosphate dependent enzyme	CDS	1.55353	0.000402237	0.0106202	26.0989	36.4431	36.9161	99.7973	134.293	57.4431
PA3675		hypothetical protein	CDS	-1.41653	0.000121322	0.00489772	37.7079	47.0414	67.8001	18.9789	19.5045	18.53
PA3700	lysS	lysyl-tRNA synthetase	CDS	-1.96443	0.000835912	0.0168727	88.0415	295.264	235.008	33.9248	53.6106	70.7411
PA3716		hypothetical protein	CDS	-1.20863	0.00684993	0.0531235	85.4994	234.463	233.802	80.8184	81.3218	77.2811
PA3724	lasB	elastase LasB	CDS	-2.97988	0.0353979	0.14106	1202.16	20.0809	23.8869	98.1366	31.8679	28.0675
PA3725	recJ	single-stranded-DNA-specific exonuclease RecJ	CDS	1.49862	0.000553638	0.0129593	28.641	32.5385	31.6079	128.107	72.4756	61.4761
PA3726		conserved hypothetical protein	CDS	-1.32219	0.00305783	0.0341626	8.47368	22.3121	15.6833	3.95393	6.3949	8.01151
PA3727		hypothetical protein	CDS	-1.43888	0.0014955	0.0230787	17.9642	28.8198	29.9189	10.5965	11.2977	6.37651
PA3728		hypothetical protein	CDS	-1.7064	0.000260818	0.00795658	211.672	301.585	274.578	92.9174	85.2654	63.2201
PA3729		conserved hypothetical protein	CDS	-2.68551	8.01058e-06	0.00123964	226.162	295.264	346.722	38.1159	53.6106	43.2185
PA3730		hypothetical protein	CDS	-1.68184	0.000378446	0.0102845	40.1652	31.051	33.5381	10.4384	12.1503	10.137
PA3731		conserved hypothetical protein	CDS	-1.14018	0.00410099	0.0402229	228.366	177.939	215.464	99.3228	110.099	72.7576
PA3732		conserved hypothetical protein	CDS	-1.71351	0.000553125	0.0129593	162.44	134.059	93.6172	59.6253	27.6047	31.7735
PA3737	dsbC	thiol:disulfide interchange protein DsbC	CDS	-1.01045	0.00898617	0.0626131	150.747	145.215	127.155	67.296	41.034	101.588
PA3752		hypothetical protein	CDS	4.96541	2.56928e-06	0.00095423	19.4047	7.43737	6.5146	481.273	440.076	139.52
PA3757		probable transcriptional regulator	CDS	1.66389	0.00300244	0.033979	8.21947	30.1214	30.6428	100.746	77.9112	37.932
PA3758		probable N-acetylglucosamine-6-phosphate deacetylase	CDS	-1.24706	0.0137952	0.0802837	10.4226	21.0106	25.3346	3.55854	11.9372	8.28401
PA3759		probable aminotransferase	CDS	1.57266	0.00255862	0.0310879	3.55894	8.92484	8.68613	26.0169	25.8994	9.75551
PA3763	purL	phosphoribosylformylglycinamidine synthase	CDS	2.60344	2.36044e-05	0.00173026	198.199	266.072	271.924	1839.84	1852.07	781.64
PA3769	guaA	GMP synthase	CDS	-1.61721	0.00209202	0.0277632	98.4641	248.408	251.174	41.6745	79.2968	73.8476
PA3773		hypothetical protein	CDS	2.51068	0.00105272	0.0195015	0.762631	0.929671	3.13666	9.56852	11.8306	3.488
PA3779		hypothetical protein	CDS	-1.7528	2.2202e-05	0.00167145	49.91	47.971	42.4655	15.1831	14.9214	11.6085
PA3800		conserved hypothetical protein	CDS	-1.31164	0.000558185	0.0130111	78.2968	113.234	92.6521	27.2821	41.3537	45.7801
PA3801		conserved hypothetical protein	CDS	-1.17395	0.00525939	0.0462901	56.35	101.52	81.5532	21.1931	30.8021	53.9006
PA3802	hisS	histidyl-tRNA synthetase	CDS	-1.12396	0.00579502	0.0489153	129.732	172.733	120.641	40.5674	55.8488	97.6096
PA3804		hypothetical protein	CDS	-1.06109	0.00272379	0.0320808	63.0442	78.4643	69.0065	20.5605	40.0747	40.221
PA3809	fdx2	ferredoxin (2Fe-2S)	CDS	-1.74604	0.0349597	0.140087	214.13	42.5789	25.0933	49.5033	11.9372	22.8355
PA3811	hscB	heat shock protein HscB	CDS	-1.58088	0.0152212	0.0855674	391.992	96.3139	79.1403	89.9125	33.6798	66.2721
PA3813	iscU	probable iron-binding protein IscU	CDS	-1.25785	0.0365048	0.143621	789.323	178.683	184.339	180.932	111.165	189.987
PA3814	iscS	L-cysteine desulfurase (pyridoxal phosphate-dependent)	CDS	-1.69573	0.0223085	0.106783	1702.36	325.943	249.485	325.172	140.794	237.348
PA3815	iscR	IscR	CDS	-1.63659	0.0372383	0.144972	650.524	121.973	95.5475	138.309	36.7707	104.259
PA3820	secF	secretion protein SecF	CDS	-1.08291	0.0262797	0.116769	82.2794	200.251	159.246	32.3432	79.8297	96.1926
PA3821	secD	secretion protein SecD	CDS	-1.60328	0.00318881	0.0349702	130.41	319.435	295.811	44.1259	75.4599	125.623
PA3834	valS	valyl-tRNA synthetase	CDS	-1.29051	0.00548346	0.0472154	247.177	527.495	569.666	145.584	153.691	250.101
PA3836		hypothetical protein	CDS	-2.04604	1.78164e-05	0.00155086	209.808	171.06	233.078	48.6334	55.7422	44.3086
PA3838		probable ATP-binding component of ABC transporter	CDS	-1.84711	9.99634e-05	0.00435775	23.3026	31.6088	35.7097	6.48445	7.46072	11.0635
PA3841	exoS	exoenzyme S	CDS	1.05846	0.00136466	0.0220362	31.7763	39.4181	44.3958	59.3881	81.7482	99.1901
PA3844		hypothetical protein	CDS	1.43085	0.00320706	0.0350324	18.3879	12.0857	15.9246	60.4952	40.2879	24.7975
PA3846		hypothetical protein	CDS	1.0667	0.0286538	0.123112	39.9958	61.1724	99.408	71.8825	200.054	147.314
PA3861	rhl	ATP-dependent RNA helicase RhlB	CDS	-1.13691	0.00540694	0.0469285	149.137	260.866	189.647	92.6802	58.7265	121.099
PA3866		pyocin protein	CDS	-3.81538	3.96909e-05	0.00232756	706.281	2798.5	1533.83	94.1827	166.8	96.9556
PA3887	nhaP	Na+/H+ antiporter NhaP	CDS	-1.48307	0.00131956	0.0218735	32.7931	86.2735	76.7275	17.3182	25.8994	26.6505
PA3907		hypothetical protein	CDS	1.6757	0.00336103	0.0360409	1.10158	1.67341	1.20641	3.47946	6.60807	2.616
PA3911		conserved hypothetical protein	CDS	1.35805	0.0315459	0.131023	1.44053	3.53275	7.96229	7.4334	18.1189	5.77701
PA3922		conserved hypothetical protein	CDS	-2.38545	0.00712751	0.0543192	424.277	82.9267	87.5852	43.0188	37.197	33.79
PA3923		hypothetical protein	CDS	-1.76356	0.0287895	0.123564	548.671	117.325	113.644	88.3309	54.2501	87.2001
PA3925		probable acyl-CoA thiolase	CDS	-1.3901	0.00691114	0.0534156	49.2321	133.873	132.464	21.8257	56.3817	42.074
PA3928		hypothetical protein	CDS	1.61485	0.0222701	0.10677	8.89736	12.0857	8.68613	13.3643	37.3036	40.112
PA3929	cioB	cyanide insensitive terminal oxidase	CDS	1.31803	0.00804673	0.0584463	105.921	207.875	241.523	406.385	563.178	414.255
PA3931		conserved hypothetical protein	CDS	-2.31076	0.00143665	0.0227375	33.3863	125.692	96.03	8.1451	26.5388	16.7315
PA3939		hypothetical protein	CDS	2.47841	0.0104408	0.0686728	2.71158	5.39209	15.442	33.5294	88.2497	4.79601
PA3940		probable DNA binding protein	CDS	-3.0734	0.00028163	0.00830449	160.491	670.293	720.467	22.2211	64.3754	97.5551
PA3953		conserved hypothetical protein	CDS	1.38462	0.00166388	0.0246349	1.44053	1.67341	0.965126	3.95393	3.19745	3.706
PA3957		probable short-chain dehydrogenase	CDS	1.27655	0.0120438	0.074634	13.7274	24.3574	38.8463	43.9677	70.0242	70.9591
PA3963		probable transporter	CDS	-1.21123	0.00118626	0.0211815	9.15157	16.92	17.131	6.40537	7.24756	4.90501
PA3964		hypothetical protein	CDS	1.01918	0.0477389	0.166674	2.5421	1.67341	2.41282	3.08407	5.2225	5.28651
PA3971		hypothetical protein	CDS	2.6219	0.000322006	0.00908041	4.32158	13.7591	20.9915	46.1029	108.607	81.0416
PA3972		probable acyl-CoA dehydrogenase	CDS	1.87593	0.0273151	0.119632	83.1268	778.693	1119.79	1030.95	4256.34	1984.07
PA3973		probable transcriptional regulator	CDS	1.37676	0.0463095	0.164325	14.0663	68.9816	140.426	128.424	296.297	153.472
PA3982		conserved hypothetical protein	CDS	-1.81367	0.000402142	0.0106202	38.301	58.1974	52.1168	22.6956	9.80552	9.70101
PA3983		conserved hypothetical protein	CDS	-1.06817	0.0244028	0.111984	117.021	114.35	89.7567	91.5731	26.1125	35.4795
PA3988		hypothetical protein	CDS	-1.42866	0.00101581	0.0191833	90.4141	61.9161	45.1196	16.8438	22.2756	34.2805
PA3989	holA	DNA polymerase III, delta subunit	CDS	-1.23873	0.00107282	0.019725	45.6731	51.5038	46.5673	13.8388	21.9558	25.07
PA3999	dacC	D-ala-D-ala-carboxypeptidase	CDS	-1.40166	0.00274292	0.032238	266.582	403.849	323.317	70.1428	130.456	175.436
PA4009		hypothetical protein	CDS	1.17019	0.0228281	0.108142	9.82947	16.1763	12.5466	23.0119	11.1911	51.8296
PA4015		conserved hypothetical protein	CDS	-1.01203	0.00909829	0.063043	126.343	165.667	155.385	108.812	52.1185	60.8221
PA4018		hypothetical protein	CDS	1.55818	0.00279143	0.0325336	8.13473	12.6435	16.6484	15.4994	56.9146	36.6785
PA4022		probable aldehyde dehydrogenase	CDS	-2.68004	9.68555e-06	0.00131349	176.083	178.311	139.219	26.5704	32.5074	18.0395
PA4023		probable transport protein	CDS	-1.53577	9.67604e-05	0.00434719	28.5563	25.6589	23.6456	10.2802	8.95286	7.68451
PA4028		hypothetical protein	CDS	3.29845	0.00174869	0.0252382	0.169474	0	0	1.1071	0.746072	0.926501
PA4044	dxs	1-deoxyxylulose-5-phosphate synthase	CDS	-1.00545	0.00171647	0.0250207	147.018	184.633	147.906	83.1117	77.6981	78.0441
PA4069		hypothetical protein	CDS	-1.1527	0.00281147	0.0325628	63.9763	46.8554	34.262	29.8917	13.3227	22.127
PA4070		probable transcriptional regulator	CDS	1.65693	0.000127366	0.00503231	69.2299	68.9816	89.0329	178.955	251.213	286.071
PA4071		hypothetical protein	CDS	1.33974	8.22643e-05	0.00391705	6.18578	6.32176	6.03204	18.8998	14.1754	13.8975
PA4077		probable transcriptional regulator	CDS	-1.25473	0.0114113	0.0719342	15.8458	5.76396	5.79076	5.14011	2.23822	4.3055
PA4081	cupB6	fimbrial subunit CupB6	CDS	1.35553	0.00338111	0.0361539	13.0495	12.0857	17.8548	28.5474	61.3911	19.8925
PA4084	cupB3	usher CupB3	CDS	1.10326	0.00776868	0.0575159	28.0479	26.9605	35.4684	101.221	40.7142	52.1566
PA4088		probable aminotransferase	CDS	1.07406	0.0315608	0.131023	2.20316	1.48747	3.37794	2.76775	7.35414	4.57801
PA4090		hypothetical protein	CDS	-2.01967	0.00424677	0.0409321	49.0626	19.5231	11.5815	9.09405	4.58301	6.26751
PA4097		probable alcohol dehydrogenase (Zn-dependent)	CDS	2.16433	0.00360876	0.0372304	0.762631	0	0.965126	2.53052	2.55796	2.8885
PA4107		hypothetical protein	CDS	1.92745	0.000894836	0.0176778	0.677894	0.185934	0.482563	1.58157	1.81189	2.2345
PA4111		hypothetical protein	CDS	1.04392	0.0144192	0.0825583	9.57526	6.32176	15.6833	24.6725	20.9966	18.9115
PA4115		conserved hypothetical protein	CDS	-1.38654	0.00104602	0.0195015	79.9068	173.291	170.345	59.7044	44.4446	57.6611
PA4116	bphO	heme oxygenase, BphO	CDS	1.28469	0.00454725	0.0424683	11.7784	16.3622	18.3374	44.9958	21.4229	46.0526
PA4120		probable transcriptional regulator	CDS	1.26575	0.00667729	0.0524671	12.2868	10.4123	10.8577	31.9478	14.8149	34.008
PA4144		probable outer membrane protein precursor	CDS	1.20947	0.011605	0.0726419	1.86421	1.30154	3.13666	5.9309	5.32909	2.9975
PA4145		probable transcriptional regulator	CDS	1.17544	0.00179844	0.0257916	20.3368	33.6541	33.2968	48.3171	54.6764	93.3586
PA4151	acoB	acetoin catabolism protein AcoB	CDS	-1.06201	0.00154243	0.0234138	10.6768	8.18111	12.3054	4.74472	4.90276	5.23201
PA4155		hypothetical protein	CDS	2.15035	0.00932767	0.0640745	12.3716	10.4123	27.7474	38.6695	159.233	24.852
PA4161	fepG	ferric enterobactin transport protein FepG	CDS	1.47272	0.00660137	0.0523597	1.69474	1.48747	0.965126	2.13512	5.32909	4.57801
PA4164		hypothetical protein	CDS	-1.65927	1.97944e-05	0.00163143	12.3716	14.131	19.0612	4.19117	5.00934	5.12301
PA4182		hypothetical protein	CDS	1.85369	0.0370128	0.144675	2.71158	21.7543	8.68613	4.8238	77.3783	35.9155
PA4196	bfiR	BfiR	CDS	2.19387	0.00329413	0.0356311	10.1684	24.5433	32.573	31.7896	142.713	130.582
PA4197	bfiS	BfiS	CDS	2.07551	0.0158915	0.087742	13.5579	59.1271	94.3411	48.6334	374.208	278.059
PA4202		hypothetical protein	CDS	1.62625	0.0446778	0.160916	14.9984	21.0106	39.8115	7.4334	152.945	72.1581
PA4205	mexG	hypothetical protein	CDS	-2.89268	0.00438067	0.0416463	112.53	8.55298	10.3751	7.82879	5.2225	4.79601
PA4206	mexH	probable Resistance-Nodulation-Cell Division (RND) efflux membrane fusion protein precursor	CDS	-3.14617	0.00141411	0.0226379	109.988	10.5983	11.5815	5.06104	6.28832	3.7605
PA4207	mexI	probable Resistance-Nodulation-Cell Division (RND) efflux transporter	CDS	-1.99961	0.00436995	0.0416463	241.839	40.9055	47.2912	29.101	30.3758	23.2715
PA4208	opmD	probable outer membrane protein precursor	CDS	-1.45571	0.0404147	0.151718	17.0321	1.48747	4.10179	2.84683	3.41061	2.4525
PA4210	phzA1	probable phenazine biosynthesis protein	CDS	-3.28058	0.0231812	0.108706	17.71	0	0	0.237236	1.49214	0.436001
PA4211	phzB1	probable phenazine biosynthesis protein	CDS	-4.01582	0.00429846	0.0412874	95.5831	2.23121	2.41282	3.08407	1.49214	1.6895
PA4214	phzE1	phenazine biosynthesis protein PhzE	CDS	4.96559	5.63726e-05	0.00296814	0.0847368	0	0	1.42342	2.02505	1.3625
PA4215	phzF1	probable phenazine biosynthesis protein	CDS	4.74411	0.000330755	0.00925106	0.0847368	0	0	1.42342	1.81189	0.926501
PA4222		probable ATP-binding component of ABC transporter	CDS	-1.16235	0.0344568	0.138686	16.1	16.7341	42.4655	9.2522	13.9622	10.246
PA4230	pchB	salicylate biosynthesis protein PchB	CDS	-1.36263	0.0405732	0.151944	25.421	18.0356	47.7737	5.06104	18.3321	12.0445
PA4232	ssb	single-stranded DNA-binding protein	CDS	-1.60717	0.000199915	0.00659324	415.21	338.028	382.672	93.0756	135.679	144.098
PA4237	rplQ	50S ribosomal protein L17	CDS	-1.52238	0.00606885	0.0500676	355.217	772.929	590.898	108.18	220.304	269.83
PA4238	rpoA	DNA-directed RNA polymerase alpha chain	CDS	-1.97675	0.00293807	0.033404	970.66	3421.93	2448.52	323.827	649.402	764.745
PA4239	rpsD	30S ribosomal protein S4	CDS	-1.98083	0.00125959	0.0215164	644	1851.72	1411.26	218.969	329.444	441.287
PA4240	rpsK	30S ribosomal protein S11	CDS	-1.99414	0.00110833	0.020178	456.477	1257.1	1147.29	145.109	261.445	311.468
PA4241	rpsM	30S ribosomal protein S13	CDS	-1.77841	0.00271047	0.0320595	748.819	1690.33	1588.11	271.556	361.312	540.968
PA4243	secY	secretion protein SecY	CDS	-1.02564	0.0409151	0.153076	887.448	2121.32	1136.19	595.462	537.811	902.576
PA4244	rplO	50S ribosomal protein L15	CDS	-1.37345	0.0128529	0.077142	423.769	1429.09	1044.27	258.429	386.892	472.734
PA4245	rpmD	50S ribosomal protein L30	CDS	-1.42181	0.0045588	0.0424683	261.498	633.85	559.049	148.589	172.023	222.088
PA4246	rpsE	30S ribosomal protein S5	CDS	-1.97283	0.00130371	0.0218107	646.203	1797.98	1556.27	256.848	271.57	490.555
PA4247	rplR	50S ribosomal protein L18	CDS	-1.63668	0.00399259	0.0395778	337.083	939.712	717.33	158.395	155.503	327.218
PA4248	rplF	50S ribosomal protein L6	CDS	-1.3481	0.0156304	0.0868879	709.162	1907.87	1409.81	401.957	375.381	804.257
PA4250	rpsN	30S ribosomal protein S14	CDS	-1.06843	0.032435	0.133948	255.99	749.129	464.708	156.971	267.307	276.479
PA4251	rplE	50S ribosomal protein L5	CDS	-2.40107	0.000579185	0.0133332	1067.77	3662.53	2280.11	316.552	406.183	604.406
PA4252	rplX	50S ribosomal protein L24	CDS	-2.21027	0.000983299	0.0187087	431.649	1408.82	1211.72	114.901	238.636	305.909
PA4253	rplN	50S ribosomal protein L14	CDS	-2.40636	0.000384888	0.0104042	652.219	1998.79	1684.39	168.279	286.172	363.243
PA4254	rpsQ	30S ribosomal protein S17	CDS	-1.93476	0.00160283	0.0239393	171.507	612.839	523.098	76.4691	108.5	156.851
PA4255	rpmC	50S ribosomal protein L29	CDS	-2.25391	0.000446658	0.0114595	101.769	318.691	271.2	27.5985	47.1091	70.1416
PA4256	rplP	50S ribosomal protein L16	CDS	-2.19132	0.000903743	0.0177906	286.919	934.134	835.317	83.6652	151.879	214.567
PA4257	rpsC	30S ribosomal protein S3	CDS	-1.58814	0.0085774	0.061184	530.113	1669.5	1532.62	233.124	430.59	577.483
PA4258	rplV	50S ribosomal protein L22	CDS	-1.34277	0.0134409	0.0790719	257.685	662.484	589.209	111.501	185.559	297.843
PA4259	rpsS	30S ribosomal protein S19	CDS	-1.05037	0.0401635	0.150979	160.491	481.57	364.094	94.6572	164.349	226.611
PA4260	rplB	50S ribosomal protein L2	CDS	-1.34344	0.0186061	0.0966026	532.232	1670.81	1354.31	289.428	461.179	651.112
PA4261	rplW	50S ribosomal protein L23	CDS	-2.04254	0.00227654	0.0292015	202.69	691.675	536.851	69.6683	76.952	200.56
PA4262	rplD	50S ribosomal protein L4	CDS	-1.66905	0.00878076	0.061921	535.282	2178.59	1461.92	277.566	363.124	672.258
PA4263	rplC	50S ribosomal protein L3	CDS	-1.76414	0.00565387	0.0480881	1272.75	4164.56	3134.97	545.88	669.546	1308.11
PA4265	tufA	elongation factor Tu	CDS	-1.5902	0.00180207	0.0257916	668.827	1424.26	1134.02	295.833	413.111	362.807
PA4266	fusA1	elongation factor G	CDS	-2.2504	0.000789356	0.0161523	3254.91	9650.55	7988.35	1147.51	1446.63	1796.92
PA4267	rpsG	30S ribosomal protein S7	CDS	-1.07991	0.0327143	0.134901	717.212	1995.26	1489.43	475.342	705.784	806.492
PA4269	rpoC	DNA-directed RNA polymerase beta* chain	CDS	-1.68184	0.00934062	0.0640844	1694.65	4535.68	3544.18	463.717	1481.49	1101.34
PA4270	rpoB	DNA-directed RNA polymerase beta chain	CDS	-1.10107	0.0189786	0.0976267	2491.68	4068.24	2910.82	1182.86	1537.01	1695.06
PA4271	rplL	50S ribosomal protein L7 / L12	CDS	-2.89333	0.00014612	0.00539097	569.77	1784.04	1547.58	92.3639	177.245	255.387
PA4272	rplJ	50S ribosomal protein L10	CDS	-2.00183	0.00325347	0.0352994	414.448	1578.02	817.462	117.748	227.126	356.594
PA4273	rplA	50S ribosomal protein L1	CDS	-2.15229	0.000185151	0.00632711	1036.42	2177.48	1961.14	328.335	373.249	462.488
PA4274	rplK	50S ribosomal protein L11	CDS	-1.57056	0.00204134	0.0277374	1105.39	1737.18	1412.94	392.863	425.901	613.889
PA4283	recD	exodeoxyribonuclease V alpha chain	CDS	1.27301	0.0368602	0.144306	20.2521	34.3978	41.5004	74.334	137.597	19.7835
PA4293	pprA	two-component sensor PprA	CDS	1.03457	0.00298241	0.0338391	19.2352	29.0057	21.7153	63.342	41.78	37.9865
PA4294		hypothetical protein	CDS	1.542	0.00177742	0.0255866	17.5405	13.2013	14.7182	69.1148	42.3129	21.473
PA4298		hypothetical protein	CDS	1.92201	0.0161543	0.0885914	0.508421	0	0.241282	1.42342	1.38556	0.817501
PA4300	tadC	TadC	CDS	1.31159	0.00205211	0.027746	3.64368	7.25144	4.10179	10.7547	14.1754	11.99
PA4301	tadB	TadB	CDS	1.18232	0.00976424	0.0656171	6.10105	2.78901	3.13666	12.9689	8.84628	6.54001
PA4302	tadA	TadA ATPase	CDS	1.40019	0.00239781	0.0300861	5.25368	11.7139	9.40998	19.6115	21.7427	27.359
PA4303	tadZ	TadZ	CDS	1.51518	0.00115554	0.0207661	14.5747	13.9451	18.3374	26.4123	59.7923	47.4696
PA4304	rcpA	RcpA	CDS	1.74296	0.0043792	0.0416463	9.06684	24.9152	37.6399	40.0138	100.933	96.6831
PA4306	flp	Type IVb pilin, Flp	CDS	1.59751	0.0029269	0.033404	5.33842	9.66858	6.99716	34.3201	14.4951	17.2765
PA4309	pctA	chemotactic transducer PctA	CDS	1.62595	0.0383064	0.146771	206.165	536.978	647.117	201.097	2436.46	1652.39
PA4315	mvaT	transcriptional regulator MvaT, P16 subunit	CDS	-1.14515	0.00315114	0.0346937	195.403	145.029	121.365	49.5033	101.359	58.1516
PA4317		hypothetical protein	CDS	-2.9618	1.2245e-05	0.00137454	140.578	417.98	284.953	28.4683	38.2628	41.4745
PA4318		hypothetical protein	CDS	-2.10856	0.000239489	0.00753783	24.15	80.3236	83.966	15.7367	14.0688	13.734
PA4322		conserved hypothetical protein	CDS	-1.26342	0.00685618	0.0531235	15.5916	47.0414	43.1894	12.2572	14.7083	16.8405
PA4324		hypothetical protein	CDS	1.30081	0.0236472	0.109782	72.5347	106.54	126.914	359.017	150.387	243.779
PA4325		hypothetical protein	CDS	1.26916	0.0251703	0.114096	16.6084	25.2871	27.5061	18.109	71.7295	76.6816
PA4326		hypothetical protein	CDS	2.11551	0.0409411	0.153076	30.6747	287.082	277.956	119.409	1512.93	946.884
PA4330		probable enoyl-CoA hydratase/isomerase	CDS	1.33935	0.00376769	0.0381633	57.4515	90.3641	129.568	198.567	180.443	321.823
PA4331		probable ferredoxin reductase	CDS	1.03228	0.00951526	0.0646866	2.71158	4.64836	6.99716	10.5965	7.99363	9.70101
PA4333		probable fumarase	CDS	-1.5533	0.00222559	0.0289015	144.391	336.169	360.957	62.1558	91.2339	133.144
PA4348		conserved hypothetical protein	CDS	1.33423	0.0257445	0.115292	163.966	260.866	110.507	846.3	261.765	241.926
PA4349		hypothetical protein	CDS	1.37728	0.0106599	0.0693764	14.8289	47.5992	35.4684	32.9758	109.673	110.472
PA4355		probable major facilitator superfamily (MFS) transporter	CDS	1.09299	0.0122764	0.0755713	5.08421	5.57803	7.96229	18.8207	12.8964	7.57551
PA4357		conserved hypothetical protein	CDS	2.10519	0.00487711	0.0441795	3.30473	2.23121	6.03204	30.8407	6.50148	11.1725
PA4358		probable ferrous iron transport protein	CDS	1.73565	0.00744235	0.0560288	73.2973	151.165	131.981	593.565	122.569	470.063
PA4360		hypothetical protein	CDS	-1.04645	0.00223757	0.0289895	63.0442	83.2985	79.6229	40.8837	29.2034	39.1855
PA4366	sodB	superoxide dismutase	CDS	-1.75813	0.00166808	0.0246349	1097.6	559.104	436.961	130.559	321.877	166.716
PA4370	icmP	Insulin-cleaving metalloproteinase outer membrane protein precursor	CDS	-1.55124	0.000432012	0.0111624	342.93	360.712	406.559	136.648	100.613	141.482
PA4372		hypothetical protein	CDS	-1.10871	0.00456624	0.0424683	45.5037	78.6502	63.2158	16.132	35.172	35.4795
PA4382		hypothetical protein	CDS	1.50067	0.000721575	0.0153431	17.2016	25.1011	38.8463	99.8764	48.2815	80.0606
PA4434		probable oxidoreductase	CDS	1.35488	0.000803672	0.0163403	83.8047	91.8515	106.888	260.09	312.498	149.93
PA4442	cysN	ATP sulfurylase GTP-binding subunit/APS kinase	CDS	-1.32239	0.00467315	0.0428193	140.578	359.969	305.945	111.58	119.478	91.3421
PA4443	cysD	ATP sulfurylase small subunit	CDS	-1.04063	0.0189656	0.0976267	154.051	348.069	302.326	126.447	170.318	94.2306
PA4446	algW	AlgW protein	CDS	3.17702	6.55601e-06	0.0011719	81.1778	97.2436	85.6549	350.714	1227.82	809.762
PA4455		probable permease of ABC transporter	CDS	-4.43125	0.00574503	0.0486407	55.5873	87.761	5858.8	67.5332	89.4221	121.154
PA4463		conserved hypothetical protein	CDS	1.30093	0.0186043	0.0966026	4081.01	3261.84	4712.47	5343.66	10884.6	13474.6
PA4472	pmbA	PmbA protein	CDS	1.77799	0.0220389	0.105935	83.8047	232.604	198.092	141.235	1356.25	266.178
PA4482	gatC	Glu-tRNA(Gln) amidotransferase subunit C	CDS	-1.79773	0.000123237	0.00492145	31.9458	57.8256	71.9019	11.4664	13.6425	21.146
PA4483	gatA	Glu-tRNA(Gln) amidotransferase subunit A	CDS	-1.18415	0.00276654	0.0324471	104.48	195.231	180.72	52.1128	65.3346	93.7946
PA4484	gatB	Glu-tRNA(Gln) amidotransferase subunit B	CDS	-1.11234	0.0206383	0.102019	117.784	312.184	284.471	66.347	110.419	153.472
PA4485		conserved hypothetical protein	CDS	-1.90654	0.000487393	0.0117544	6.27052	17.2919	19.0612	4.42841	2.3448	4.3055
PA4489		conserved hypothetical protein	CDS	-1.94542	0.000123677	0.00492145	118.801	256.961	226.563	48.0008	54.6764	53.6281
PA4490		conserved hypothetical protein	CDS	-1.47782	0.000643984	0.0141804	18.3879	37.1869	33.7794	8.5405	10.7648	12.5895
PA4496		probable binding protein component of ABC transporter	CDS	-1.00986	0.0219544	0.105711	296.833	244.875	264.445	165.037	81.0021	154.235
PA4497		probable binding protein component of ABC transporter	CDS	-1.48356	0.00042119	0.0110162	44.741	63.4036	51.8755	18.5835	16.5202	22.018
PA4498		probable metallopeptidase	CDS	-1.62981	0.00104908	0.0195015	45.8426	112.49	90.7219	20.7186	31.7613	27.904
PA4500		probable binding protein component of ABC transporter	CDS	-1.58473	0.00134924	0.0218735	368.266	516.897	481.357	207.819	84.3061	163.337
PA4501	opdP	Glycine-glutamate dipeptide porin OpdP	CDS	-1.30529	0.00226384	0.0292015	51.0115	110.817	109.542	39.6975	30.1626	39.7305
PA4502		probable binding protein component of ABC transporter	CDS	-1.88894	0.000415957	0.0109306	124.394	305.304	269.994	75.0457	62.2437	51.5571
PA4504		probable permease of ABC transporter	CDS	-1.54589	0.00142136	0.0226888	25.3363	50.7601	59.114	14.1551	20.0374	12.0445
PA4505		probable ATP-binding component of ABC transporter	CDS	-1.87569	0.000523653	0.0123613	50.1642	69.1675	103.751	13.6015	29.5231	17.658
PA4506		probable ATP-binding component of ABC dipeptide transporter	CDS	-1.72919	0.00207186	0.027746	321.407	108.586	198.816	51.243	60.5384	77.9351
PA4510		conserved hypothetical protein	CDS	1.04794	0.00629818	0.0511942	6.35526	8.36704	14.2356	16.5274	18.865	23.435
PA4523		hypothetical protein	CDS	1.21456	0.0414276	0.153862	946.849	1434.48	1947.62	1706.83	2950.08	5388.75
PA4525	pilA	type 4 fimbrial precursor PilA	CDS	2.23638	0.0125247	0.0761737	764.665	500.163	179.031	4213.15	971.599	1620.83
PA4543		conserved hypothetical protein	CDS	2.96959	0.000117981	0.00483288	18.5574	6.69363	4.58435	88.5681	111.591	40.6025
PA4545	comL	competence protein ComL	CDS	-1.52367	0.000249682	0.00777082	102.701	133.873	126.432	28.0729	38.476	59.5686
PA4547	pilR	two-component response regulator PilR	CDS	-1.27533	0.000166063	0.00589261	43.8937	42.2071	35.2271	20.8768	12.8964	16.35
PA4557	lytB	LytB protein	CDS	-1.57828	0.00188936	0.0265054	76.602	195.789	166.967	70.6963	34.6391	41.638
PA4577		hypothetical protein	CDS	1.71522	0.0479155	0.167019	10.4226	76.9768	127.879	429.397	199.414	75.3736
PA4578		hypothetical protein	CDS	-1.88766	0.000130846	0.0050495	307.595	455.353	332.486	65.3981	122.889	107.747
PA4579		hypothetical protein	CDS	-1.69467	0.000202072	0.00659324	31.4373	68.4238	56.9424	15.3413	17.586	15.4235
PA4583		conserved hypothetical protein	CDS	-1.28556	0.0114274	0.0719347	22.9637	71.5847	76.7275	17.1601	26.8586	25.9965
PA4587	ccpR	cytochrome c551 peroxidase precursor	CDS	1.87019	0.0359052	0.142115	72.111	863.665	478.22	3033.54	1414.02	720.382
PA4595		probable ATP-binding component of ABC transporter	CDS	-1.05716	0.0145846	0.0829785	718.483	758.612	661.353	199.595	437.731	390.384
PA4599	mexC	Resistance-Nodulation-Cell Division (RND) multidrug efflux membrane fusion protein MexC precursor	CDS	-1.04965	0.0209683	0.10292	6.77894	14.6888	16.4071	5.37735	8.20679	4.57801
PA4603		hypothetical protein	CDS	1.16703	0.00756034	0.0566111	6.94842	4.83429	4.10179	18.5044	11.5108	6.48551
PA4610		hypothetical protein	CDS	1.24252	0.027976	0.121382	6.60947	14.5029	17.8548	47.289	28.7771	14.8785
PA4632		hypothetical protein	CDS	-1.23202	0.000934609	0.0181418	46.9442	65.6348	77.9339	17.7136	31.6548	31.61
PA4634		hypothetical protein	CDS	1.36772	0.00250167	0.0308336	21.3537	15.2466	20.9915	32.7386	43.3788	72.5396
PA4635		conserved hypothetical protein	CDS	1.77416	0.024988	0.113732	15.1679	19.3372	61.7681	17.5555	168.825	140.338
PA4640	mqoB	malate:quinone oxidoreductase	CDS	-1.0666	0.0294939	0.125619	151.764	407.94	391.6	96.0806	171.81	186.118
PA4643		hypothetical protein	CDS	-1.15852	0.0138181	0.0802837	56.8584	21.3824	19.7851	20.4023	8.95286	14.824
PA4645		probable purine/pyrimidine phosphoribosyl transferase	CDS	-1.07568	0.00293509	0.033404	39.3179	72.8862	46.3261	30.4453	21.9558	22.7265
PA4647	uraA	uracil permease	CDS	1.81679	0.00624595	0.0510208	86.1773	97.4296	159.728	295.359	794.353	119.192
PA4663	moeB	molybdopterin biosynthesis MoeB protein	CDS	1.15992	0.00342536	0.0362789	7.96526	9.48265	14.4769	15.0249	27.1783	28.34
PA4665	prfA	peptide chain release factor 1	CDS	-1.29765	0.0056191	0.0478655	22.0316	49.2726	41.2591	9.72668	12.3635	23.3805
PA4667		hypothetical protein	CDS	-1.0959	0.00135065	0.0218735	149.815	112.676	107.612	70.6963	44.2314	58.2606
PA4668		probable lipoprotein localization protein LolB	CDS	-1.55728	0.00160253	0.0239393	28.3868	21.3824	24.3694	11.3083	2.98429	10.7365
PA4670	prs	ribose-phosphate pyrophosphokinase	CDS	-1.43572	0.0242417	0.111704	374.706	1048.11	841.59	108.338	214.123	514.372
PA4671		probable ribosomal protein L25	CDS	-1.54995	0.0216508	0.104975	406.059	1194.26	711.539	91.4149	215.615	482.326
PA4673		conserved hypothetical protein	CDS	-1.00093	0.0254309	0.114611	56.35	145.772	148.871	44.6795	47.642	82.7311
PA4674		conserved hypothetical protein	CDS	1.69746	0.00203788	0.0277374	172.524	199.136	161.659	573.083	269.119	887.425
PA4675		probable TonB-dependent receptor	CDS	-1.47968	0.000244204	0.00764304	68.2978	101.148	89.5154	27.2821	33.3601	32.155
PA4686		hypothetical protein	CDS	-1.21014	0.00286733	0.0329359	57.96	125.32	135.118	45.3912	42.3129	49.7041
PA4694	ilvC	ketol-acid reductoisomerase	CDS	-1.40579	0.00665007	0.0524671	281.58	804.166	611.407	139.89	279.564	220.998
PA4695	ilvH	acetolactate synthase isozyme III small subunit	CDS	-1.13297	0.00264733	0.03166	43.3005	91.4797	77.4514	26.8077	32.5074	37.278
PA4697		hypothetical protein	CDS	-1.30933	0.00458269	0.0424715	64.7389	30.1214	25.3346	22.6956	13.3227	12.753
PA4713		hypothetical protein	CDS	1.50383	0.0345648	0.138933	29.4037	39.604	59.8378	217.466	52.3316	94.5031
PA4717		conserved hypothetical protein	CDS	1.2624	0.015829	0.0874835	57.4515	128.109	153.696	116.957	279.884	415.944
PA4723	dksA	suppressor protein DksA	CDS	-1.56223	0.00212154	0.0279412	167.948	266.258	186.993	42.7816	49.6671	117.72
PA4729	panB	3-methyl-2-oxobutanoate hydroxymethyltransferase	CDS	-1.40118	0.00164848	0.0244961	67.6199	101.52	108.094	18.109	36.9839	49.7041
PA4730	panC	pantoate--beta-alanine ligase	CDS	-1.61078	0.000625217	0.0139323	49.9947	92.2234	81.5532	15.2622	22.4887	35.316
PA4740	pnp	polyribonucleotide nucleotidyltransferase	CDS	-2.37684	0.00067755	0.0146873	700.095	2101.24	1974.65	161.004	301.306	457.092
PA4744	infB	translation initiation factor IF-2	CDS	-1.28715	0.0103233	0.0682222	380.892	916.842	990.943	204.102	302.372	431.15
PA4755	greA	transcription elongation factor GreA	CDS	-1.46658	0.000386585	0.0104042	302.765	345.28	352.271	164.958	87.8233	109.109
PA4763	recN	DNA repair protein RecN	CDS	-1.42741	0.00694626	0.0534156	289.8	625.855	493.662	123.679	272.849	127.476
PA4774		hypothetical protein	CDS	-1.38916	0.0333917	0.136482	84.3978	380.793	364.818	39.223	104.557	172.82
PA4776	pmrA	PmrA: two-component regulator system response regulator PmrA	CDS	-1.08299	0.0389385	0.147747	13.3884	51.5038	61.5268	11.1501	23.1282	25.0155
PA4795		hypothetical protein	CDS	-1.36441	0.0154613	0.0865674	1.77947	2.23121	3.61922	1.1071	0.426327	1.199
PA4798		hypothetical protein	CDS	-1.43218	7.65384e-05	0.00374031	22.2858	29.1917	32.0904	10.043	10.8713	9.97351
PA4822		hypothetical protein	CDS	1.81427	0.00657874	0.0523597	16.4389	27.5183	57.6663	51.8756	144.205	158.977
PA4824		hypothetical protein	CDS	2.41431	0.0349964	0.140087	3.64368	3.53275	10.3751	2.37236	57.0212	31.283
PA4829	lpd3	dihydrolipoamide dehydrogenase 3	CDS	1.21868	0.00533458	0.0465968	43.7242	58.9412	87.1026	91.0196	227.552	122.407
PA4830		hypothetical protein	CDS	1.12935	0.00975247	0.0656171	25.9295	19.5231	20.9915	44.7585	78.3376	22.89
PA4847	accB	biotin carboxyl carrier protein (BCCP)	CDS	-2.00838	0.000256487	0.00789806	98.8878	108.4	115.333	20.4814	15.4543	44.0361
PA4848	accC	biotin carboxylase	CDS	-2.20593	0.000136474	0.00520751	308.611	441.222	516.825	58.4391	79.9363	136.032
PA4853	fis	DNA-binding protein Fis	CDS	-1.17347	0.00669424	0.052523	11.5242	23.4277	15.2007	4.19117	9.05945	8.88351
PA4854	purH	phosphoribosylaminoimidazolecarboxamide formyltransferase	CDS	-1.80278	0.000734157	0.0154339	92.702	227.769	249.726	32.5804	62.0306	68.6701
PA4855	purD	phosphoribosylamine--glycine ligase	CDS	-1.71618	0.000874231	0.0174564	23.0484	67.1223	73.1083	12.8107	20.89	15.8595
PA4862		probable ATP-binding component of ABC transporter	CDS	1.21278	0.00559268	0.0477537	3.89789	2.60308	6.27332	6.64261	7.99363	14.3335
PA4883		hypothetical protein	CDS	1.33524	0.0250181	0.113776	0.25421	0.743737	0.482563	0.790787	1.49214	1.1445
PA4889		probable oxidoreductase	CDS	1.20977	0.028395	0.122532	5.08421	1.48747	3.61922	4.27025	13.2161	7.03051
PA4892	ureF	urease accessory protein UreF	CDS	3.28037	0.00151896	0.0233117	0	0.557803	0.482563	1.42342	3.94352	2.3435
PA4900		probable major facilitator superfamily (MFS) transporter	CDS	1.28151	0.0016489	0.0244961	3.98263	2.60308	2.6541	8.30326	9.48577	5.39551
PA4901	mdlC	benzoylformate decarboxylase	CDS	1.52227	0.0011502	0.0207661	5.25368	4.64836	5.54947	11.8618	23.9809	8.77451
PA4917		hypothetical protein	CDS	1.75458	0.000481349	0.0117406	3.13526	6.87957	6.75588	21.5094	21.4229	12.3715
PA4921		hypothetical protein	CDS	-1.11988	0.00205972	0.027746	41.6905	37.7447	41.0179	22.6956	19.5045	13.298
PA4924		conserved hypothetical protein	CDS	-1.05694	0.00208354	0.0277632	19.1505	25.2871	16.1659	7.4334	10.1253	11.554
PA4933		hypothetical protein	CDS	-2.6606	0.000311854	0.00886398	386.484	1384.47	1398.95	83.0326	190.994	227.211
PA4934	rpsR	30S ribosomal protein S18	CDS	-1.36413	0.0186612	0.0967429	250.228	867.755	799.848	129.926	235.226	379.647
PA4935	rpsF	30S ribosomal protein S6	CDS	-1.58403	0.00846703	0.0606296	518.843	1506.44	1509.94	214.303	349.588	615.088
PA4941	hflC	protease subunit HflC	CDS	-1.06719	0.0190417	0.097771	307.171	556.687	409.213	138.23	179.484	289.722
PA4942	hflK	protease subunit HflK	CDS	-1.61317	0.00145483	0.0228951	463.934	757.868	816.255	166.144	211.032	288.905
PA4955		hypothetical protein	CDS	1.34846	0.0242064	0.111634	34.4879	19.709	43.1894	49.3451	169.465	29.321
PA4965		hypothetical protein	CDS	-1.99586	6.04578e-05	0.00311862	8.72789	11.5279	12.3054	1.97697	1.81189	4.142
PA4967	parE	topoisomerase IV subunit B	CDS	-1.42487	0.00119969	0.0212174	101.345	209.362	176.136	62.4722	44.7643	73.9021
PA4976	aruH	Arginine:Pyruvate Transaminase, AruH	CDS	1.0287	0.0161558	0.0885914	15.3374	23.7996	29.9189	28.7056	75.1401	36.406
PA4977	aruI	2-ketoarginine decarboxylase, AruI	CDS	1.13538	0.00182233	0.0258399	7.45684	7.99517	13.753	19.2952	22.169	21.909
PA4982		probable two-component sensor	CDS	1.37086	0.00729454	0.0551269	30.8442	18.5934	31.8492	66.1098	112.657	31.828
PA5015	aceE	pyruvate dehydrogenase	CDS	-1.5842	0.0011083	0.020178	591.802	1284.62	1104.35	325.883	337.118	331.033
PA5016	aceF	dihydrolipoamide acetyltransferase	CDS	-1.88879	0.000283424	0.00831029	275.479	581.045	595.724	97.504	166.694	127.912
PA5019		conserved hypothetical protein	CDS	1.32509	0.0331305	0.135713	51.9436	134.245	189.647	90.5451	531.416	318.498
PA5025	metY	homocysteine synthase	CDS	-1.32924	0.00382248	0.0384387	33.3016	68.4238	65.8699	31.3152	23.6611	11.663
PA5030		probable major facilitator superfamily (MFS) transporter	CDS	1.20809	0.0470913	0.165622	9.82947	42.0211	39.3289	36.7716	51.2658	121.045
PA5069	tatB	translocation protein TatB	CDS	-1.23268	0.000148935	0.00542299	15.761	17.2919	19.0612	7.90787	7.35414	6.86701
PA5076		probable binding protein component of ABC transporter	CDS	-1.15653	0.0257341	0.115292	91.6852	107.842	83.7247	15.6576	42.5261	68.7791
PA5082		probable binding protein component of ABC transporter	CDS	-1.19436	0.00252175	0.0309948	31.7763	54.8506	25.5758	13.4434	17.3728	18.203
PA5084		probable oxidoreductase	CDS	1.05428	0.00950443	0.0646866	2.28789	4.27649	4.82563	8.77773	8.95286	5.23201
PA5097		probable amino acid permease	CDS	-1.08614	0.0122294	0.075365	27.6242	21.1965	23.8869	14.076	9.9121	10.3005
PA5108		hypothetical protein	CDS	-1.26992	0.00119893	0.0212174	31.3526	70.4691	61.0442	23.6445	20.0374	23.653
PA5115		conserved hypothetical protein	CDS	1.26323	0.00546188	0.0471419	3.64368	5.02023	3.37794	4.42841	11.6174	12.8075
PA5117	typA	regulatory protein TypA	CDS	-1.75081	0.00385766	0.0386529	130.24	441.036	379.295	51.0057	82.6008	148.622
PA5119	glnA	glutamine synthetase	CDS	-1.18616	0.0127559	0.0768248	517.657	1022.64	764.862	220.788	406.503	385.697
PA5128	secB	secretion protein SecB	CDS	-1.40713	0.00694078	0.0534156	100.498	238.926	156.109	34.0038	49.9868	102.624
PA5135		conserved hypothetical protein	CDS	-1.16498	0.00926697	0.0638822	4.32158	8.92484	10.3751	3.87486	4.36985	2.18
PA5136		hypothetical protein	CDS	-1.82081	1.98253e-05	0.00163143	43.9784	32.9104	34.9858	9.48944	9.05945	13.08
PA5137		hypothetical protein	CDS	-1.91292	0.0114794	0.0721034	138.629	29.5635	16.1659	9.88483	14.3885	24.9065
PA5138		hypothetical protein	CDS	-1.19521	0.000619164	0.0139323	55.5873	37.1869	33.0556	18.2672	15.3478	21.4185
PA5140	hisF1	imidazoleglycerol-phosphate synthase, cyclase subunit	CDS	-1.41746	0.000332115	0.00925106	41.7752	40.1618	32.0904	13.2061	9.48577	19.8925
PA5141	hisA	phosphoribosylformimino-5-aminoimidazole carboxamide	CDS	-1.04224	0.00159069	0.0239393	55.6721	60.2427	49.704	29.6545	19.0781	31.61
PA5148		conserved hypothetical protein	CDS	-2.04361	1.57302e-06	0.000730273	72.1957	54.8506	54.0471	13.6806	14.0688	16.1865
PA5149		conserved hypothetical protein	CDS	-1.09293	0.00213258	0.0280203	19.9979	19.895	33.7794	9.33128	13.6425	11.445
PA5152		probable ATP-binding component of ABC transporter	CDS	-1.02082	0.00422472	0.0408609	141.087	114.721	77.9339	65.9516	53.3974	45.2896
PA5153		amino acid (lysine/arginine/ornithine/histidine/octopine) ABC transporter periplasmic binding protein	CDS	-1.8652	0.000477149	0.0117406	536.13	259.564	201.47	113.32	75.1401	85.3471
PA5154		probable permease of ABC transporter	CDS	-1.23672	0.0148526	0.084175	34.0642	28.6339	17.6136	20.5605	7.14097	6.54001
PA5155		amino acid (lysine/arginine/ornithine/histidine/octopine) ABC transporter membrane protein	CDS	-1.5758	0.00170881	0.0249863	25.9295	15.2466	10.3751	8.77773	4.58301	4.142
PA5170	arcD	arginine/ornithine antiporter	CDS	2.96609	0.0167762	0.0911805	374.028	1600.34	884.538	20300.1	1228.25	809.816
PA5201		conserved hypothetical protein	CDS	-1.25433	0.00342403	0.0362789	78.7205	194.301	192.301	61.7604	60.1121	72.9756
PA5211		conserved hypothetical protein	CDS	1.15662	0.00406916	0.0400136	4.91473	4.46242	4.58435	9.96391	8.95286	12.2625
PA5214	gcvH1	glycine cleavage system protein H1	CDS	-1.09138	0.00347944	0.0366427	237.348	182.03	160.452	79.395	81.9613	110.799
PA5230		probable permease of ABC transporter	CDS	1.48593	0.0154169	0.0864928	38.8942	123.832	123.054	481.51	115.321	202.304
PA5231		probable ATP-binding/permease fusion ABC transporter	CDS	1.80227	0.0117076	0.0731203	34.3184	218.473	166.484	871.289	349.801	239.637
PA5232		conserved hypothetical protein	CDS	1.59435	0.0193234	0.0986714	69.9078	414.262	492.938	1523.53	861.074	564.348
PA5234		probable oxidoreductase	CDS	-1.38821	0.0111437	0.0709788	51.3505	119.556	167.208	62.0768	47.7486	19.2385
PA5273		hypothetical protein	CDS	-1.24559	0.00121804	0.0213124	16.1	20.4528	23.163	9.88483	4.6896	10.355
PA5285		hypothetical protein	CDS	-1.30979	0.000971363	0.0185961	56.2652	85.5298	97.9603	30.2081	44.8709	21.6365
PA5287	amtB	ammonium transporter AmtB	CDS	1.65227	0.00381747	0.0384387	185.658	123.274	120.158	806.286	214.123	329.017
PA5288	glnK	nitrogen regulatory protein P-II 2	CDS	1.69649	0.0070082	0.0537778	1417.82	1173.06	1152.12	6611.21	2789.67	2730.83
PA5291		probable choline transporter	CDS	-1.01519	0.0126756	0.0766728	104.142	238.368	219.084	71.8034	112.124	93.7946
PA5320	coaC	Phosphopantothenoylcysteine synthase/(R)-4'-phospho-N-pantothenoylcysteine decarboxylase	CDS	-1.39371	0.00112354	0.0203883	34.7421	59.499	53.3232	11.5455	16.307	28.0675
PA5322	algC	phosphomannomutase AlgC	CDS	-1.0448	0.0379929	0.146335	98.6336	285.781	265.892	57.9647	111.058	145.951
PA5323	argB	acetylglutamate kinase	CDS	-1.24696	0.0130213	0.0776222	91.1768	212.709	180.72	36.3762	68.8518	98.7541
PA5339		conserved hypothetical protein	CDS	-1.22154	0.0267249	0.11787	272.768	122.531	71.9019	114.111	43.059	43.4366
PA5348		probable DNA-binding protein	CDS	-3.65764	0.000238733	0.00753783	1796.59	308.837	304.256	99.481	39.4352	52.0476
PA5372	betA	choline dehydrogenase	CDS	-1.16085	0.00626745	0.0511214	104.904	219.031	209.674	82.3209	65.0148	91.1241
PA5373	betB	betaine aldehyde dehydrogenase	CDS	-1.83112	0.00167151	0.0246349	133.037	390.834	307.634	79.2368	78.4441	75.9186
PA5374	betI	transcriptional regulator BetI	CDS	-1.23901	0.0103815	0.0684443	41.3515	104.123	85.6549	26.096	36.0246	35.643
PA5375	betT1	choline transporter BetT	CDS	-1.2559	0.00822637	0.0592874	27.1158	69.3535	46.5673	21.2722	21.7427	16.786
PA5385	cdhB	CdhB, Carnitine dehydrogenase-related protein B	CDS	2.21913	2.206e-05	0.00167145	1.61	1.30154	1.68897	6.72169	6.3949	8.33851
PA5386	cdhA	CdhA, Carnitine dehydrogenase	CDS	1.19537	0.0486715	0.168416	1.35579	1.11561	1.44769	1.26526	4.47643	3.3245
PA5391		hypothetical protein	CDS	1.37341	0.0227028	0.107995	0.593157	0.185934	0.965126	1.66065	1.38556	1.3625
PA5397		hypothetical protein	CDS	-2.06172	0.0174408	0.0936055	91.7699	14.3169	15.2007	9.80576	12.2569	7.41201
PA5398	dgcA	DgcA, Dimethylglycine catabolism	CDS	-1.35347	0.0487113	0.168448	200.487	40.9055	47.5325	44.1259	30.9087	38.368
PA5410	gbcA	GbcA	CDS	-2.27611	0.0023612	0.0297607	221.332	50.946	45.6022	24.5935	23.3414	17.9305
PA5411	gbcB	GbcB	CDS	-1.6342	0.0129333	0.0773913	105.582	23.4277	20.7502	16.6065	14.8149	17.1675
PA5414		hypothetical protein	CDS	-1.40952	7.92672e-05	0.00383998	21.0147	28.8198	27.9887	9.6476	11.4042	8.22951
PA5415	glyA1	serine hydroxymethyltransferase	CDS	1.70771	0.00651432	0.0522929	58.7226	15.2466	21.7153	125.34	138.663	51.1756
PA5417	soxD	sarcosine oxidase delta subunit	CDS	-2.3204	0.000199961	0.00659324	16.2695	7.99517	7.96229	2.45144	2.02505	2.071
PA5419	soxG	sarcosine oxidase gamma subunit	CDS	-1.19959	0.014467	0.0825875	13.3884	8.36704	9.1687	3.7167	6.82123	3.2155
PA5420	purU2	formyltetrahydrofolate deformylase	CDS	-1.46066	0.00630393	0.0511942	51.181	20.0809	17.3723	15.3413	8.41996	8.72001
PA5421	fdhA	glutathione-independent formaldehyde dehydrogenase	CDS	-2.37582	0.00134714	0.0218735	173.287	37.9306	57.9076	19.2952	17.7991	14.933
PA5431		probable transcriptional regulator	CDS	1.57124	0.00781134	0.0577148	4.06737	0.929671	1.68897	5.61459	10.6582	5.45001
PA5432		probable acetyltransferase	CDS	1.13786	0.0329545	0.135492	18.3879	8.92484	12.5466	49.8986	20.7834	17.8215
PA5436		probable biotin carboxylase subunit of a transcarboxylase	CDS	-1.30945	0.0310921	0.130138	123.716	353.833	472.67	51.4011	135.892	195.819
PA5438		probable transcriptional regulator	CDS	1.83036	0.000261363	0.00795658	98.2099	131.827	145.975	448.139	627.766	260.837
PA5441		hypothetical protein	CDS	-1.3527	0.000186258	0.00632711	89.821	134.43	112.196	42.7816	45.0841	43.8181
PA5444		conserved hypothetical protein	CDS	1.43515	0.0270267	0.118649	35.2505	19.3372	27.9887	149.38	33.1469	41.311
PA5447	wbpZ	glycosyltransferase WbpZ	CDS	1.05781	0.0207278	0.102149	157.356	150.049	114.609	439.994	300.134	138.757
PA5448	wbpY	glycosyltransferase WbpY	CDS	1.67351	0.00092497	0.0180807	48.2152	21.1965	25.3346	116.641	136.531	50.7396
PA5452	wbpW	phosphomannose isomerase/GDP-mannose WbpW	CDS	-1.44703	0.001344	0.0218735	109.141	68.2379	71.6606	37.2461	32.614	21.6365
PA5453	gmd	GDP-mannose 4,6-dehydratase	CDS	-1.23091	0.0301591	0.127241	168.965	60.2427	45.3609	60.8906	28.7771	27.6315
PA5455		hypothetical protein	CDS	-1.18418	0.0014466	0.0228301	172.016	121.973	86.8613	59.1508	44.4446	64.0921
PA5456		hypothetical protein	CDS	-1.42929	0.00106441	0.0196352	74.3989	45.5539	50.4278	29.8127	17.3728	16.1865
PA5457		hypothetical protein	CDS	-1.12989	0.00228014	0.0292015	11.6089	9.48265	11.3402	5.37735	5.54225	3.9785
PA5458		hypothetical protein	CDS	-1.1001	0.00169587	0.0248624	28.4716	22.8699	27.7474	16.7647	9.37919	10.7365
PA5469		conserved hypothetical protein	CDS	-1.06372	0.0144836	0.0825875	14.6595	18.2216	16.4071	12.1781	3.83694	7.41201
PA5475		hypothetical protein	CDS	2.19715	0.0309076	0.129658	318.271	666.574	1184.69	8266.96	1053.99	626.206
PA5505		probable TonB-dependent receptor	CDS	-1.47026	0.000957948	0.0184025	149.899	193.929	161.9	31.3942	77.3783	73.7386
PA5521		probable short-chain dehydrogenase	CDS	-1.03775	0.0289095	0.123984	703.654	205.457	269.27	217.229	185.985	171.021
PA5530		probable MFS dicarboxylate transporter	CDS	-2.36095	2.10884e-05	0.0016547	40.9279	95.0124	92.6521	13.3643	16.6267	14.4425
PA5542		hypothetical protein	CDS	-1.68647	0.0100331	0.0669395	100.074	21.9402	21.7153	20.2441	13.1096	11.663
PA5544		conserved hypothetical protein	CDS	-1.23297	0.0125564	0.0762835	126.004	42.7649	54.2883	40.251	29.4166	25.506
PA5545		conserved hypothetical protein	CDS	-1.50677	0.0267379	0.11787	356.996	66.9363	55.4947	57.4902	51.2658	60.2771
PA5549	glmS	glucosamine--fructose-6-phosphate aminotransferase	CDS	-1.55294	0.00207104	0.027746	88.8041	250.639	235.008	51.243	77.2717	67.1441
PA5552	glmU	glucosamine-1-phosphate acetyltransferase/N-acetylglucosamine-1-phosphate uridyltransferase	CDS	-1.41333	0.000176711	0.00615284	105.158	165.296	163.83	60.0998	55.8488	47.0336
PA5554	atpD	ATP synthase beta chain	CDS	-1.99737	0.00499181	0.0449263	1041.08	2654.4	2049.2	162.586	599.948	676.182
PA5555	atpG	ATP synthase gamma chain	CDS	-1.30941	0.0355899	0.141412	398.009	691.49	563.392	59.7044	255.903	351.198
PA5558	atpF	ATP synthase B chain	CDS	-1.58567	0.0059069	0.0492506	945.408	1792.22	1468.68	248.465	486.972	665.882
PA5561	atpI	ATP synthase protein I	CDS	1.30461	0.0165878	0.0905098	64.8236	18.5934	12.0641	81.6092	87.5036	69.3786
PA5562	spoOJ	chromosome partitioning protein Spo0J	CDS	-1.21718	0.000707002	0.0151489	147.866	106.912	92.6521	41.4372	48.3881	59.6776
PA5564	gidB	glucose inhibited division protein B	CDS	1.00947	0.00666802	0.0524671	38.64	52.6194	31.1253	111.817	80.6824	54.0641
PA5565	gidA	glucose-inhibited division protein A	CDS	1.07323	0.0148145	0.0840443	361.402	316.646	215.223	677.704	685.853	516.443
PA5566		hypothetical protein	CDS	1.03174	0.00339087	0.036184	11.1853	10.7842	7.96229	29.0219	16.0938	16.459

## Sheet: PMB vs P
Locustag	Gene	Description	FeatureType	logFC	PValue	FDR	P1	P2	P3	PMB1	PMB2	PMB3
PA0019	def	polypeptide deformylase	CDS	-1.34602	0.00267913	0.122587	165.127	177.051	147.633	49.7087	89.3535	53.6073
PA0021		conserved hypothetical protein	CDS	1.06476	0.0181888	0.220275	1.44975	2.6712	1.97824	5.85464	3.4214	3.44412
PA0045		hypothetical protein	CDS	-1.9753	0.00102111	0.10723	67.921	42.2384	49.2299	18.5397	10.2337	11.7521
PA0046		hypothetical protein	CDS	-2.04039	0.000711986	0.0991618	52.5536	35.3934	36.3996	14.3578	8.33966	7.51922
PA0047		hypothetical protein	CDS	-1.46482	0.00337326	0.129603	43.7101	32.9726	43.1257	20.9512	11.2265	11.2262
PA0058		hypothetical protein	CDS	1.41441	0.0448232	0.302312	1.66722	1.6695	1.8652	7.27648	3.60469	3.03661
PA0070		hypothetical protein	CDS	-2.06577	0.00246105	0.122219	599.618	366.289	439.509	175.681	69.4055	90.5987
PA0073		probable ATP-binding component of ABC transporter	CDS	1.79776	0.0167146	0.213508	0.797364	0.417375	0.508691	3.59642	1.48159	0.959621
PA0077	icmF1	IcmF1	CDS	-1.18173	0.0148297	0.208946	97.7134	71.5381	107.39	60.6931	31.6479	29.6168
PA0080		hypothetical protein	CDS	-1.29976	0.00343593	0.129694	27.5453	18.448	25.1519	14.6784	6.39985	7.82157
PA0083		conserved hypothetical protein	CDS	-1.63882	0.00505283	0.140884	186.728	101.005	137.177	70.9387	28.3793	37.1229
PA0084		conserved hypothetical protein	CDS	-1.81299	0.00449857	0.132944	788.231	405.271	519.09	264.253	99.3122	123.831
PA0085	hcp1	Hcp1	CDS	-2.36758	0.000467731	0.0916158	680.007	402.35	446.009	157.309	58.1027	80.7265
PA0086		hypothetical protein	CDS	-1.45863	0.00471617	0.136843	54.2933	29.1328	43.4083	22.861	11.6541	11.6338
PA0088		hypothetical protein	CDS	-1.17964	0.0105522	0.17996	46.827	35.5604	37.5866	26.1089	14.3729	12.4751
PA0090	clpV1	ClpV1	CDS	-1.33745	0.00968817	0.173244	258.564	152.676	188.159	118.654	62.9293	55.6054
PA0111		hypothetical protein	CDS	1.98827	0.038915	0.287763	1.81219	1.3356	1.29999	4.00067	2.76461	10.8845
PA0126		hypothetical protein	CDS	-1.61769	0.00194252	0.113877	78.7216	48.3321	51.3777	27.5307	15.2741	15.3276
PA0149		probable sigma-70 factor, ECF subfamily	CDS	2.32884	0.000102191	0.0807342	0.362438	0.834751	0.847818	3.15035	4.62805	2.60281
PA0165		hypothetical protein	CDS	-1.82774	0.000215676	0.0863109	88.3625	51.1702	53.7516	19.8082	16.7251	17.9042
PA0171		hypothetical protein	CDS	-1.21242	0.0157818	0.210024	31.0972	20.1175	22.3259	13.4796	7.36212	10.8845
PA0188		hypothetical protein	CDS	1.132	0.00132138	0.10723	5.8715	5.09198	7.51732	15.3475	10.7835	14.4863
PA0209		conserved hypothetical protein	CDS	1.67346	0.00806508	0.163616	0.724877	0.918226	1.29999	3.4849	3.14647	2.89201
PA0210	mdcC	malonate decarboxylase delta subunit	CDS	3.45214	0.002622	0.122587	0.217463	0.0834751	0	1.10123	0.85535	1.24882
PA0211	mdcD	malonate decarboxylase beta subunit	CDS	1.57433	0.00435303	0.132415	3.18946	3.08858	4.74778	6.88617	9.16446	16.9577
PA0212	mdcE	malonate decarboxylase gamma subunit	CDS	2.10881	0.00150526	0.10723	1.37727	0.918226	2.03476	5.38069	5.25429	8.37368
PA0213		hypothetical protein	CDS	2.40079	0.00272217	0.123294	0.434926	0.0834751	0.621733	2.46731	1.60378	2.32675
PA0219		probable aldehyde dehydrogenase	CDS	1.00124	0.00404156	0.132415	5.21911	3.58943	2.99562	10.0505	7.30102	6.24411
PA0227		probable CoA transferase, subunit B	CDS	1.82599	0.00955625	0.173244	1.66722	2.50425	1.8652	4.76735	3.13119	13.4347
PA0228	pcaF	beta-ketoadipyl CoA thiolase PcaF	CDS	1.50434	0.00772116	0.163554	2.39209	4.84155	4.46517	9.11651	6.52204	17.5624
PA0277		conserved hypothetical protein	CDS	-1.85369	0.00148691	0.10723	80.5338	63.2741	66.808	24.938	16.7099	16.6159
PA0320		conserved hypothetical protein	CDS	-2.28568	2.9092e-06	0.0162072	76.9094	47.9147	50.756	14.9711	9.46995	11.5549
PA0409	pilH	twitching motility protein PilH	CDS	-1.05125	0.00215934	0.117938	119.242	100.42	89.9817	49.5553	46.9526	52.8975
PA0480		probable hydrolase	CDS	1.01876	0.0222713	0.237449	1.81219	2.08688	3.27823	6.14737	4.50586	4.00937
PA0506		probable acyl-CoA dehydrogenase	CDS	-1.66936	0.0189441	0.221339	2671.82	1624.51	1872.94	852.868	558.513	528.186
PA0507		probable acyl-CoA dehydrogenase	CDS	-1.0263	0.024764	0.247882	105.832	71.0373	85.4035	55.8839	31.8923	40.9876
PA0508		probable acyl-CoA dehydrogenase	CDS	-1.82025	0.00418814	0.132415	319.526	202.26	234.224	94.5803	57.339	62.1519
PA0563		conserved hypothetical protein	CDS	-1.92066	5.15818e-05	0.0718406	219.928	180.723	133.164	42.697	55.9185	42.3679
PA0607	rpe	ribulose-phosphate 3-epimerase	CDS	-1.03199	0.0235743	0.243863	108.007	78.2161	78.5079	44.2025	54.2842	30.9708
PA0614		hypothetical protein	CDS	-1.47976	0.00724457	0.159366	154.326	104.761	164.759	66.7847	30.1053	55.0796
PA0615		hypothetical protein	CDS	-1.35931	0.0417138	0.295095	1580.38	938.927	1144.27	703.993	299.785	424.166
PA0616		hypothetical protein	CDS	-1.6025	0.0176999	0.219211	925.595	497.261	737.997	313.432	129.647	268.497
PA0617		probable bacteriophage protein	CDS	-1.63472	0.0347717	0.279433	1798.35	915.888	1118.61	614.723	229.921	389.645
PA0620		probable bacteriophage protein	CDS	-1.76604	0.0262298	0.253637	21976.2	10364	11023.5	6283	2523.8	3942.73
PA0621		conserved hypothetical protein	CDS	-2.05971	0.0092846	0.172384	7501.53	3351.44	3825.92	1522.61	623.886	1374.43
PA0622		probable bacteriophage protein	CDS	-1.55553	0.0407947	0.29287	22291.4	11850.1	14442.2	7628.85	3146.95	5752.57
PA0623		probable bacteriophage protein	CDS	-1.74352	0.0283977	0.258503	12789.4	6606.38	7636.97	4050.69	1471.9	2550.46
PA0625		hypothetical protein	CDS	-1.6752	0.0322918	0.271251	16786.7	9187.26	11756.7	5397.88	2425.25	3991.19
PA0626		hypothetical protein	CDS	-1.33139	0.0412338	0.294144	1537.1	874.568	1276.47	600.087	338.306	527.213
PA0627		conserved hypothetical protein	CDS	-1.43621	0.0461544	0.305739	1151.1	495.341	575.499	346.009	204.81	270.258
PA0628		conserved hypothetical protein	CDS	-1.65351	0.0292093	0.259894	4569.19	2423.45	2952.72	1395.41	713.759	1052.1
PA0630		hypothetical protein	CDS	-1.35617	0.0422506	0.296526	127.506	80.9708	115.416	53.5978	27.7378	45.1811
PA0631		hypothetical protein	CDS	-1.86044	0.00807655	0.163616	324.092	189.655	225.802	87.7638	44.4324	71.4589
PA0633		hypothetical protein	CDS	-1.50611	0.0273606	0.256178	6784.7	3473.31	3937.55	2314.3	1047.82	1635.54
PA0634		hypothetical protein	CDS	-1.51503	0.0412129	0.294144	2968.44	1591.79	1946.53	1115.95	393.858	766.829
PA0636		hypothetical protein	CDS	-1.49281	0.0330667	0.273895	8476.56	4303.39	5231.71	2870.99	1385.03	2143.87
PA0640		probable bacteriophage protein	CDS	-1.81946	0.0198961	0.22347	2798.97	1416.32	1675.34	762.664	331.555	574.747
PA0642		hypothetical protein	CDS	-1.9292	0.0156251	0.210024	2361.5	1022.07	1165.86	466.503	195.173	532.879
PA0643		hypothetical protein	CDS	-1.63739	0.0273276	0.256178	7036.02	3351.11	3377.25	2185.5	900.011	1338.88
PA0644		hypothetical protein	CDS	-1.82554	0.00817691	0.164313	1834.01	905.204	914.795	496.39	192.591	341.927
PA0645		hypothetical protein	CDS	-1.72149	0.00818005	0.164313	1134.29	534.324	559.277	306.142	135.008	234.41
PA0646		hypothetical protein	CDS	-2.09054	0.00439327	0.132415	5709.06	2662.1	2810.85	1195.31	476.827	953.298
PA0647		hypothetical protein	CDS	-2.14527	0.00283889	0.123408	1080.14	492.002	527.116	221.696	81.1513	171.68
PA0648		hypothetical protein	CDS	-2.03303	0.00147317	0.10723	495.671	208.938	215.572	97.8701	42.1107	84.841
PA0649	trpG	anthranilate synthase component II	CDS	-1.15625	0.0194658	0.222385	248.705	143.16	155.038	99.0828	60.2258	86.0635
PA0653		conserved hypothetical protein	CDS	-1.24676	0.00124239	0.10723	85.1005	54.0918	56.5777	28.4926	27.0199	26.9745
PA0654	speD	S-adenosylmethionine decarboxylase proenzyme	CDS	-1.89583	0.00126049	0.10723	349.101	178.219	192.059	72.0539	60.2105	61.0345
PA0677		HxcW putative pseudopilin	CDS	1.59507	0.00931388	0.172384	0.289951	0.834751	1.18694	2.43943	2.36749	2.32675
PA0682		HxcX atypical pseudopilin	CDS	1.09516	0.0186628	0.221315	1.23229	1.50255	1.92172	4.72553	2.62715	2.66853
PA0683		probable type II secretion system protein	CDS	2.12159	0.00128262	0.10723	0.362438	0.918226	0.678254	4.33522	2.5966	1.57746
PA0691		hypothetical protein	CDS	2.11711	0.0084304	0.165957	0.652389	1.08518	0.96086	1.88185	1.34412	8.49199
PA0693	exbB2	transport protein ExbB2	CDS	1.01546	0.0198762	0.22347	3.11697	4.0068	4.06952	7.97346	6.3693	8.30795
PA0695		hypothetical protein	CDS	2.09924	0.00064723	0.0991618	0.362438	0.6678	0.282606	2.24428	1.74125	1.51173
PA0698		hypothetical protein	CDS	1.57747	0.0241417	0.244533	1.52224	0.3339	0.395648	2.42549	1.57323	2.70797
PA0699		probable peptidyl-prolyl cis-trans isomerase, PpiC-type	CDS	1.5133	0.00198838	0.113877	1.01483	1.08518	1.24347	3.4849	3.17701	2.94459
PA0700		hypothetical protein	CDS	1.07626	0.0289539	0.259816	0.724877	1.58603	0.847818	2.92732	1.46631	2.18215
PA0752		conserved hypothetical protein	CDS	2.16976	0.000492525	0.0916158	15.1499	12.9386	12.8868	101.676	45.4252	37.3069
PA0782	putA	proline dehydrogenase PutA	CDS	-1.13858	0.0105898	0.17996	284.079	221.793	273.958	126.391	117.733	110.08
PA0783	putP	sodium/proline symporter PutP	CDS	-1.11241	0.00349261	0.129715	219.928	146.332	169.168	92.4057	65.083	90.1518
PA0808		hypothetical protein	CDS	-1.27513	0.0368268	0.285395	398.32	210.858	270.228	167.373	92.6833	103.297
PA0811		probable major facilitator superfamily (MFS) transporter	CDS	-1.04887	0.0260152	0.253637	176.508	113.109	178.042	99.1246	59.1719	67.7519
PA0812		hypothetical protein	CDS	-1.24234	0.0219957	0.236738	391.216	224.047	275.767	176.057	94.7147	105.847
PA0817		probable ring-cleaving dioxygenase	CDS	-1.17525	0.0149094	0.208946	67.776	44.1583	56.2951	37.8461	15.7171	20.9276
PA0819		hypothetical protein	CDS	-1.27939	0.0268802	0.254757	60.5272	33.7239	33.9127	26.7083	13.3801	12.6985
PA0821		hypothetical protein	CDS	-1.00599	0.00268456	0.122587	204.343	147.584	127.399	87.959	65.8925	84.8016
PA0825		hypothetical protein	CDS	-1.41767	0.00121293	0.10723	35.229	21.4531	19.4998	12.2111	6.39985	9.88541
PA0839		probable transcriptional regulator	CDS	-1.03305	0.0388896	0.287763	27.4003	23.54	21.1389	13.2287	11.8069	10.1746
PA0840		probable oxidoreductase	CDS	-1.68364	0.00640877	0.148404	159.545	113.777	139.72	52.0087	38.0478	38.5163
PA0848		probable alkyl hydroperoxide reductase	CDS	1.49727	0.0350918	0.279433	55.6705	42.6558	41.317	42.237	61.6921	290.292
PA0880		probable ring-cleaving dioxygenase	CDS	1.08083	0.0156426	0.210024	1.01483	0.834751	0.452169	1.97943	1.60378	1.22253
PA0881		hypothetical protein	CDS	1.22085	0.0356328	0.281591	2.24712	1.6695	1.58259	6.91405	3.10064	2.79999
PA0882		hypothetical protein	CDS	1.39638	0.00400283	0.131951	3.11697	4.25723	3.61735	12.8244	9.28666	6.80936
PA0907		hypothetical protein	CDS	-1.52441	0.0495287	0.315415	322.353	215.199	237.558	120.341	55.8269	93.2673
PA0908		hypothetical protein	CDS	-1.11899	0.0374477	0.285678	95.9737	69.2008	88.6817	50.6148	20.1465	46.1144
PA0912		hypothetical protein	CDS	-1.95195	0.00486389	0.140398	668.554	328.057	336.075	142.184	64.7011	137.554
PA0964	pmpR	pqsR-mediated PQS regulator, PmpR	CDS	-1.00582	0.00837812	0.165512	352.508	287.488	286.11	124.286	203.589	133.308
PA0973	oprL	Peptidoglycan associated lipoprotein OprL precursor	CDS	-1.06315	0.0132392	0.196183	1875.55	1518.91	1416.59	655.371	898.347	748.767
PA0983		conserved hypothetical protein	CDS	-1.27217	0.0309355	0.264358	31.0972	75.4615	42.617	11.1656	31.2203	19.3502
PA0985	pyoS5	pyocin S5	CDS	-1.89217	0.00288888	0.123408	1123.63	531.486	551.59	257.799	98.0445	238.63
PA0993	cupC2	chaperone CupC2	CDS	1.62823	0.00786323	0.163616	3.11697	2.25383	2.31737	8.74014	3.87962	11.1605
PA1069		hypothetical protein	CDS	-1.25661	0.0038939	0.131047	245.878	157.267	210.937	109.468	65.8009	81.7387
PA1133		hypothetical protein	CDS	-1.43011	0.00310818	0.128264	36.3163	25.5434	22.2128	9.47894	11.3334	10.3718
PA1146		probable iron-containing alcohol dehydrogenase	CDS	1.02819	0.0156612	0.210024	1.81219	3.50595	3.50431	6.27283	7.39267	4.3643
PA1150	pys2	pyocin S2	CDS	-1.43978	0.0104223	0.179038	2974.24	1461.9	1486.73	868.271	501.373	813.653
PA1183	dctA	C4-dicarboxylate transport protein	CDS	-2.52156	0.00327527	0.129603	133.015	580.736	459.008	56.0094	103.054	45.1679
PA1199		probable lipoprotein	CDS	1.40658	0.00639446	0.148404	62.7743	60.269	84.16	199.337	124.56	225.498
PA1211		hypothetical protein	CDS	1.40984	0.0335132	0.275372	1.30478	1.0017	0.904339	3.28975	2.47441	2.76055
PA1212		probable major facilitator superfamily (MFS) transporter	CDS	1.10517	0.0287528	0.259816	17.9045	10.7683	14.8085	39.0588	22.8806	31.6675
PA1213		hypothetical protein	CDS	1.33821	0.000989428	0.10723	3.84185	4.3407	6.38689	14.9154	9.04227	13.0272
PA1215		hypothetical protein	CDS	1.30534	0.0125412	0.19155	39.0709	21.62	41.8822	112.409	55.1701	86.0635
PA1220		hypothetical protein	CDS	1.01483	0.0136542	0.200983	8.55355	8.09708	12.039	24.9519	13.4412	19.6919
PA1230		hypothetical protein	CDS	2.8448	0.000200492	0.0863109	1.37727	0.751276	0.678254	7.69467	3.55887	8.88635
PA1231		conserved hypothetical protein	CDS	2.45731	0.000477814	0.0916158	0.434926	0.250425	1.13042	4.53038	3.05482	2.93144
PA1232		hypothetical protein	CDS	1.37663	0.0038355	0.131047	6.37892	9.18226	7.7434	23.7949	15.0603	21.6375
PA1235		probable transcriptional regulator	CDS	1.15809	0.00730771	0.159366	3.18946	4.50765	4.18257	11.319	7.46904	7.72955
PA1237		probable multidrug resistance efflux pump	CDS	2.10746	0.00130464	0.10723	0.434926	1.16865	1.35651	6.32859	4.01709	2.56337
PA1238		probable outer membrane component of multidrug efflux pump	CDS	2.7364	0.000518714	0.0916158	0.507414	1.41908	1.35651	10.4268	4.81134	6.75678
PA1246	aprD	alkaline protease secretion protein AprD	CDS	1.34962	0.000820823	0.106344	27.5453	36.729	34.704	54.4342	113.655	84.1706
PA1248	aprF	Alkaline protease secretion outer membrane protein AprF precursor	CDS	1.04427	0.011097	0.181827	28.7776	47.6643	36.4562	44.0771	127.844	60.8768
PA1266		probable oxidoreductase	CDS	2.29965	0.000981394	0.10723	0.217463	0.584325	0.791296	4.18189	2.26057	1.60375
PA1267		hypothetical protein	CDS	1.20297	0.0252	0.250695	0.94234	1.3356	1.69564	5.2413	2.48968	1.49859
PA1268		hypothetical protein	CDS	1.09203	0.0182687	0.220292	1.7397	2.08688	1.24347	4.90675	2.82571	2.99717
PA1300		probable sigma-70 factor, ECF subfamily	CDS	1.31496	0.0435448	0.299492	13.4827	27.2963	21.252	18.8324	82.7093	52.7529
PA1301		probable transmembrane sensor	CDS	1.38921	0.0433712	0.29908	5.94399	17.5298	12.0955	12.8105	41.0873	39.1867
PA1302		probable heme utilization protein precursor	CDS	-1.76727	0.00106941	0.10723	269.799	191.575	141.133	45.7777	77.9896	53.2129
PA1331		conserved hypothetical protein	CDS	-1.29832	0.027134	0.254913	66.6162	42.6558	38.3214	20.1567	20.3451	19.4948
PA1412		hypothetical protein	CDS	2.23035	0.000403566	0.0916158	0.362438	0.834751	0.621733	4.18189	2.56605	1.77464
PA1497		probable transporter	CDS	1.56253	0.00248945	0.122219	0.724877	0.584325	1.46955	3.30369	2.73407	2.40562
PA1512	hcpA	secreted protein Hcp	CDS	1.13085	0.0198354	0.22347	0.94234	1.3356	1.52607	4.19582	1.92454	2.26102
PA1545		hypothetical protein	CDS	-1.28894	0.0123182	0.190743	58.3526	190.824	87.0991	38.8079	50.3893	48.3886
PA1588	sucC	succinyl-CoA synthetase beta chain	CDS	-1.17899	0.0174329	0.217755	1738.91	936.59	1143.25	598.707	412.309	675.573
PA1589	sucD	succinyl-CoA synthetase alpha chain	CDS	-1.11997	0.0165931	0.213508	2178.98	1230.42	1454.12	885.737	548.111	803.873
PA1601		probable aldehyde dehydrogenase	CDS	-1.16547	0.0418121	0.295095	52.1911	36.729	46.0648	28.5344	17.6721	13.9737
PA1620		hypothetical protein	CDS	2.20645	0.000355041	0.0916158	0.724877	0.3339	0.452169	3.4849	2.01618	1.55117
PA1649		probable short-chain dehydrogenase	CDS	-1.15731	0.0171211	0.215795	41.173	27.9641	35.8344	18.8464	13.1663	15.0516
PA1701		conserved hypothetical protein in type III secretion	CDS	2.21913	0.00997854	0.176478	0.144975	0.0834751	0.113042	0.836377	0.51932	0.302346
PA1724	pscK	type III export protein PscK	CDS	1.29578	0.0339068	0.277379	0.724877	1.41908	0.621733	3.5546	1.58851	1.52488
PA1749		hypothetical protein	CDS	-1.09753	0.0476322	0.309999	106.557	202.844	125.647	40.6758	95.4326	67.1735
PA1791		hypothetical protein	CDS	-1.60357	0.00233246	0.119521	54.9457	30.051	36.117	18.2191	10.9668	10.661
PA1828		probable short-chain dehydrogenase	CDS	-1.16384	0.0121992	0.190743	217.536	130.054	133.616	87.1644	66.6562	60.9425
PA1829		hypothetical protein	CDS	-1.27325	0.00659559	0.149976	147.078	105.262	108.295	58.4209	46.7235	44.0505
PA1855		hypothetical protein	CDS	1.5422	0.0325016	0.27228	0.434926	0.0834751	0.395648	1.05941	0.901172	0.828166
PA1867	xphA	XphA	CDS	1.71515	0.00200322	0.113877	0.652389	1.3356	0.452169	3.73582	2.39803	1.68262
PA1891		hypothetical protein	CDS	2.24544	0.00379733	0.131047	0.289951	0.417375	0.282606	2.38367	0.946995	1.34084
PA1902	phzD2	phenazine biosynthesis protein PhzD	CDS	2.39975	0.00329233	0.129603	0.507414	0.0834751	0.226085	2.41155	1.11501	0.893893
PA1903	phzE2	phenazine biosynthesis protein PhzE	CDS	2.05528	0.000928364	0.10723	0.869852	1.16865	1.69564	8.26619	3.4214	4.03567
PA1904	phzF2	probable phenazine biosynthesis protein	CDS	1.58236	0.00576857	0.143467	0.652389	0.918226	0.452169	2.60671	1.7107	1.64319
PA1905	phzG2	probable pyridoxamine 5'-phosphate oxidase	CDS	1.16742	0.0138984	0.20298	5.21911	2.75468	5.08691	9.70197	7.3163	12.4488
PA1906		hypothetical protein	CDS	1.16768	0.0023814	0.119521	21.2389	16.9454	28.1475	50.6287	36.4287	62.0993
PA1907		hypothetical protein	CDS	1.02944	0.00235975	0.119521	11.0906	8.18056	13.7346	26.3738	17.5194	23.6093
PA1908		probable major facilitator superfamily (MFS) transporter	CDS	1.10986	0.00949011	0.173244	1.44975	1.83645	1.41303	4.86493	2.9479	2.30046
PA1911	femR	sigma factor regulator, FemR	CDS	1.63683	0.0118697	0.188932	1.01483	3.0051	2.37389	5.71524	7.08719	7.05913
PA1922		probable TonB-dependent receptor	CDS	1.05601	0.000700341	0.0991618	4.1318	3.17205	4.63474	8.83772	7.85089	8.22908
PA1923		hypothetical protein	CDS	1.45457	0.00165743	0.108259	3.69687	4.3407	4.06952	15.3615	10.9057	6.92767
PA1924		hypothetical protein	CDS	1.16155	0.0101946	0.177681	0.797364	0.751276	0.791296	1.75639	1.63433	1.86666
PA1956		hypothetical protein	CDS	1.26398	0.00693974	0.155892	0.94234	1.3356	1.0739	3.40127	2.39803	2.23473
PA1957		hypothetical protein	CDS	1.63529	0.00889548	0.171476	0.362438	0.417375	1.58259	3.47096	2.45913	1.7615
PA1973	pqqF	pyrroloquinoline quinone biosynthesis protein F	CDS	1.16219	0.0237774	0.244125	1.88468	5.17545	6.04777	10.8868	12.8455	5.70514
PA1981		hypothetical protein	CDS	3.12969	0.000186797	0.0863109	0.217463	0.250425	0.0565212	2.24428	1.31357	0.867602
PA1983	exaB	cytochrome c550	CDS	1.27966	0.00899797	0.172085	0.94234	1.41908	0.791296	2.92732	2.38276	2.26102
PA1985	pqqA	pyrroloquinoline quinone biosynthesis protein A	CDS	-1.37768	0.00165891	0.108259	8.98847	18.3645	11.1912	3.20611	6.15547	5.44223
PA1990	pqqH	PqqH	CDS	1.1729	0.00301655	0.126059	2.46458	5.84325	5.03038	11.5002	11.0126	7.55866
PA1994		hypothetical protein	CDS	1.0987	0.0217342	0.235567	6.08897	6.59453	9.55208	10.9008	12.6317	24.2008
PA2007	maiA	maleylacetoacetate isomerase	CDS	1.11528	0.0213284	0.233103	41.1005	33.2231	61.6081	128.314	53.0317	113.275
PA2048		hypothetical protein	CDS	1.10666	0.0296466	0.261266	0.869852	2.25383	2.20433	2.46731	4.21565	4.8244
PA2051		probable transmembrane sensor	CDS	1.04186	0.018882	0.221339	2.89951	2.08688	3.50431	8.04316	5.25429	4.29858
PA2053	cynT	carbonate dehydratase	CDS	1.08437	0.00395861	0.13127	1.7397	2.92163	2.99562	6.13343	4.73497	5.4028
PA2060		probable permease of ABC transporter	CDS	1.32006	0.0051842	0.140884	1.37727	1.50255	0.96086	3.79158	3.20756	2.52393
PA2061		probable ATP-binding component of ABC transporter	CDS	1.09823	0.0191754	0.221632	2.17463	4.6746	3.89996	8.14074	8.24802	6.61218
PA2062		probable pyridoxal-phosphate dependent enzyme	CDS	2.05621	0.000700405	0.0991618	7.03131	10.5179	6.55646	20.0591	52.8179	27.2112
PA2067		probable hydrolase	CDS	1.07324	0.00567196	0.143467	4.34926	4.09028	7.17819	8.69832	9.54632	14.7755
PA2068		probable major facilitator superfamily (MFS) transporter	CDS	1.09354	0.00746627	0.159366	22.4712	27.9641	46.6865	56.7761	68.4738	82.1725
PA2074		hypothetical protein	CDS	1.05383	0.0327333	0.27299	0.507414	1.25213	1.46955	3.17823	2.10783	1.48544
PA2077		hypothetical protein	CDS	-2.00114	0.000102748	0.0807342	54.7282	36.6455	42.5039	13.0754	11.1195	9.24128
PA2078		hypothetical protein	CDS	-1.79066	2.2329e-05	0.041465	54.4382	35.5604	35.5518	14.2323	11.3181	10.7267
PA2086		probable epoxide hydrolase	CDS	1.56624	0.0167419	0.213508	1.08732	1.0017	1.46955	4.47462	3.65051	2.53708
PA2090		hypothetical protein	CDS	2.94266	0.00180929	0.111593	0.289951	0.6678	0.113042	4.20976	2.23002	1.38028
PA2091		hypothetical protein	CDS	1.58151	0.00449448	0.132944	1.59473	0.50085	1.13042	3.97279	3.52832	2.28732
PA2092		probable major facilitator superfamily (MFS) transporter	CDS	1.49721	0.00571862	0.143467	1.66722	1.6695	1.58259	5.81282	4.64333	3.44412
PA2098		probable esterase/deacetylase	CDS	3.1357	0.000485858	0.0916158	0.144975	0.250425	0.452169	4.02855	2.44386	1.36713
PA2129	cupA2	chaperone CupA2	CDS	1.2605	0.00707226	0.157598	1.01483	0.918226	0.96086	3.42915	2.03146	1.49859
PA2132	cupA5	chaperone CupA5	CDS	2.21547	0.0318611	0.268937	0.217463	0.3339	0.0565212	1.63094	0.565142	0.486383
PA2133		hypothetical protein	CDS	1.16294	0.024549	0.24731	0.94234	1.0017	0.904339	3.06672	1.89399	1.41971
PA2138		probable ATP-dependent DNA ligase	CDS	1.26484	0.00059205	0.0970092	7.68369	10.1005	8.5347	30.0678	17.7485	15.4065
PA2155		probable phospholipase	CDS	1.14629	0.0197129	0.223215	1.88468	3.339	3.89996	8.1965	7.05664	5.02158
PA2156		conserved hypothetical protein	CDS	1.24205	0.0056555	0.143467	2.39209	2.17035	1.75216	7.20678	3.81853	3.87792
PA2161		hypothetical protein	CDS	2.49017	0.000577104	0.0970092	0.579901	0.417375	0.169564	3.41521	1.55796	1.446
PA2162		probable glycosyl hydrolase	CDS	1.19312	0.00553856	0.143467	6.01648	6.678	6.38689	19.2367	12.6622	11.7389
PA2163		hypothetical protein	CDS	2.1653	0.000115935	0.0807342	1.95717	2.58773	1.80868	14.093	6.88862	7.41406
PA2164		probable glycosyl hydrolase	CDS	1.06729	0.0150122	0.208946	7.61121	10.5179	10.626	26.1786	18.7261	15.3802
PA2173		hypothetical protein	CDS	1.45403	0.0443327	0.300825	0.652389	2.17035	1.46955	3.88915	4.09346	3.72017
PA2179		hypothetical protein	CDS	1.09034	0.0193278	0.222385	3.11697	3.92333	2.6565	8.1268	6.52204	5.92862
PA2211		conserved hypothetical protein	CDS	1.34625	0.00137237	0.10723	1.37727	1.6695	1.58259	3.81946	3.66579	4.29858
PA2214		probable major facilitator superfamily (MFS) transporter	CDS	1.57446	0.00409092	0.132415	0.797364	2.75468	1.18694	6.28677	3.98654	3.6413
PA2216		conserved hypothetical protein	CDS	1.40221	0.00801008	0.163616	2.02966	0.751276	2.6565	5.99404	4.00182	4.64036
PA2217		probable aldehyde dehydrogenase	CDS	1.10185	0.00225253	0.119521	3.04448	2.6712	1.75216	6.17525	4.7197	5.06101
PA2238	pslH	PslH	CDS	-1.16836	0.0400303	0.290268	54.8007	33.39	35.6083	24.241	12.7539	18.0751
PA2252		probable AGCS sodium/alanine/glycine symporter	CDS	-1.49757	0.00050208	0.0916158	64.0066	45.5774	51.0386	17.7451	19.2301	19.9023
PA2257	pvcD	paerucumarin biosynthesis protein PvcD	CDS	2.27368	0.00114761	0.10723	0.289951	0.16695	0.339127	1.89579	1.20665	0.907039
PA2263		probable 2-hydroxyacid dehydrogenase	CDS	1.41962	0.0341356	0.278026	2.46458	2.58773	3.7304	4.75341	4.47531	14.3943
PA2293		hypothetical protein	CDS	2.84827	0.000852838	0.10723	0.144975	0.250425	0.565212	3.83339	2.10783	1.39342
PA2294		probable ATP-binding component of ABC transporter	CDS	1.28222	0.00798422	0.163616	1.52224	1.25213	1.13042	3.47096	2.52023	3.4967
PA2295		probable permease of ABC transporter	CDS	1.93835	0.0120317	0.19026	0.144975	1.0017	0.734775	3.35945	1.7107	2.12957
PA2311		hypothetical protein	CDS	1.08388	0.00950805	0.173244	1.52224	1.25213	1.97824	4.19582	3.37558	2.60281
PA2314		probable major facilitator superfamily (MFS) transporter	CDS	3.45735	0.00143423	0.10723	0.579901	0	0.169564	3.80552	2.85626	1.81408
PA2315		hypothetical protein	CDS	1.32706	0.0004952	0.0916158	1.52224	1.6695	1.92172	5.28312	4.01709	3.58872
PA2319		probable transposase	CDS	1.44409	0.03868	0.287763	0.434926	0.6678	0.847818	2.39761	1.87872	1.11737
PA2323		probable glyceraldehyde-3-phosphate dehydrogenase	CDS	-1.01788	0.00168595	0.108259	53.2784	42.4888	51.5473	28.172	18.5886	25.9886
PA2324		hypothetical protein	CDS	1.01878	0.0153655	0.209294	2.60956	2.25383	1.75216	5.86858	4.10873	3.39154
PA2325		hypothetical protein	CDS	1.26713	0.0166786	0.213508	1.37727	1.08518	2.03476	4.39098	3.68106	2.90515
PA2328		hypothetical protein	CDS	1.07996	0.00148069	0.10723	8.48106	5.50935	9.49556	17.1875	14.7701	17.8253
PA2329		probable ATP-binding component of ABC transporter	CDS	1.32702	0.0054737	0.143467	5.43658	3.92333	6.10429	16.9366	11.3487	10.6478
PA2330		hypothetical protein	CDS	1.67067	0.00594139	0.143623	6.37892	6.84495	9.6086	28.7017	18.8024	25.3577
PA2331		hypothetical protein	CDS	1.10191	0.000781842	0.103706	39.7957	25.3764	36.9083	86.6765	68.4585	64.058
PA2338		probable binding protein component of ABC maltose/mannitol transporter	CDS	1.10693	0.0136731	0.200983	5.14663	6.76148	5.70864	12.7269	9.94344	15.2488
PA2341		probable ATP-binding component of ABC maltose/mannitol transporter	CDS	1.13725	0.0106132	0.17996	1.44975	5.09198	4.12605	7.06739	7.54541	8.83377
PA2346		conserved hypothetical protein	CDS	1.42599	0.0157072	0.210024	0.652389	3.50595	1.01738	5.39463	4.70442	3.52299
PA2348		conserved hypothetical protein	CDS	1.34525	0.000342148	0.0916158	2.02966	2.42078	2.09128	6.69102	5.52923	4.39059
PA2356	msuD	methanesulfonate sulfonatase MsuD	CDS	2.32936	0.000312235	0.0916158	0.869852	1.3356	1.63911	9.67409	5.52923	4.29858
PA2360		hypothetical protein	CDS	1.09813	0.0126305	0.19155	4.78419	4.75808	7.7434	15.9609	9.14919	12.0413
PA2384		hypothetical protein	CDS	1.80853	0.00536112	0.143467	8.11862	19.1158	7.85644	12.016	39.9265	70.6439
PA2385	pvdQ	3-oxo-C12-homoserine lactone acylase PvdQ	CDS	1.26296	0.00387032	0.131047	16.5272	18.8654	12.8303	29.2593	26.1187	60.2589
PA2386	pvdA	L-ornithine N5-oxygenase	CDS	2.06855	0.0178761	0.219492	51.8287	89.7357	56.4081	103.432	114.266	612.593
PA2389	pvdR	PvdR	CDS	1.04111	0.0222567	0.237449	6.16145	10.6848	9.38251	11.2075	11.5167	31.2337
PA2391	opmQ	probable outer membrane protein precursor	CDS	1.15798	0.00280511	0.123408	3.26195	3.25553	2.6565	6.42616	5.25429	8.7549
PA2392	pvdP	PvdP	CDS	1.54628	0.000999115	0.10723	13.9176	19.1158	15.0912	29.7053	33.2365	77.5584
PA2393		probable dipeptidase precursor	CDS	1.95631	0.00169064	0.108259	10.9456	12.1039	6.10429	22.0246	17.4278	73.4307
PA2394	pvdN	PvdN	CDS	1.73753	0.00392835	0.131047	9.13345	11.9369	6.55646	16.7415	15.6101	59.5754
PA2395	pvdO	PvdO	CDS	1.49132	0.00595429	0.143623	5.43658	9.26573	5.76516	10.8729	9.50049	37.0308
PA2396	pvdF	pyoverdine synthetase F	CDS	1.40272	0.0179508	0.219789	25.9506	39.3168	22.778	38.8637	42.462	151.331
PA2399	pvdD	pyoverdine synthetase D	CDS	1.6398	0.00743722	0.159366	76.3295	94.9111	69.521	126.809	107.545	515.855
PA2400	pvdJ	PvdJ	CDS	1.41632	0.0183968	0.220881	80.0264	91.8226	67.3167	123.798	101.695	412.795
PA2402		probable non-ribosomal peptide synthetase	CDS	1.66217	0.0054202	0.143467	108.297	135.647	114.003	205.303	181.243	746.309
PA2405		hypothetical protein	CDS	1.41662	0.0142818	0.205785	3.04448	3.58943	3.56083	6.28677	4.84189	16.1032
PA2406		hypothetical protein	CDS	1.22184	0.0495029	0.315415	1.52224	2.58773	1.52607	3.81946	2.93263	6.29669
PA2408		probable ATP-binding component of ABC transporter	CDS	1.50513	0.00785431	0.163616	0.94234	1.0017	1.13042	3.16429	1.78707	3.82534
PA2409		probable permease of ABC transporter	CDS	1.00781	0.0169181	0.215052	3.91433	4.3407	2.31737	7.15102	5.02518	8.96522
PA2411		probable thioesterase	CDS	2.08904	0.0051566	0.140884	5.07414	4.09028	5.08691	10.0644	10.0351	40.659
PA2412		conserved hypothetical protein	CDS	2.33041	0.00352307	0.12998	3.04448	5.42588	4.35213	5.35281	13.5023	45.5754
PA2413	pvdH	L-2,4-diaminobutyrate:2-ketoglutarate 4-aminotransferase, PvdH	CDS	1.85985	0.00279971	0.123408	13.1928	16.1942	14.0173	31.155	24.3622	101.996
PA2424	pvdL	PvdL	CDS	2.2628	0.000730017	0.0991933	39.1433	54.1753	46.2343	129.889	96.2727	443.568
PA2425	pvdG	PvdG	CDS	2.10628	0.00231559	0.119521	2.02966	5.50935	4.8043	6.74677	10.8599	35.5454
PA2426	pvdS	sigma factor PvdS	CDS	2.42869	0.00652975	0.149087	22.9061	40.4019	24.1345	32.5908	242.919	195.079
PA2427		hypothetical protein	CDS	2.20997	0.00119413	0.10723	1.37727	3.58943	3.27823	4.32128	10.0198	23.8459
PA2428		hypothetical protein	CDS	1.72703	0.0239482	0.244533	4.78419	7.59623	5.48255	5.75706	6.94972	46.3247
PA2437		hypothetical protein	CDS	2.13834	0.000201481	0.0863109	0.652389	1.0017	0.678254	4.94856	2.84098	2.41877
PA2439		hypothetical protein	CDS	1.4653	0.0152357	0.209294	0.869852	3.58943	2.48693	8.16862	6.10964	4.83754
PA2452		hypothetical protein	CDS	1.37508	0.000278164	0.0916158	2.53707	3.08858	2.99562	7.76437	6.69006	7.92673
PA2465		hypothetical protein	CDS	1.00822	0.0298183	0.261478	1.37727	2.6712	2.09128	4.62795	3.52832	4.16712
PA2467	foxR	Anti-sigma factor FoxR	CDS	1.41674	0.0279851	0.257893	2.10214	9.18226	7.46079	9.50682	21.567	18.9558
PA2472		probable major facilitator superfamily (MFS) transporter	CDS	1.21358	0.0100881	0.177552	1.37727	2.08688	1.46955	4.86493	3.25338	3.27323
PA2506		hypothetical protein	CDS	2.40129	0.0142953	0.205785	0.724877	0.584325	0.282606	0.766679	1.51214	5.9812
PA2507	catA	catechol 1,2-dioxygenase	CDS	2.68602	0.0059666	0.143623	1.81219	2.3373	2.26085	5.15766	2.93263	33.2187
PA2508	catC	muconolactone delta-isomerase	CDS	3.22284	0.00644656	0.148404	1.66722	0.584325	1.18694	2.45337	1.78707	28.2628
PA2509	catB	muconate cycloisomerase I	CDS	2.2559	0.00777188	0.163616	3.04448	1.3356	1.80868	6.7189	4.12401	18.8112
PA2514	antC	anthranilate dioxygenase reductase	CDS	2.81518	0.0439796	0.300807	2.68204	5.3424	4.23909	7.27648	7.39267	71.5903
PA2515	xylL	cis-1,2-dihydroxycyclohexa-3,4-diene carboxylate dehydrogenase	CDS	4.17967	0.0368415	0.285395	0.94234	1.3356	0.621733	4.82311	2.9479	44.1688
PA2522	czcC	outer membrane protein precursor CzcC	CDS	1.44941	0.00384284	0.131047	1.59473	1.25213	0.452169	3.66612	2.55078	2.64224
PA2531		probable aminotransferase	CDS	1.41838	0.00114961	0.10723	3.47941	3.83985	4.18257	9.28379	7.17883	14.3286
PA2538		hypothetical protein	CDS	1.21591	0.00357114	0.13071	1.30478	1.0017	1.13042	3.23399	2.82571	1.95868
PA2550		probable acyl-CoA dehydrogenase	CDS	-1.75622	0.0234147	0.24335	225.872	145.33	192.172	85.7008	37.5132	43.551
PA2681		probable transcriptional regulator	CDS	1.0574	0.0275143	0.256325	2.75453	2.3373	3.16519	6.6492	5.11683	5.49482
PA2687	pfeS	two-component sensor PfeS	CDS	1.01338	0.0424615	0.296695	10.5832	16.5281	19.3302	19.5573	39.5599	34.7041
PA2690		probable transposase	CDS	1.28244	0.0396569	0.289237	0.289951	0.918226	1.01738	2.13276	2.45913	0.893893
PA2694		probable thioredoxin	CDS	1.03465	0.0490701	0.314594	1.44975	2.58773	3.56083	4.27946	5.9569	5.44223
PA2740	pheS	phenylalanyl-tRNA synthetase, alpha-subunit	CDS	-1.11382	0.00556817	0.143467	205.503	122.291	141.868	81.6025	61.0964	74.3115
PA2757		hypothetical protein	CDS	-1.26816	0.00142134	0.10723	12.5404	9.51616	10.2303	5.22736	3.81853	4.35116
PA2786		hypothetical protein	CDS	1.20947	0.0166388	0.213508	8.91598	6.17715	8.02601	8.36377	33.3434	11.8441
PA2850	ohr	organic hydroperoxide resistance protein	CDS	-1.51314	0.000345711	0.0916158	38.9984	29.2163	39.3953	12.7826	13.0899	11.8309
PA2868		hypothetical protein	CDS	1.40552	0.00789973	0.163616	11.3081	16.0272	13.5086	15.2221	23.9193	69.027
PA2890	atuE	putative isohexenylglutaconyl-CoA hydratase	CDS	1.11878	0.0150004	0.208946	2.31961	1.25213	1.80868	5.19948	2.71879	3.82534
PA2905	cobH	precorrin isomerase CobH	CDS	1.08251	0.0352112	0.279433	1.44975	1.75298	1.80868	5.04614	2.77989	2.81314
PA2924	hisQ	histidine transport system permease HisQ	CDS	1.08027	0.00691489	0.155892	2.31961	2.92163	2.37389	6.41222	4.82662	4.83754
PA2936		hypothetical protein	CDS	1.25473	0.010418	0.179038	1.66722	1.75298	2.43041	5.78494	4.01709	4.25914
PA2941		hypothetical protein	CDS	1.39515	0.0393154	0.288572	1.44975	4.50765	3.84344	4.53038	3.60469	17.6281
PA2953		electron transfer flavoprotein-ubiquinone oxidoreductase	CDS	-1.53105	0.000940579	0.10723	629.918	414.37	440.922	206.111	161.096	146.704
PA3013	foaB	fatty-acid oxidation complex beta-subunit	CDS	-1.7718	0.00425617	0.132415	2056.91	1241.61	1351.82	594.72	373.773	393.313
PA3014	faoA	fatty-acid oxidation complex alpha-subunit	CDS	-2.08049	0.003226	0.129603	3217.37	1707.23	2049.01	742.633	386.832	519.326
PA3025		probable FAD-dependent glycerol-3-phosphate dehydrogenase	CDS	1.202	0.0109395	0.180843	1.44975	4.42418	4.29561	9.86925	6.10964	7.45349
PA3072		hypothetical protein	CDS	1.11232	0.0307886	0.263988	0.724877	0.584325	1.18694	2.82974	1.48159	1.20939
PA3082	gbt	glycine betaine transmethylase	CDS	-1.24317	0.00175502	0.111105	97.4959	65.361	66.9211	39.2958	26.3173	31.444
PA3090		hypothetical protein	CDS	1.1077	0.00928463	0.172384	2.46458	3.08858	2.82606	8.60074	4.36839	5.08731
PA3092	fadH1	2,4-dienoyl-CoA reductase FadH1	CDS	-1.14826	0.00732355	0.159366	110.906	79.3848	90.3774	56.7342	36.4746	33.4158
PA3162	rpsA	30S ribosomal protein S1	CDS	-1.34884	0.016748	0.213508	4824.42	3779.58	3288.57	968.971	2606.01	1094.14
PA3182	pgl	6-phosphogluconolactonase	CDS	-1.36729	0.000526244	0.0916158	23.5585	19.6166	28.9954	11.305	7.60651	9.07039
PA3183	zwf	glucose-6-phosphate 1-dehydrogenase	CDS	-1.59752	0.00204683	0.113964	372.369	244.832	274.919	127.464	76.4622	90.8616
PA3219		hypothetical protein	CDS	1.14302	0.0330877	0.273895	4.78419	4.50765	4.06952	6.39828	6.55259	16.537
PA3237		hypothetical protein	CDS	1.67236	0.009652	0.173244	10.1483	9.34921	8.36513	9.82743	16.8932	62.0599
PA3250		hypothetical protein	CDS	1.04358	0.0260845	0.253637	107.354	74.3763	78.9036	141.18	88.7273	307.355
PA3262		probable peptidyl-prolyl cis-trans isomerase, FkbP-type	CDS	-1.41534	0.0049692	0.140884	404.191	257.187	258.245	124.787	112.998	106.991
PA3277		probable short-chain dehydrogenase	CDS	-1.07526	0.0340818	0.277994	100.323	63.7749	60.082	46.4607	29.7234	30.1952
PA3280	oprO	Pyrophosphate-specific outer membrane porin OprO precursor	CDS	1.33053	0.0329963	0.273895	13.7002	19.1158	11.6999	13.9396	20.7575	77.1377
PA3284		hypothetical protein	CDS	-1.61941	0.00509438	0.140884	16.5997	11.3526	13.1694	5.56191	3.52832	4.28543
PA3287		conserved hypothetical protein	CDS	2.3091	0.0055314	0.143467	7.61121	5.42588	6.78254	8.39165	12.7081	77.2561
PA3296	phoA	alkaline phosphatase	CDS	1.97106	0.00807252	0.163616	6.59638	5.3424	5.25647	9.35348	6.14019	51.9247
PA3299	fadD1	long-chain-fatty-acid--CoA ligase	CDS	-1.15577	0.00921925	0.172384	562.214	344.919	346.814	196.535	183.579	182.683
PA3308	hepA	RNA helicase HepA	CDS	-1.04468	0.022333	0.237449	167.736	100.254	127.964	65.6835	70.9024	55.3557
PA3335		hypothetical protein	CDS	1.72177	0.0051203	0.140884	30.8798	24.2078	35.3257	163.386	71.605	63.335
PA3358		hypothetical protein	CDS	1.14053	0.0389438	0.287763	1.7397	1.0017	3.33475	6.32859	3.20756	4.11454
PA3360		probable secretion protein	CDS	2.05356	0.00197288	0.113877	4.49424	4.3407	5.08691	33.7896	14.5715	9.53048
PA3375		probable ATP-binding component of ABC transporter	CDS	1.20557	0.0237237	0.244125	1.30478	2.17035	1.80868	3.41521	2.13837	6.61218
PA3377		conserved hypothetical protein	CDS	1.15234	0.012355	0.190743	6.30643	6.09368	5.65212	9.17227	7.40794	23.5304
PA3378		conserved hypothetical protein	CDS	1.44469	0.0112975	0.183493	5.21911	6.09368	7.23471	10.5523	9.33248	30.6816
PA3379		conserved hypothetical protein	CDS	1.38386	0.0255852	0.252722	0.724877	1.75298	1.01738	2.27216	1.58851	5.16618
PA3380		conserved hypothetical protein	CDS	2.37045	0.00062245	0.0990762	0.362438	0.16695	0.226085	1.4079	0.794254	1.77464
PA3381		probable transcriptional regulator	CDS	1.40122	0.00996026	0.176478	2.10214	1.41908	1.35651	3.33157	2.04673	7.49293
PA3382	phnE	phosphonate transport protein PhnE	CDS	1.798	0.0182278	0.220275	2.82702	4.75808	4.013	4.83705	3.52832	31.9304
PA3383		binding protein component of ABC phosphonate transporter	CDS	2.56443	0.0157574	0.210024	9.35091	5.59283	5.14343	7.16496	5.57505	106.032
PA3384	phnC	ATP-binding component of ABC phosphonate transporter	CDS	1.83407	0.00593999	0.143623	3.62438	5.0085	3.78692	6.5098	5.46813	32.2196
PA3396	nosL	NosL protein	CDS	1.36731	0.0153469	0.209294	0.434926	0.584325	1.35651	3.22005	1.48159	1.63004
PA3405	hasE	metalloprotease secretion protein	CDS	1.03935	0.0195343	0.222474	2.82702	2.75468	1.80868	6.23101	4.16983	4.71923
PA3406	hasD	transport protein HasD	CDS	1.88899	1.8895e-05	0.041465	1.08732	1.16865	1.24347	5.1019	4.39894	3.52299
PA3409		probable transmembrane sensor	CDS	1.67676	0.000176614	0.0863109	1.81219	2.50425	1.8652	5.56191	6.81225	7.33518
PA3410		probable sigma-70 factor, ECF subfamily	CDS	1.11322	0.0226353	0.238129	5.8715	7.51276	4.18257	5.8407	18.9246	13.1192
PA3452	mqoA	malate:quinone oxidoreductase	CDS	-1.42099	0.00422092	0.132415	205.72	118.451	141.303	56.2045	52.9859	64.6364
PA3453		conserved hypothetical protein	CDS	-1.63964	0.00315832	0.129375	20.2241	10.6848	15.3172	5.19948	4.81134	4.8244
PA3509		probable hydrolase	CDS	1.04882	0.00565397	0.143467	1.1598	2.0034	1.8652	3.95885	3.4214	3.03661
PA3511		probable short-chain dehydrogenase	CDS	1.39405	0.00385743	0.131047	1.37727	1.25213	0.734775	3.694	2.29112	2.7737
PA3521		probable outer membrane protein precursor	CDS	1.53163	0.023891	0.244533	1.08732	2.6712	2.71302	8.46135	5.89581	4.41688
PA3524	gloA1	lactoylglutathione lyase	CDS	-1.36227	0.00909198	0.172222	163.315	216.952	182.959	49.7505	105.391	63.9265
PA3525	argG	argininosuccinate synthase	CDS	-1.09408	0.00896631	0.172085	363.163	345.336	356.705	155.19	187.444	156.339
PA3531	bfrB	bacterioferritin	CDS	-1.54305	0.00105252	0.10723	134.755	84.5602	101.908	40.8431	26.6686	42.7097
PA3568		probable acetyl-coa synthetase	CDS	1.00399	0.015752	0.210024	37.1137	38.2316	45.33	63.8156	58.7289	119.519
PA3582	glpK	glycerol kinase	CDS	-1.1543	0.0247602	0.247882	136.204	104.01	102.982	54.4203	39.6058	60.1538
PA3584	glpD	glycerol-3-phosphate dehydrogenase	CDS	-1.49953	0.0454671	0.304181	210.722	237.904	207.941	105.899	72.1243	54.1726
PA3589		probable acyl-CoA thiolase	CDS	1.45021	0.00791385	0.163616	1.59473	1.75298	2.37389	7.20678	5.4834	3.0629
PA3608	potB	polyamine transport protein PotB	CDS	-1.08447	0.0188882	0.221339	17.9045	6.17715	9.26947	6.11949	4.90299	4.70609
PA3641		probable amino acid permease	CDS	-1.56027	0.00113974	0.10723	222.03	136.064	160.351	65.5998	59.6607	50.5313
PA3655	tsf	elongation factor Ts	CDS	-1.62472	0.0145075	0.206724	1141.97	681.741	746.814	221.877	396.516	215.152
PA3656	rpsB	30S ribosomal protein S2	CDS	-1.75744	0.00421578	0.132415	2195.07	1384.27	1392.4	381.221	692.925	396.35
PA3684		hypothetical protein	CDS	1.01983	0.0049156	0.140884	3.33443	4.25723	3.78692	7.75043	6.87335	8.43941
PA3700	lysS	lysyl-tRNA synthetase	CDS	-1.64054	0.00290005	0.123408	336.125	175.047	194.715	83.1638	73.2699	69.9603
PA3716		hypothetical protein	CDS	-1.09209	0.0120556	0.19026	269.437	167.034	200.198	118.752	84.3131	95.5809
PA3729		conserved hypothetical protein	CDS	-1.28163	0.00331468	0.129603	307.638	184.063	200.763	136.72	63.0362	85.0645
PA3742	rplS	50S ribosomal protein L19	CDS	-1.477	0.0174281	0.217755	632.745	436.324	466.978	133.123	275.071	143.601
PA3750		hypothetical protein	CDS	1.05508	0.0269544	0.254757	1.81219	1.3356	2.54345	5.79888	3.28393	2.87886
PA3752		hypothetical protein	CDS	2.25616	0.00129313	0.10723	7.90116	7.17885	11.4738	45.7219	23.1708	58.2082
PA3769	guaA	GMP synthase	CDS	-1.03824	0.0263039	0.253637	223.335	150.255	220.998	77.8946	135.298	76.3359
PA3773		hypothetical protein	CDS	1.76543	0.00700498	0.156726	1.23229	0.834751	0.847818	4.60007	3.0701	2.26102
PA3774		probable acetylpolyamine aminohydrolase	CDS	1.35798	0.00736946	0.159366	1.37727	2.58773	1.46955	5.68736	5.10155	3.03661
PA3820	secF	secretion protein SecF	CDS	-1.38475	0.00714992	0.158694	257.621	149.754	177.476	89.5481	65.4954	68.9218
PA3821	secD	secretion protein SecD	CDS	-1.39887	0.00734031	0.159366	364.396	213.947	267.571	127.575	89.8881	103.324
PA3866		pyocin protein	CDS	-1.66151	0.0122826	0.190743	5807.06	2454.17	2775.81	1569.66	777.574	1141.66
PA3900		probable transmembrane sensor	CDS	1.40088	0.000953785	0.10723	1.30478	1.58603	2.76954	4.87887	5.78889	4.46947
PA3940		probable DNA binding protein	CDS	-2.23056	0.00263682	0.122587	696.389	408.777	406.105	113.984	105.391	102.627
PA3964		hypothetical protein	CDS	2.73034	8.06191e-05	0.0807342	0.652389	0.584325	0.791296	7.87588	3.3603	2.43192
PA3982		conserved hypothetical protein	CDS	-1.17379	0.00760127	0.161629	61.1071	35.0595	43.0691	24.6592	14.7701	22.2816
PA3988		hypothetical protein	CDS	-1.1907	0.00348946	0.129715	84.0132	66.2792	68.9558	30.709	25.8285	39.5022
PA4031	ppa	inorganic pyrophosphatase	CDS	-1.19363	0.0166672	0.213508	264.87	202.344	251.067	79.0098	146.662	88.364
PA4088		probable aminotransferase	CDS	1.22989	0.00986195	0.17553	2.10214	2.6712	2.37389	8.07104	4.7197	3.96994
PA4092	hpaC	4-hydroxyphenylacetate 3-monooxygenase small chain	CDS	1.27213	0.0262222	0.253637	3.91433	1.41908	2.54345	4.80917	3.4825	10.8187
PA4093		hypothetical protein	CDS	1.25808	0.0277848	0.257893	0.579901	1.6695	2.43041	3.06672	2.64242	5.62627
PA4096		probable major facilitator superfamily (MFS) transporter	CDS	1.09594	0.0239756	0.244533	1.23229	0.834751	2.1478	4.5025	2.1231	2.56337
PA4097		probable alcohol dehydrogenase (Zn-dependent)	CDS	1.14987	0.0363065	0.284545	0.797364	1.6695	0.678254	2.87156	1.93981	2.03755
PA4144		probable outer membrane protein precursor	CDS	1.17303	0.00618246	0.146287	3.84185	3.75638	5.31299	11.7929	6.47622	10.9502
PA4159	fepB	ferrienterobactin-binding periplasmic protein precursor FepB	CDS	1.93797	0.0131897	0.196183	6.59638	11.3526	10.5129	14.1069	27.2032	67.765
PA4160	fepD	ferric enterobactin transport protein FepD	CDS	2.13511	0.00612268	0.146287	0.0724877	2.0034	0.678254	4.15401	3.87962	3.73332
PA4161	fepG	ferric enterobactin transport protein FepG	CDS	1.30469	0.00648531	0.148682	1.08732	1.83645	2.48693	5.771	3.84907	3.86477
PA4167		probable oxidoreductase	CDS	1.32129	0.00168574	0.108259	5.50906	5.92673	4.86082	8.57286	10.142	21.9661
PA4213	phzD1	phenazine biosynthesis protein PhzD	CDS	1.73132	0.0166854	0.213508	0.434926	0.250425	0.508691	2.24428	1.08446	0.762438
PA4214	phzE1	phenazine biosynthesis protein PhzE	CDS	1.95343	0.00033052	0.0916158	1.52224	1.16865	1.13042	7.70861	3.74216	3.36525
PA4215	phzF1	probable phenazine biosynthesis protein	CDS	1.96881	0.00192582	0.113877	0.289951	0.50085	0.734775	3.08066	1.90926	1.14366
PA4218		probable transporter	CDS	1.27123	0.0211979	0.233103	22.7611	69.3678	53.2995	71.2314	153.398	126.354
PA4219		hypothetical protein	CDS	1.25079	0.021632	0.235375	5.50906	19.8671	11.5868	21.1325	42.5384	24.1614
PA4222		probable ATP-binding component of ABC transporter	CDS	1.19567	0.0274583	0.256325	28.9951	85.8958	42.7865	71.6636	168.153	121.201
PA4223		probable ATP-binding component of ABC transporter	CDS	1.28083	0.0189624	0.221339	41.1005	128.969	63.1907	124.537	249.839	192.253
PA4228	pchD	pyochelin biosynthesis protein PchD	CDS	1.28371	0.0400838	0.290268	186.946	509.281	297.019	506.175	1041.08	870.862
PA4231	pchA	salicylate biosynthesis isochorismate synthase	CDS	1.42226	0.00827157	0.164313	108.369	256.352	179.003	316.987	629.981	510.19
PA4237	rplQ	50S ribosomal protein L17	CDS	-1.47615	0.00725625	0.159366	995.401	543.256	631.059	200.87	369.511	209.513
PA4238	rpoA	DNA-directed RNA polymerase alpha chain	CDS	-1.86754	0.00420406	0.132415	4432.84	2224.61	2530.11	921.771	895.979	699.997
PA4239	rpsD	30S ribosomal protein S4	CDS	-1.64435	0.00436218	0.132415	2228.49	1164.48	1334.58	484.248	598.103	429.936
PA4240	rpsK	30S ribosomal protein S11	CDS	-1.82336	0.00206612	0.113964	1430.54	769.64	958.09	268.602	368.411	255.391
PA4241	rpsM	30S ribosomal protein S13	CDS	-1.67933	0.00391964	0.131047	1842.64	1028	1189.66	325.476	624.268	317.989
PA4243	secY	secretion protein SecY	CDS	-1.32801	0.0120273	0.19026	3479.19	2004.9	2177.99	1100.06	1174.26	777.622
PA4244	rplO	50S ribosomal protein L15	CDS	-1.47931	0.00853293	0.166671	1819.08	975.907	1083.79	501.352	491.735	398.072
PA4245	rpmD	50S ribosomal protein L30	CDS	-1.41722	0.0046311	0.135789	908.923	456.108	503.265	233.001	264.853	201.691
PA4246	rpsE	30S ribosomal protein S5	CDS	-1.75211	0.00292169	0.123408	2153.17	1123.74	1254.66	440.799	503.832	400.635
PA4247	rplR	50S ribosomal protein L18	CDS	-1.84201	0.00182283	0.111593	1318.12	747.269	811.927	251.61	317.075	233.885
PA4248	rplF	50S ribosomal protein L6	CDS	-1.64919	0.00503192	0.140884	2672.69	1544.37	1692.07	593.368	794.727	495.848
PA4249	rpsH	30S ribosomal protein S8	CDS	-1.31152	0.0180974	0.220275	1616.91	1035.93	1151.17	354.944	802.853	374.817
PA4250	rpsN	30S ribosomal protein S14	CDS	-1.74916	0.00203949	0.113964	1263.53	706.199	796.835	253.562	345.745	223.671
PA4251	rplE	50S ribosomal protein L5	CDS	-1.82465	0.00382985	0.131047	3967.18	2026.36	2199.35	830.732	890.343	591.849
PA4252	rplX	50S ribosomal protein L24	CDS	-2.08757	0.00146673	0.10723	1614.3	869.56	1005.23	252.642	323.704	244.546
PA4253	rplN	50S ribosomal protein L14	CDS	-2.06925	0.00117267	0.10723	2251.83	1174.24	1265.57	380.984	404.474	332.476
PA4254	rpsQ	30S ribosomal protein S17	CDS	-1.57811	0.00595501	0.143623	804.323	414.621	451.83	196.702	191.736	171.128
PA4255	rpmC	50S ribosomal protein L29	CDS	-1.76128	0.00257382	0.122587	427.097	206.935	230.946	92.1827	81.9609	81.0025
PA4256	rplP	50S ribosomal protein L16	CDS	-1.97444	0.00187038	0.112042	1197.35	588.833	690.18	203.031	213.135	213.982
PA4257	rpsC	30S ribosomal protein S3	CDS	-1.77123	0.00449424	0.132944	2603.9	1321.99	1480.57	514.107	567.418	502.342
PA4258	rplV	50S ribosomal protein L22	CDS	-1.76243	0.00265432	0.122587	896.165	504.857	557.807	148.164	238.704	190.491
PA4259	rpsS	30S ribosomal protein S19	CDS	-1.71507	0.00292404	0.123408	710.307	375.972	439	123.184	186.68	154.709
PA4260	rplB	50S ribosomal protein L2	CDS	-1.67762	0.00550381	0.143467	2385.57	1163.22	1313.16	519.07	556.741	444.015
PA4261	rplW	50S ribosomal protein L23	CDS	-2.19581	0.00138575	0.10723	892.178	443.169	502.53	120.661	153.184	127.301
PA4262	rplD	50S ribosomal protein L4	CDS	-1.8278	0.00517081	0.140884	2663.85	1374.83	1584.85	550.88	570.274	462.958
PA4263	rplC	50S ribosomal protein L3	CDS	-1.9878	0.00267938	0.122587	4109.54	2222.27	2484.84	706.46	885.226	631.194
PA4265	tufA	elongation factor Tu	CDS	-1.45014	0.00335795	0.129603	1771.96	1026.66	1069.32	420.628	561.507	433.473
PA4266	fusA1	elongation factor G	CDS	-1.65068	0.00619704	0.146287	11517.3	6410.05	6807.47	2765.49	2826.37	2285.92
PA4267	rpsG	30S ribosomal protein S7	CDS	-1.28007	0.0145089	0.206724	2033.13	1316.15	1234.37	553.64	800.776	533.01
PA4268	rpsL	30S ribosomal protein S12	CDS	-1.04511	0.0475187	0.309731	1136.82	1410.39	1021.05	263.333	1039.07	426.808
PA4271	rplL	50S ribosomal protein L7 / L12	CDS	-2.35184	0.000709149	0.0991618	2118.31	1077.08	1215.04	256.336	335.725	271.914
PA4272	rplJ	50S ribosomal protein L10	CDS	-2.23685	0.00156009	0.1078	2722.64	1384.02	1535.34	411.038	426.591	359.306
PA4273	rplA	50S ribosomal protein L1	CDS	-1.70706	0.00112418	0.10723	2422.39	1463.57	1643.13	508.113	623.596	561.746
PA4274	rplK	50S ribosomal protein L11	CDS	-1.33301	0.00591724	0.143623	1735.07	1061.55	1175.02	374.125	707.1	495.27
PA4277	tufB	elongation factor Tu	CDS	-1.10804	0.0241308	0.244533	664.712	391.581	389.77	192.632	258.942	219.28
PA4299	tadD	TadD	CDS	1.17055	0.0388843	0.287763	3.18946	3.83985	5.5956	10.4547	6.14019	11.9493
PA4317		hypothetical protein	CDS	-1.62964	0.00157927	0.1078	346.709	206.935	254.91	116.159	69.375	75.7575
PA4318		hypothetical protein	CDS	-1.10913	0.0164654	0.213508	66.8336	39.4002	48.8908	30.4999	20.9561	20.4544
PA4333		probable fumarase	CDS	-1.39859	0.0043972	0.132415	357.799	222.711	258.81	119.128	110.279	88.9424
PA4366	sodB	superoxide dismutase	CDS	-1.30742	0.0106277	0.17996	644.778	486.993	600.311	253.813	211.791	234.226
PA4386	groES	GroES protein	CDS	-1.93521	0.0332017	0.274431	3469.99	1747.3	2130.85	888.469	450.311	582.621
PA4429		probable cytochrome c1 precursor	CDS	-1.22138	0.0123617	0.190743	754.234	499.014	534.973	301.458	276.92	188.533
PA4431		probable iron-sulfur protein	CDS	-1.02186	0.0311349	0.265232	704.145	515.876	532.429	368.271	274.399	220.371
PA4432	rpsI	30S ribosomal protein S9	CDS	-1.5081	0.0205583	0.227965	904.574	644.427	656.889	175.277	439.512	160.743
PA4433	rplM	50S ribosomal protein L13	CDS	-1.78777	0.0112461	0.183193	1486.58	908.876	982.903	244.975	495.049	238.407
PA4467		hypothetical protein	CDS	1.402	0.0194801	0.222385	44.29	100.504	72.6862	70.3114	269.069	235.304
PA4470	fumC1	fumarate hydratase	CDS	1.27598	0.0369762	0.285395	185.423	501.602	405.37	261.828	1239.95	1143.59
PA4506		probable ATP-binding component of ABC dipeptide transporter	CDS	1.02347	0.0372569	0.285678	83.1434	64.7766	75.2297	101.048	101.099	251.5
PA4543		conserved hypothetical protein	CDS	1.55039	0.010291	0.178602	6.4514	5.6763	9.26947	31.155	16.8626	14.8413
PA4545	comL	competence protein ComL	CDS	-1.21743	0.00141668	0.10723	126.636	92.6573	93.4295	41.6934	49.1673	43.6167
PA4557	lytB	LytB protein	CDS	-1.02656	0.0231153	0.241975	166.867	129.553	123.894	64.7216	92.668	48.9275
PA4568	rplU	50S ribosomal protein L21	CDS	-1.25312	0.0386609	0.287763	1105.51	883.083	814.47	226.365	650.799	298.823
PA4602	glyA3	serine hydroxymethyltransferase	CDS	-1.08476	0.0431959	0.298823	218.043	170.039	214.385	82.1322	122.544	79.3725
PA4670	prs	ribose-phosphate pyrophosphokinase	CDS	-1.27407	0.0406256	0.29241	964.594	595.177	670.963	317.043	388.757	216.585
PA4671		probable ribosomal protein L25	CDS	-1.78233	0.0106829	0.180347	1530.29	842.597	982.112	301.57	442.17	231.597
PA4672		peptidyl-tRNA hydrolase	CDS	-1.03828	0.0328041	0.273171	57.9177	38.8159	51.7169	22.6658	30.8537	18.7718
PA4673		conserved hypothetical protein	CDS	-1.15525	0.0121527	0.190712	164.185	102.007	113.551	53.2354	69.6347	47.6261
PA4694	ilvC	ketol-acid reductoisomerase	CDS	-1.06614	0.0281486	0.25792	920.594	627.482	640.498	424.67	310.706	309.866
PA4695	ilvH	acetolactate synthase isozyme III small subunit	CDS	-1.06195	0.00390138	0.131047	111.848	74.1259	80.2601	44.0353	42.3093	41.1717
PA4707		probable permease of ABC transporter	CDS	1.04627	0.00178139	0.111507	7.68369	6.51105	8.02601	12.5317	15.7782	17.6412
PA4708	phuT	Heme-transport protein, PhuT	CDS	1.18278	0.0125746	0.19155	17.832	31.637	30.5214	31.852	62.3795	87.3781
PA4709		probable hemin degrading factor	CDS	1.25031	0.00827695	0.164313	15.2949	21.4531	17.1824	22.3452	44.3255	61.5866
PA4723	dksA	suppressor protein DksA	CDS	-1.44121	0.00358978	0.13071	279.15	169.287	184.768	72.0818	93.6455	67.4495
PA4740	pnp	polyribonucleotide nucleotidyltransferase	CDS	-1.4546	0.0148494	0.208946	2163.76	1217.65	1381.72	707.7	482.891	547.26
PA4755	greA	transcription elongation factor GreA	CDS	-1.00725	0.0057243	0.143467	300.171	253.931	220.037	121.149	134.168	129.799
PA4770	lldP	L-lactate permease	CDS	-1.08521	0.00571469	0.143467	151.862	131.306	111.855	52.3154	81.8539	52.0036
PA4771	lldD	L-lactate dehydrogenase	CDS	-1.34609	0.00289215	0.123408	36.3888	24.2078	28.0345	13.382	11.3028	10.1746
PA4772		probable ferredoxin	CDS	-1.21554	0.0022937	0.119521	96.0462	61.0203	65.6211	37.3861	28.0127	30.4844
PA4814	fadH2	2,4-dienoyl-CoA reductase FadH2	CDS	1.50537	0.00158672	0.1078	2.31961	2.58773	4.06952	12.4899	7.60651	5.57369
PA4818		conserved hypothetical protein	CDS	1.02861	0.045316	0.303797	1.7397	2.08688	2.26085	6.46798	3.05482	2.93144
PA4819		probable glycosyl transferase	CDS	1.00452	0.0279796	0.257893	1.44975	1.83645	1.92172	4.89281	3.009	2.57652
PA4824		hypothetical protein	CDS	2.3753	0.0392776	0.288572	0.652389	2.58773	1.69564	3.91703	2.09255	19.4553
PA4825	mgtA	Mg(2+) transport ATPase, P-type 2	CDS	3.0179	0.0253584	0.250927	33.1994	36.729	29.4475	49.8899	36.9022	718.112
PA4853	fis	DNA-binding protein Fis	CDS	-1.05377	0.0101965	0.177681	31.2422	20.201	24.3041	9.88319	14.9075	11.6995
PA4854	purH	phosphoribosylaminoimidazolecarboxamide formyltransferase	CDS	-1.22309	0.00945676	0.173244	227.321	143.577	182.563	87.1365	83.4424	66.503
PA4864	ureD	urease accessory protein	CDS	1.09628	0.0280353	0.257893	1.08732	1.08518	3.10866	5.56191	3.43667	2.53708
PA4883		hypothetical protein	CDS	1.06584	0.0163349	0.213508	0.724877	0.6678	1.01738	1.84003	1.87872	1.40657
PA4884		hypothetical protein	CDS	1.09729	0.0377598	0.286985	1.23229	1.08518	1.24347	3.20611	2.30639	2.14272
PA4889		probable oxidoreductase	CDS	1.47103	0.0110081	0.181026	1.81219	1.0017	0.96086	4.46068	3.13119	2.86572
PA4894		hypothetical protein	CDS	1.60208	0.014048	0.203806	0.289951	1.08518	0.339127	2.04912	1.69543	1.28826
PA4895		probable transmembrane sensor	CDS	1.9882	0.00805442	0.163616	0.579901	1.08518	1.24347	4.34916	4.93354	2.37933
PA4898	opdK	vanillate porin OpdK	CDS	1.06809	0.00970239	0.173244	7.53872	6.59453	4.40865	10.9565	9.8518	17.983
PA4903		probable major facilitator superfamily (MFS) transporter	CDS	1.63007	0.00252291	0.122219	1.52224	1.75298	1.92172	7.1789	4.56696	4.40374
PA4908		hypothetical protein	CDS	1.31551	0.0350769	0.279433	1.59473	2.08688	1.41303	4.53038	2.61187	5.46852
PA4911		probable permease of ABC branched-chain amino acid transporter	CDS	1.30815	0.0431987	0.298823	3.98682	4.25723	6.21733	11.7372	7.20938	16.9971
PA4919	pncB1	nicotinate phosphoribosyltransferase	CDS	-1.02683	0.0288017	0.259816	257.911	165.448	178.494	121.693	67.4505	106.229
PA4920	nadE	NH3-dependent NAD synthetase	CDS	-1.07681	0.0479476	0.310952	141.858	109.77	133.56	70.3393	45.4863	66.7791
PA4932	rplI	50S ribosomal protein L9	CDS	-1.33106	0.0350682	0.279433	480.448	330.311	420.291	180.894	145.409	163.004
PA4933		hypothetical protein	CDS	-1.40134	0.0186871	0.221315	889.714	551.019	733.249	337.325	227.935	257.757
PA4934	rpsR	30S ribosomal protein S18	CDS	-1.38049	0.0175506	0.218246	795.407	464.873	521.86	224.191	251.381	208.921
PA4935	rpsF	30S ribosomal protein S6	CDS	-1.77109	0.00436181	0.132415	1395.1	847.355	893.204	262.135	376.064	280.498
PA5020		probable acyl-CoA dehydrogenase	CDS	-1.59745	0.00964841	0.173244	183.611	125.713	133.39	65.8926	41.8816	38.5163
PA5053	hslV	heat shock protein HslV	CDS	-1.91054	0.0153618	0.209294	263.638	192.327	214.215	71.343	55.6436	51.2674
PA5068	tatA	translocation protein TatA	CDS	-1.05553	0.00438717	0.132415	58.86	74.9606	43.7474	19.9197	36.0622	29.4196
PA5069	tatB	translocation protein TatB	CDS	-1.03044	0.000521166	0.0916158	18.4119	17.6967	18.7085	8.69832	7.37739	10.753
PA5092	hutI	imidazolone-5-propionate hydrolase HutI	CDS	1.07333	0.0194227	0.222385	12.3229	14.5247	16.052	26.9871	16.6182	46.7059
PA5094		probable ATP-binding component of ABC transporter	CDS	1.03109	0.00467854	0.136461	27.4728	26.2112	26.9041	46.2517	34.8555	83.5922
PA5095		probable permease of ABC transporter	CDS	1.15271	0.00369464	0.131047	21.6738	19.2827	21.0824	34.5145	29.2652	74.18
PA5096		probable binding protein component of ABC transporter	CDS	1.56714	0.00228166	0.119521	14.4975	13.7734	17.6911	27.698	25.3092	83.2898
PA5097		probable amino acid permease	CDS	1.08733	0.0108918	0.180843	20.8765	17.0289	24.3606	28.855	28.2418	75.2974
PA5098	hutH	histidine ammonia-lyase	CDS	1.19573	0.0087828	0.169892	30.2274	22.9556	29.6171	44.4116	38.1242	107.188
PA5099		probable transporter	CDS	1.19676	0.00911965	0.172222	28.3427	21.9539	25.9997	41.0661	46.3875	87.4832
PA5108		hypothetical protein	CDS	-1.5604	0.000216901	0.0863109	55.9605	73.5415	50.0778	21.2719	21.9794	17.615
PA5117	typA	regulatory protein TypA	CDS	-1.6766	0.00500705	0.140884	503.862	288.49	327.879	135.409	118.313	96.6982
PA5128	secB	secretion protein SecB	CDS	-1.3889	0.00738646	0.159366	242.979	139.57	144.468	63.4671	75.8665	61.9021
PA5144		hypothetical protein	CDS	2.96134	0.000378015	0.0916158	0.144975	0.0834751	0.226085	1.29638	1.02337	1.48544
PA5192	pckA	phosphoenolpyruvate carboxykinase	CDS	-1.17911	0.0414422	0.294859	695.519	421.633	427.47	264.295	228.791	189.045
PA5201		conserved hypothetical protein	CDS	-1.23827	0.00366002	0.131047	198.544	127.967	165.664	80.6546	69.1153	58.8524
PA5234		probable oxidoreductase	CDS	-1.09491	0.0345853	0.278938	115.255	78.6335	90.886	52.1481	32.7782	48.3886
PA5315	rpmG	50S ribosomal protein L33	CDS	-1.40972	0.0213395	0.233103	152.152	114.444	119.655	20.0034	90.4227	34.9539
PA5369	pstS	phosphate ABC transporter, periplasmic phosphate-binding protein, PstS	CDS	2.09016	0.0372742	0.285678	146.715	112.524	107.334	71.4545	69.8485	1419.56
PA5372	betA	choline dehydrogenase	CDS	-1.22128	0.00451022	0.132944	302.564	205.182	225.406	142.365	83.305	88.7715
PA5373	betB	betaine aldehyde dehydrogenase	CDS	-1.27121	0.0151725	0.209294	745.101	467.711	538.703	389.152	179.517	156.997
PA5374	betI	transcriptional regulator BetI	CDS	-1.23691	0.010103	0.177552	179.19	99.5857	118.581	87.4153	40.8124	40.3567
PA5384		probable lipolytic enzyme	CDS	2.55095	0.00152059	0.10723	0.652389	0.16695	0.452169	3.65218	2.58132	1.43286
PA5386	cdhA	CdhA, Carnitine dehydrogenase	CDS	1.73323	0.00333966	0.129603	2.10214	1.3356	1.13042	8.1268	3.55887	3.47041
PA5387	cdhC	CdhC, Carnitine dehydrogenase-related protein C	CDS	1.0462	0.00928703	0.172384	1.44975	1.3356	1.41303	3.72188	2.85626	2.11642
PA5391		hypothetical protein	CDS	2.09392	0.000368045	0.0916158	0.652389	0.50085	0.565212	3.40127	2.48968	1.51173
PA5406		hypothetical protein	CDS	-1.07312	0.00185311	0.112042	19.1367	19.1158	17.2955	8.48923	11.3181	6.58589
PA5408		hypothetical protein	CDS	-1.2258	0.017316	0.217269	6.95882	22.7052	17.8607	5.42251	6.67478	8.20279
PA5421	fdhA	glutathione-independent formaldehyde dehydrogenase	CDS	1.33018	0.0338577	0.277379	36.5338	26.4616	40.4126	83.3171	33.3892	143.404
PA5479	gltP	proton-glutamate symporter	CDS	-1.25692	0.00595105	0.143623	150.412	108.351	101.399	57.0827	50.0991	43.5116
PA5506		hypothetical protein	CDS	-1.09667	0.00911093	0.172222	25.1532	21.2027	24.4737	11.6953	11.3945	10.03
PA5507		hypothetical protein	CDS	-1.65818	0.00325034	0.129603	79.664	42.9062	47.6473	21.6203	15.1061	17.1943
PA5528		hypothetical protein	CDS	-1.02045	0.00966425	0.173244	268.204	197.752	216.363	122.264	101.787	112.302
PA5530		probable MFS dicarboxylate transporter	CDS	-1.1434	0.0056966	0.143467	156.791	85.7289	93.3165	55.2985	45.1655	51.5566
PA5531	tonB1	TonB1	CDS	1.00602	0.0366707	0.285395	169.766	203.178	157.638	198.389	295.294	571.895
PA5549	glmS	glucosamine--fructose-6-phosphate aminotransferase	CDS	-1.02889	0.0226405	0.238129	225.582	149.671	170.75	121.093	67.985	78.5049
PA5554	atpD	ATP synthase beta chain	CDS	-1.33062	0.0388258	0.287763	4101.43	1936.54	2324.55	1425.06	779.758	1120.09
PA5556	atpA	ATP synthase alpha chain	CDS	-1.13503	0.0307554	0.263988	4917.78	2491.9	2797.29	2075.01	1096.89	1475.58
PA5558	atpF	ATP synthase B chain	CDS	-1.16779	0.0291999	0.259894	2034.29	1059.3	1146.42	848.965	477.682	560.589
PA5568		conserved hypothetical protein	CDS	-1.35369	0.00237014	0.119521	511.691	294.834	349.583	161.518	170.016	120.833
PA5570	rpmH	50S ribosomal protein L34	CDS	-1.43224	0.032698	0.27299	264.508	288.072	315.049	41.8189	225.492	54.1989

## Sheet: PMB vs MB
Locustag	Gene	Description	FeatureType	logFC	PValue	FDR	MB1	MB2	MB3	PMB1	PMB2	PMB3
MAB_0001	dnaA	Chromosomal replication initiator protein DnaA	CDS	-1.47695	7.3274e-07	2.03096e-06	399.912	453.351	474.844	172.254	145.451	159.37
MAB_0002	dnaN	DNA polymerase III, beta subunit (DnaN)	CDS	-1.12727	3.44951e-05	6.12997e-05	156.366	139.014	149.689	65.0121	72.5267	66.207
MAB_0005		Conserved hypothetical protein	CDS	1.16022	0.000167993	0.000268246	38.6915	34.35	28.9172	79.9272	75.7767	72.4301
MAB_0006		DNA gyrase (subunit B) GyrB (DNA topoisomerase)	CDS	-4.19761	9.52714e-09	6.78431e-08	3440.74	4694.65	4667.97	238.378	237.378	221.995
MAB_0008		Hypothetical protein	CDS	1.6482	0.00017481	0.000278502	5.69874	5.07181	5.75728	20.1792	16.117	15.5424
MAB_0011c		Hypothetical protein	CDS	1.03528	0.000231328	0.000361207	32.4928	30.3156	28.9172	81.1262	48.9481	58.0108
MAB_0013c		Probable arylamine n-acetyl transferase	CDS	3.44395	3.29797e-08	1.66994e-07	5.49879	5.53288	8.11253	73.7565	67.0549	66.4802
MAB_0014		Hypothetical protein	CDS	2.4035	2.33234e-06	5.50976e-06	4.79894	3.91913	2.2244	18.4245	21.0914	19.3066
MAB_0017		Conserved hypothetical protein	CDS	-1.18842	2.50992e-06	5.87033e-06	75.3834	69.0458	77.5924	32.1113	31.8361	33.4526
MAB_0018c		Putative methyltransferase	CDS	3.30666	1.14251e-08	7.80784e-08	11.4975	8.64513	8.89761	101.861	85.5265	100.995
MAB_0019		DNA gyrase (subunit A) GyrA (DNA topoisomerase)	CDS	-2.44158	1.98837e-07	6.70294e-07	1319.91	1459.99	1369.97	238.963	278.235	246.705
MAB_0020		Conserved hypothetical protein	CDS	-1.68039	0.000949869	0.00135125	226.45	220.047	197.318	72.7621	62.3789	65.7213
MAB_0022c		Probable permease	CDS	1.15177	3.39213e-05	6.0454e-05	31.2931	28.356	30.4874	70.9197	67.3533	62.0482
MAB_0024c		Conserved hypothetical protein	CDS	1.43508	0.00091625	0.00130719	20.4955	18.904	14.3932	46.7046	48.5501	50.5735
MAB_0026		Rhomboid family protein	CDS	-1.10993	0.000597514	0.000877017	195.957	151.578	158.194	73.0838	84.0673	77.196
MAB_0027c		Conserved hypothetical protein	CDS	-3.34175	2.64672e-08	1.41407e-07	1194.84	1395.21	1193.46	121.075	131.125	120.97
MAB_0028c		Conserved hypothetical protein	CDS	1.71181	1.60871e-05	3.0684e-05	15.9965	8.87567	14.2623	47.8744	35.5835	44.9273
MAB_0033c		Probable serine/threonine-protein kinase PknB	CDS	-1.31653	5.8857e-07	1.6688e-06	553.278	591.327	583.709	239.665	228.623	225.608
MAB_0034c		Putative serine/threonine-protein kinase PknA	CDS	-2.04757	4.65626e-08	2.15404e-07	451.601	456.924	467.779	120.871	95.4753	116.538
MAB_0035c		Probable penicillin-binding protein PbpA	CDS	-1.29293	2.42522e-05	4.45887e-05	370.718	364.364	346.352	138.125	178.448	124.795
MAB_0036c		Probable cell division protein RodA	CDS	-1.19083	2.83597e-06	6.5218e-06	339.525	373.816	331.959	155.263	156.793	145.832
MAB_0037c		Possible serine/threonine phosphatase Ppp	CDS	-1.88419	2.08414e-07	6.96258e-07	540.981	473.407	475.499	123.883	139.383	140.337
MAB_0038c		Possible forkhead-associated protein	CDS	-3.14274	9.62479e-10	1.76824e-08	303.233	278.95	330.389	34.3339	35.5172	33.4526
MAB_0039c		Conserved hypothetical protein	CDS	-1.32421	6.1065e-05	0.000104243	638.459	593.287	601.766	196.148	297.204	238.904
MAB_0042		Conserved hypothetical protein	CDS	1.42754	2.40864e-05	4.43334e-05	13.1971	14.7544	10.5986	37.8433	32.0683	33.999
MAB_0043		Putative glutathionylspermidine synthase	CDS	2.79049	2.74583e-08	1.45288e-07	11.2975	10.0284	12.5613	75.3064	85.3607	73.6747
MAB_0044		Conserved hypothetical protein	CDS	2.18472	5.99343e-07	1.69642e-06	6.09866	4.3802	4.18711	25.5896	21.0251	20.5816
MAB_0046		Probable PE family protein	CDS	5.63709	3.63668e-10	1.1888e-08	0.49989	0.345805	0.392542	21.1151	19.7649	22.5244
MAB_0047		Probable PPE family protein	CDS	4.00386	4.51528e-09	4.26664e-08	10.7976	10.4894	7.58914	142.775	160.54	161.86
MAB_0048		Probable PE family protein	CDS	2.86988	1.09873e-07	4.14499e-07	4.39903	2.99698	4.18711	30.649	25.7674	28.5045
MAB_0049		ESAT-6-like protein	CDS	1.66119	9.41759e-06	1.90199e-05	5.79872	6.80084	7.06575	20.4717	22.8822	18.7298
MAB_0050c		Conserved hypothetical protein	CDS	4.04304	8.34932e-08	3.35739e-07	1.39969	1.26795	3.00949	30.5905	29.8464	31.3277
MAB_0051		Conserved hypothetical protein	CDS	4.45999	1.38342e-10	8.59712e-09	3.79916	3.11225	3.27118	74.5168	75.7435	75.1014
MAB_0052		Conserved hypothetical protein	CDS	1.74234	1.27545e-05	2.49733e-05	7.79828	6.10923	4.84135	20.2084	21.4231	21.5833
MAB_0053c		Probable cytidine/deoxycytidylate deaminase	CDS	3.83262	6.96612e-09	5.48549e-08	2.29949	2.30537	3.53287	36.2348	38.9993	39.7667
MAB_0054c		Probable cyanate hydratase (Cyanase)	CDS	4.46904	1.66394e-10	8.73145e-09	2.89936	3.34278	3.00949	73.1715	73.2231	58.8001
MAB_0055c		Transcription regulator LysR family	CDS	1.71689	1.13554e-06	2.95203e-06	28.5937	34.4653	32.3193	107.652	93.9498	111.833
MAB_0057		Putative short chain dehydrogenase/reductase	CDS	1.40602	9.01276e-07	2.43794e-06	32.3929	31.0072	25.5152	79.1961	79.723	76.9835
MAB_0058c		Conserved hypothetical protein	CDS	-1.72256	7.30482e-08	3.0362e-07	426.606	420.845	379.195	121.368	121.939	128.377
MAB_0059c		Hypothetical protein	CDS	7.3679	1.2203e-09	1.95148e-08	0.199956	0.230537	0.392542	49.3074	46.1292	40.4346
MAB_0060		Possible nitrate/nitrite response transcriptional regulatory protein NarL (LuxR family)	CDS	3.80711	3.0002e-06	6.87071e-06	26.4942	38.3844	31.7959	613.974	483.445	255.509
MAB_0062		Pyridine nucleotide-disulphide oxidoreductase family	CDS	3.81835	3.31714e-05	5.91817e-05	183.76	189.386	182.401	1001.47	4496.19	2339.83
MAB_0063c		Conserved hypothetical protein	CDS	2.59682	6.55802e-05	0.000111527	20.0956	17.4055	16.3559	152.368	108.773	65.1446
MAB_0066c		Putative transcriptional regulator, AraC family	CDS	9.77043	4.0553e-07	1.21682e-06	5.29883	3.91913	6.41151	1351.16	8214.26	4073.02
MAB_0067		Conserved hypothetical protein	CDS	3.06599	4.81484e-09	4.41465e-08	16.2964	13.8322	16.4867	130.258	132.551	127.709
MAB_0068		Putative transcriptional regulator, GntR family	CDS	-2.86394	3.77413e-07	1.15367e-06	507.788	492.773	563.035	58.1395	84.5648	72.0658
MAB_0069		Major facilitator family transporter	CDS	-4.04672	8.8299e-09	6.49365e-08	2308.39	2267.68	2538.04	122.567	157.224	150.658
MAB_0072c		Putative short chain dehydrogenase/reductase	CDS	4.2355	1.42797e-08	9.09409e-08	5.69874	4.3802	4.7105	80.8046	96.5033	102.635
MAB_0073c		Putative short chain dehydrogenase/reductase	CDS	5.77251	1.79741e-09	2.38785e-08	1.89958	2.1901	1.43932	90.7187	112.886	101.785
MAB_0074c		Putative (cyclohexanone) monooxygenase	CDS	7.3701	1.30714e-07	4.74991e-07	8.39815	7.14664	5.36473	555.221	1872.33	1049.2
MAB_0075		Putative hydroxylase	CDS	4.22903	2.54717e-10	1.0119e-08	5.8987	7.49245	6.9349	111.951	129.765	139.092
MAB_0076		Putative 2,3-dihydroxybiphenyl 1,2-dioxygenase or glyoxalase/bleomycin resistance protein	CDS	3.33017	2.3744e-07	7.76592e-07	8.39815	11.4116	6.41151	74.9555	88.5443	101.086
MAB_0077		Putative transcriptional regulator, IclR family	CDS	7.09555	5.07827e-08	2.28153e-07	4.0991	4.26493	3.79457	771.752	567.048	328.91
MAB_0078		Putative lipase/esterase	CDS	7.90509	8.14441e-10	1.66321e-08	2.09954	2.1901	3.14033	638.774	646.605	486.641
MAB_0079c		Conserved hypothetical protein	CDS	6.40001	2.55578e-08	1.3729e-07	0.599868	0.230537	0.261694	24.3905	38.4355	34.9097
MAB_0080c		Putative oxygenase	CDS	3.8634	9.275e-08	3.64075e-07	9.69786	9.22147	9.81354	99.1413	181.101	138.242
MAB_0081		Putative 3-ketosteroid 1-dehydrogenase or fumarate reductase/succinate dehydrogenase	CDS	4.10559	5.54155e-08	2.44303e-07	26.5941	26.1659	26.9545	449.792	569.502	353.317
MAB_0083		Putative transcriptional regulator, MarR family	CDS	1.55006	0.000128419	0.000208697	7.99824	8.7604	4.31796	18.2783	23.048	20.8851
MAB_0084		Conserved hypothetical protein	CDS	1.27407	8.49152e-05	0.00014187	63.386	66.0488	72.4893	207.349	149.729	131.169
MAB_0085c		Putative transcriptional regulator	CDS	3.21371	1.21541e-08	8.06699e-08	5.19885	3.80386	4.31796	36.849	43.8742	43.5309
MAB_0086		Putative taurine dioxygenase	CDS	5.04755	3.58725e-08	1.78352e-07	17.7961	17.6361	18.3186	632.223	736.476	409.476
MAB_0087c		Probable alkaline phosphatase	CDS	3.20133	1.48571e-06	3.73088e-06	32.8928	35.1569	34.9362	223.463	383.393	340.476
MAB_0090c		Probable oxidoreductase EphD	CDS	4.33263	1.04364e-06	2.75006e-06	44.8901	37.6928	36.5064	1094.27	837.622	469.095
MAB_0093		Conserved hypothetical protein	CDS	1.45371	3.04066e-05	5.47628e-05	33.4926	29.3934	36.8989	97.1526	100.383	75.7389
MAB_0094c		Probable methionine aminopeptidase, type I (MAP)	CDS	10.2321	9.07711e-09	6.58723e-08	22.695	20.7483	21.7206	15581.4	41545.2	21286.4
MAB_0095		Hypothetical helix-turn-helix domain protein	CDS	1.96276	3.10917e-05	5.58746e-05	9.9978	7.95352	7.58914	24.7999	38.734	36.4579
MAB_0096		Conserved hypothetical protein	CDS	3.67905	1.41217e-07	5.04623e-07	29.5935	30.3156	32.0576	424.407	455.058	298.524
MAB_0097		Conserved hypothetical protein (PHP domain protein)	CDS	6.26864	1.79148e-06	4.39598e-06	33.0927	36.1943	35.8521	948.335	4677.59	2480.59
MAB_0098		Putative TetR-family transcriptional regulator	CDS	5.49621	2.72613e-08	1.44555e-07	12.1973	8.18406	9.1593	413.966	596.53	326.907
MAB_0099		Probable monooxygenase	CDS	5.22849	2.65263e-07	8.51264e-07	12.3973	10.9505	10.2061	243.203	629.394	387.923
MAB_0100		Putative short chain dehydrogenase/reductase	CDS	5.64919	1.08783e-07	4.11644e-07	7.39837	8.52986	7.06575	208.723	575.571	371.257
MAB_0101		Probable cytochrome P450	CDS	4.47958	4.1771e-06	9.1993e-06	26.0943	29.9698	24.0759	269.758	985.627	533.42
MAB_0102		Putative methyltransferase	CDS	1.89098	2.20049e-08	1.2288e-07	13.8969	14.178	14.0006	51.4716	53.425	51.211
MAB_0104		Probable enoyl-CoA hydratase/isomerase	CDS	1.0041	0.00183616	0.00252204	37.5917	30.2003	31.9267	55.8291	81.7459	62.5946
MAB_0106c		Conserved hypothetical protein	CDS	1.0141	0.0329537	0.0392687	324.728	320.792	320.183	260.926	1004.16	685.354
MAB_0108c		Hypothetical protein	CDS	1.73323	1.84273e-06	4.50161e-06	32.1929	28.7018	30.3565	90.5725	101.743	111.195
MAB_0110c		Conserved hypothetical membrane protein	CDS	1.54088	0.000272551	0.00042158	161.564	136.132	134.118	405.748	539.855	311.061
MAB_0111c		Conserved hypothetical protein	CDS	2.40062	0.000206552	0.000324994	85.2812	69.3916	43.703	171.289	545.824	331.369
MAB_0112		Hypothetical protein	CDS	1.16754	0.00549491	0.00717271	610.865	417.848	424.599	732.008	1417.31	1115.5
MAB_0113		Conserved hypothetical protein	CDS	-2.35108	5.1333e-07	1.48878e-06	207.854	175.093	206.215	40.9433	38.2365	36.2757
MAB_0115c		Conserved hypothetical protein	CDS	-1.91467	0.0010709	0.00151514	306.932	286.557	289.434	50.1263	118.059	66.0249
MAB_0116		Hypothetical protein	CDS	-1.23512	0.00024927	0.000387022	30.9932	29.5087	32.3193	14.3302	12.5686	12.5068
MAB_0117c		Conserved hypothetical protein	CDS	-2.63122	2.98802e-05	5.38935e-05	166.963	188.003	210.926	27.5782	28.0556	35.6686
MAB_0118c		Probable superoxide dismutase (Mn)	CDS	-4.60425	3.04596e-09	3.33034e-08	1070.06	1339.07	1376.12	48.2839	53.1929	54.1252
MAB_0120		Probable peptide methionine sulfoxide reductase	CDS	-3.80223	8.34296e-10	1.68979e-08	706.644	817.253	727.118	50.5942	54.5857	56.1591
MAB_0121		Rhodanese-like protein	CDS	-3.54158	1.98519e-07	6.69678e-07	138.469	163.335	165.391	16.1726	11.6733	12.2336
MAB_0122		Conserved hypothetical protein	CDS	-1.54931	2.14488e-07	7.12763e-07	192.858	194.343	199.542	73.1715	63.407	63.8696
MAB_0123		Putative glycerophosphoryl diester phosphodiesterase	CDS	-2.76687	3.80297e-08	1.85531e-07	317.63	311.225	300.818	45.6225	43.4099	47.5379
MAB_0124		Conserved hypothetical protein (GGDEF domain)	CDS	-1.32991	6.90975e-06	1.43963e-05	133.671	121.954	133.857	48.2839	52.3307	54.3074
MAB_0125c		Conserved hypothetical protein	CDS	-1.21492	0.000136761	0.00022138	149.067	133.827	142.1	69.3404	60.157	53.5788
MAB_0126c		Possible bacterioferritin BfrB	CDS	-8.60011	1.02721e-10	8.59712e-09	10401.5	14119.7	14414.3	27.783	31.3055	41.2238
MAB_0127c		Possible bacterioferritin BfrB	CDS	-3.92533	5.99018e-10	1.46972e-08	339.725	475.828	441.609	27.5198	29.979	25.2261
MAB_0128c		Possible transcriptional regulator	CDS	-1.92441	8.37063e-06	1.70899e-05	159.465	180.165	210.664	40.0367	59.9249	44.988
MAB_0129c		Abortive infection protein	CDS	1.00714	0.0277733	0.0334607	26.3942	25.8201	24.861	51.881	52.5296	50.5735
MAB_0130		Putative hydrolase	CDS	-3.47819	1.50209e-09	2.17693e-08	523.385	602.278	588.42	45.9442	45.7313	62.1089
MAB_0132		Probable prephenate dehydratase PheA	CDS	-1.34834	0.00480808	0.0063246	173.662	190.078	183.84	74.0781	66.0932	74.8586
MAB_0133		Probable phosphoglycerate mutase	CDS	-2.32466	2.87914e-09	3.2338e-08	215.053	222.122	217.468	42.2593	44.9354	43.4702
MAB_0135		Hypothetical protein	CDS	7.22509	8.35016e-07	2.27866e-06	0.49989	0.345805	0.261694	75.3942	34.8208	63.141
MAB_0136		Conserved hypothetical protein	CDS	2.2609	2.19043e-08	1.22456e-07	8.49813	9.10621	9.81354	40.7678	48.0195	42.4988
MAB_0137		Conserved hypothetical protein	CDS	1.7252	4.11901e-06	9.08756e-06	9.69786	10.8352	9.55184	32.6084	33.2621	33.6651
MAB_0141c		Putative esterase	CDS	1.34197	0.00265018	0.00358434	25.5944	34.8111	33.4969	76.0668	83.603	78.1674
MAB_0142c		Putative monooxygenase	CDS	1.07578	0.0313057	0.0373883	33.3926	43.802	35.8521	79.8395	81.3811	77.0442
MAB_0143c		Putative oxidoreductase EphD	CDS	2.56969	0.00017324	0.000276356	10.7976	10.8352	7.19659	57.0282	58.9632	55.977
MAB_0144c		Putative oxidoreductase EphD	CDS	3.41046	1.04731e-05	2.09547e-05	8.49813	10.0284	8.37422	82.4423	102.705	101.147
MAB_0146		Putative magnesium transport MgtC family protein	CDS	1.42303	4.47759e-06	9.79125e-06	21.2953	19.3651	20.9355	53.6357	58.1673	53.427
MAB_0148c		PPE family protein	CDS	-1.76158	0.000339776	0.000517624	358.821	389.838	410.468	115.051	114.61	112.166
MAB_0150c		Conserved hypothetical protein	CDS	-2.74743	4.31344e-08	2.03601e-07	147.168	173.364	158.587	25.7358	20.9588	24.6189
MAB_0151c		Conserved hypothetical protein	CDS	-3.42291	2.94042e-10	1.03797e-08	1172.14	1175.97	1284.13	110.079	115.34	113.229
MAB_0152		Putative ankyrin-like protein	CDS	-1.06278	0.000200408	0.000316427	61.0865	67.7778	72.2276	30.5613	33.7596	31.9044
MAB_0153		seryl-tRNA synthetase (SerS)	CDS	-1.95424	0.000331028	0.000505232	374.118	351.799	392.28	103.821	83.4372	101.269
MAB_0154		Conserved hypothetical protein	CDS	-1.58404	0.000614001	0.000899795	198.456	183.507	191.299	67.4687	59.4606	64.2642
MAB_0155		Conserved hypothetical protein	CDS	-1.39687	0.00381759	0.00508121	56.0876	60.1701	63.9843	24.9754	21.0251	22.4029
MAB_0156c		Iron-sulfur cluster-binding protein, RIESKE family	CDS	-2.86456	6.53257e-09	5.26655e-08	547.879	684.464	699.771	82.6762	90.2687	92.3134
MAB_0159		Hypothetical 2-nitropropane dioxygenase	CDS	3.00025	8.15697e-09	6.11711e-08	11.9974	9.68255	10.7295	77.3244	92.9881	89.4903
MAB_0160		Probable 4-oxalocrotonate tautomerase	CDS	2.0588	4.9986e-05	8.66774e-05	5.69874	5.87869	5.23389	22.782	22.2853	25.135
MAB_0165		Putative acyltransferase	CDS	-2.49497	8.92811e-09	6.5367e-08	390.714	432.026	414.393	64.3687	78.3965	76.6799
MAB_0166		Putative acyltransferase	CDS	-1.58593	0.000257477	0.000399137	160.065	146.276	181.354	47.465	62.9427	52.0306
MAB_0167		Putative hydrolase	CDS	-1.99039	1.64334e-07	5.66739e-07	216.952	214.053	221.263	46.4414	62.6442	55.0663
MAB_0168c		Putative N-acetymuramoyl-L-alanine amidase	CDS	-2.29292	3.89232e-08	1.89329e-07	1008.28	940.59	957.671	196.967	188.099	208.032
MAB_0169c		Putative exported repetitive protein precursor	CDS	-4.55205	0.00071779	0.00104088	2633.62	2275.17	2305.66	99.5507	119.518	88.4582
MAB_0171		Conserved hypothetical protein (galactofuranosyl transferase?)	CDS	-1.41952	1.77449e-06	4.36429e-06	532.183	511.792	442.656	190.24	173.606	191.912
MAB_0173		UbiA prenyltransferase family protein	CDS	-1.4824	0.000235451	0.000367414	317.53	307.651	306.444	95.1932	137.758	100.479
MAB_0174		Conserved hypothetical protein	CDS	-2.24732	1.17383e-08	7.91731e-08	921.297	887.452	884.919	196.908	173.507	196.891
MAB_0175		Antigen 85-C precursor	CDS	-1.3168	0.00544379	0.00711161	392.014	373.47	370.559	79.8102	225.473	150.78
MAB_0176		Antigen 85-A precursor	CDS	-4.38356	2.39121e-10	9.87269e-09	1512.97	1575.03	1478.18	64.164	77.5674	77.0139
MAB_0177		Antigen 85-A/B/C precursor	CDS	-5.6083	6.37183e-11	8.59712e-09	3018.83	2907.65	2989.47	59.6603	64.1366	58.9519
MAB_0178		Hypothetical cutinase precursor	CDS	-1.13369	5.02135e-06	1.08223e-05	190.758	171.75	182.924	88.6715	79.0598	80.8387
MAB_0179		Probable fatty-acid-CoA ligase FadD	CDS	-2.65863	8.0248e-06	1.64354e-05	1625.34	1842.22	2006.02	261.628	346.45	258.757
MAB_0180		Polyketide synthase PKS13	CDS	-3.50351	1.3792e-08	8.8405e-08	7560.03	8017.61	7499.9	658.895	742.412	633.505
MAB_0181		Propionyl-CoA carboxylase, beta subunit (PccB)	CDS	-3.82953	3.94918e-08	1.91154e-07	3746.67	3972.5	3885.77	317.545	271.735	226.974
MAB_0182c		Hypothetical protein	CDS	-1.03995	0.0227638	0.0276749	99.0782	95.327	97.0886	66.4451	39.8947	35.3954
MAB_0185c		Probable arabinosyltransferase B	CDS	-1.74257	1.59082e-06	3.96229e-06	1227.43	1303.69	1069.28	315.322	395.697	364.913
MAB_0187		Conserved hypothetical protein	CDS	2.9337	7.90326e-09	5.98793e-08	14.1969	13.7169	14.2623	94.0819	118.921	109.404
MAB_0188c		Hypothetical protein	CDS	1.17519	0.00230802	0.00314221	2.89936	4.61074	2.2244	7.25282	8.35699	6.49624
MAB_0189c		Probable arabinosyltransferase C	CDS	1.08646	0.000402304	0.000606155	215.852	193.651	157.147	341.672	446.203	415.638
MAB_0193c		Conserved hypothetical protein	CDS	1.91262	6.07762e-06	1.27975e-05	3.79916	3.22752	4.84135	13.599	16.1834	14.7531
MAB_0194		Dihydroxyacetone kinase family protein	CDS	2.86281	3.71718e-08	1.82691e-07	29.0936	25.2438	24.2067	168.306	199.573	204.055
MAB_0196c		Putative transcriptional regulator, GntR family	CDS	4.38699	5.59687e-09	4.81039e-08	3.69918	6.10923	5.49558	98.0007	110.067	110.679
MAB_0201c		Probable O-antigen/lipopolysaccharide transport integral membrane protein ABC transporter RfbD	CDS	-1.47711	4.73001e-06	1.0266e-05	160.465	173.94	165.391	46.9971	72.4604	60.0751
MAB_0205c		Conserved hypothetical protein	CDS	1.64134	0.00113184	0.00159725	114.875	117.228	118.94	193.077	546.023	356.049
MAB_0206		Possible aminotransferase/cysteine desulfurase	CDS	-1.60215	1.18982e-06	3.07214e-06	393.713	398.944	341.249	131.896	123.995	117.6
MAB_0208		Putative MarR-family transcriptional regulator	CDS	1.79699	2.50194e-06	5.85512e-06	11.6974	12.9101	9.81354	37.3461	43.5094	39.0078
MAB_0209		Hypothetical protein	CDS	1.98111	1.53805e-07	5.37558e-07	60.0868	59.9396	70.1341	227.382	284.635	238.6
MAB_0210		Conserved hypothetical protein	CDS	-2.88356	4.03391e-08	1.93737e-07	73.2839	84.607	68.9565	7.77923	11.6069	11.3532
MAB_0217c		Probable cysteine desulfurase	CDS	-2.71609	1.65539e-08	1.00503e-07	981.484	1212.62	1078.18	156.813	184.683	156.487
MAB_0221c		Putative phage integrase	CDS	6.76975	1.41891e-10	8.59712e-09	0.49989	0.576342	0.523389	56.531	59.7923	60.3483
MAB_0222c		Putative DNA-binding protein	CDS	8.15289	4.35588e-11	8.59712e-09	0.199956	0.345805	0.130847	59.3093	64.1034	77.621
MAB_0223		Hypothetical protein	CDS	7.96871	5.61648e-08	2.46288e-07	0.099978	0	0	8.51036	11.3416	14.3585
MAB_0224		Hypothetical protein	CDS	7.23138	7.48923e-09	5.78309e-08	0.099978	0.115268	0	11.8151	12.6018	13.205
MAB_0225		Hypothetical protein	CDS	7.17819	6.63988e-07	1.86022e-06	0	0	0.130847	5.32263	6.93099	7.58907
MAB_0226		Hypothetical protein	CDS	6.76429	1.01755e-09	1.79581e-08	0.299934	0.576342	0.392542	43.5754	43.7084	51.6967
MAB_0227		Hypothetical protein	CDS	5.77189	2.37256e-08	1.29979e-07	0.099978	0.230537	0.130847	9.56319	7.26262	9.31938
MAB_0228		Hypothetical protein	CDS	5.99394	1.56537e-06	3.91699e-06	0	0	0.261694	5.61508	5.30602	5.09985
MAB_0229		Hypothetical protein	CDS	6.81798	7.12289e-09	5.57866e-08	0.199956	0.115268	0	11.7273	15.1885	14.1157
MAB_0230		Hypothetical protein	CDS	7.84821	9.86126e-09	6.92626e-08	0	0.230537	0.261694	35.5622	38.3692	36.7918
MAB_0231		Conserved hypothetical protein	CDS	8.87696	2.53706e-08	1.36581e-07	0	0.115268	0	17.7226	24.4409	22.1904
MAB_0232		Hypothetical protein	CDS	7.81751	7.6076e-09	5.85601e-08	0.099978	0	0.130847	15.9094	17.0124	23.6475
MAB_0233		Putative phage tail tape measure protein TMP	CDS	6.79819	1.03515e-10	8.59712e-09	1.39969	2.88171	2.4861	231.447	253.296	261.823
MAB_0234		Hypothetical protein	CDS	6.2135	1.45059e-07	5.14632e-07	0.199956	0.345805	0	11.8736	17.0456	14.9656
MAB_0235		Hypothetical protein	CDS	7.30687	6.99188e-09	5.49346e-08	0.399912	0.115268	0.130847	32.1405	39.4636	39.8578
MAB_0236		Hypothetical protein	CDS	6.72206	1.56992e-06	3.92371e-06	0	0.230537	0	7.98395	9.0534	9.4408
MAB_0237		Bacteriophage protein	CDS	5.61767	1.48294e-07	5.21614e-07	0.199956	0	0.392542	9.62168	8.95391	10.564
MAB_0238		Hypothetical protein	CDS	6.73755	4.68438e-08	2.16155e-07	0.099978	0	0.130847	7.48678	8.05852	11.2015
MAB_0239		Hypothetical protein	CDS	7.47485	5.34103e-09	4.65876e-08	0.199956	0.230537	0	27.1981	25.4358	32.2991
MAB_0240		Conserved hypothetical protein (thiopurine S-methyltransferase?)	CDS	6.96621	2.84861e-11	8.59712e-09	0.299934	0.345805	0.523389	48.2546	51.2363	46.263
MAB_0241		Bacteriophage protein	CDS	6.60225	1.29319e-10	8.59712e-09	0.299934	0.230537	0.523389	31.848	33.7596	36.5186
MAB_0242		Hypothetical protein	CDS	7.13368	1.83278e-07	6.25093e-07	0.099978	0	0	6.1415	6.46672	6.55695
MAB_0243		Hypothetical protein	CDS	5.92665	6.12366e-10	1.46972e-08	0.799824	0.576342	0.392542	35.0358	34.7213	41.9827
MAB_0244		Hypothetical protein	CDS	5.15599	3.12491e-08	1.61372e-07	0.699846	0.691611	0.523389	18.8632	18.9027	31.9652
MAB_0245c		Hypothetical protein	CDS	5.70887	9.77901e-09	6.89413e-08	0.199956	0.230537	0.130847	9.79715	10.0483	11.1104
MAB_0246		Hypothetical protein	CDS	1.08442	0.000898642	0.00128392	16.1964	9.22147	11.2529	25.4433	26.4638	26.1671
MAB_0247c		Putative acetyltransferase	CDS	2.24996	2.99942e-06	6.87071e-06	17.2962	12.3337	10.2061	50.2433	78.8608	61.3804
MAB_0251		Hypothetical protein	CDS	1.47029	0.000267195	0.000413561	14.9967	13.1406	12.4305	35.0943	41.7186	35.8204
MAB_0252		Conserved hypothetical protein	CDS	1.1924	5.15643e-06	1.10748e-05	74.1837	66.1641	68.8256	142.278	165.581	170.268
MAB_0256c		Conserved hypothetical protein	CDS	1.33049	0.000180286	0.000286395	58.5871	66.3946	50.7687	141.05	163.89	137.21
MAB_0258c		Putative dihydropicolinate reductase	CDS	1.09408	0.000641623	0.000937858	47.2896	53.9456	43.703	81.214	83.5367	144.739
MAB_0259c		Putative short-chain dehydrogenase/reductase	CDS	1.75477	1.64657e-05	3.12855e-05	16.5963	23.7453	27.4779	79.1961	84.9295	64.2035
MAB_0260		Probable transcriptional regulator, TetR	CDS	3.17457	7.34037e-07	2.03341e-06	10.2977	9.79782	6.67321	74.0781	77.8991	91.0385
MAB_0261		Probable amino acid ABC transporter, substrate binding	CDS	-1.30175	3.76116e-05	6.65502e-05	164.564	157.802	173.896	57.8178	73.6211	69.8498
MAB_0263		Possible osmoprotectant (glycine betaine/ carnitine/choline/l-proline) ABC transporter ProW	CDS	-1.45164	1.23139e-05	2.42258e-05	94.6791	90.4857	104.678	31.8188	35.4177	38.7042
MAB_0265		Conserved hypothetical protein	CDS	-1.19162	7.03618e-05	0.000119289	78.5827	66.971	72.4893	30.766	27.9893	36.7007
MAB_0266c		Probable prephenate dehydrogenase TyrA	CDS	1.64157	1.11676e-06	2.91518e-06	29.0936	26.7423	22.8983	76.0376	81.1822	88.7617
MAB_0268		Cytidine/deoxycytidylate deaminase family protein	CDS	2.27437	9.69989e-07	2.59301e-06	8.09822	9.10621	10.8603	50.4188	35.8157	49.1468
MAB_0269c		Hypothetical protein	CDS	3.67102	9.14984e-07	2.46961e-06	2.79938	2.76644	1.04678	22.665	36.7774	26.7742
MAB_0270c		Hypothetical protein	CDS	5.27788	1.13052e-07	4.24223e-07	0.599868	0.576342	0.261694	19.5651	16.3492	22.1904
MAB_0271		Hypothetical protein	CDS	-3.34968	6.56651e-10	1.53515e-08	176.361	176.361	204.645	18.3075	17.9742	18.3655
MAB_0272		Hypothetical protein	CDS	-4.11585	1.65084e-10	8.73145e-09	401.412	430.182	483.219	27.8122	25.8669	22.1297
MAB_0273c		Hypothetical protein	CDS	-3.42116	1.11813e-10	8.59712e-09	134.77	128.294	138.567	12.9264	12.7676	11.7782
MAB_0274c		Conserved hypothetical protein	CDS	-1.17844	0.00023007	0.000359471	104.077	120.11	123.651	58.081	43.5757	51.9699
MAB_0275		Queuine tRNA-ribosyltransferase (TGT)	CDS	1.71535	7.55523e-06	1.5577e-05	34.6924	30.4309	30.3565	104.522	96.5696	112.652
MAB_0276		Probable cytochrome P450	CDS	-3.50262	3.7861e-09	3.81376e-08	997.98	1154.64	1205.5	85.8347	101.809	108.615
MAB_0280		Conserved hypothetical protein	CDS	-2.77841	5.62683e-09	4.82563e-08	378.217	384.535	433.758	52.7876	60.356	61.2286
MAB_0281		Conserved hypothetical protein	CDS	-2.71206	5.84005e-09	4.92517e-08	541.681	498.651	568.008	70.5395	80.121	94.7723
MAB_0282		Conserved hypothetical protein	CDS	-1.28562	4.7684e-06	1.03267e-05	148.767	142.357	137.913	54.6301	61.6825	59.6804
MAB_0283c		Conserved hypothetical protein	CDS	2.85618	1.09879e-06	2.87313e-06	14.4968	9.45201	10.7295	80.1027	81.7128	90.1885
MAB_0284c		Major facilitator superfamily	CDS	10.5697	1.81273e-08	1.06903e-07	2.89936	2.1901	1.57017	5018.19	3538.92	1717.71
MAB_0285		Putative oxidoreductase	CDS	3.34676	3.79904e-07	1.15902e-06	11.5974	7.83825	9.02846	115.402	94.613	80.5655
MAB_0286		Conserved hypothetical protein	CDS	4.49468	2.85411e-10	1.03797e-08	1.39969	1.84429	1.30847	33.7197	33.9586	35.5775
MAB_0287		Probable fatty-acid-CoA ligase FadD	CDS	4.91217	2.37149e-10	9.87269e-09	5.19885	5.64815	5.75728	159.942	170.821	169.115
MAB_0288		Putative monooxygenase (salicylate/ hydroxybenzoate hydroxylase	CDS	4.95682	1.63317e-08	9.92759e-08	2.19952	5.53288	2.74779	120.549	97.2329	107.097
MAB_0289		Conserved hypothetical protein	CDS	4.03668	2.28929e-09	2.74603e-08	11.0976	10.3742	11.3837	185.356	202.358	151.751
MAB_0290		Probable 3-carboxymuconate cycloisomerase (PcaB)	CDS	4.22098	1.13868e-10	8.59712e-09	7.59833	7.37718	6.28066	129.498	139.781	128.468
MAB_0291		Conserved hypothetical protein (transcriptional regulator CdaR?)	CDS	1.66588	8.99818e-07	2.43666e-06	38.6915	36.5401	46.1891	127.48	136.365	121.273
MAB_0292c		Putative ISXo8 transposase	CDS	4.13267	5.1095e-09	4.54976e-08	6.19863	6.68557	7.32744	113.793	122.138	118.177
MAB_0294		Putative carboxylesterase, type B	CDS	4.42645	2.41839e-08	1.32063e-07	6.49857	8.99094	9.421	195.446	191.547	147.106
MAB_0295		Putative phenazine biosynthesis protein PhzC	CDS	4.90452	1.22066e-07	4.50859e-07	3.69918	4.0344	1.04678	90.8357	86.654	91.4027
MAB_0296		Putative 2,3-dihydro-2,3-dihydroxybenzoate dehydrogenase	CDS	4.8402	9.14175e-10	1.72934e-08	3.79916	3.34278	4.05626	104.844	118.523	97.6258
MAB_0297		Probable isochorismatase (phenazine biosynthesis) PhzD	CDS	4.31867	2.27163e-09	2.73149e-08	3.29927	2.42064	4.31796	71.0951	59.328	69.0302
MAB_0298		Putative phenazine biosynthesis protein PhzE	CDS	3.97219	1.48129e-09	2.17226e-08	11.3975	11.181	12.4305	198.341	172.744	178.282
MAB_0299		Putative amidohydrolase (aminocarboxymuconate-semialdehyde decarboxylase)	CDS	-2.00639	6.06496e-08	2.62691e-07	309.632	386.034	365.587	89.5196	87.2841	87.3046
MAB_0301		Putative carboxylesterase	CDS	3.55581	4.0571e-08	1.94473e-07	13.797	9.33674	12.4305	132.978	147.076	138.88
MAB_0302		Putative monooxygenase	CDS	7.48424	5.60945e-08	2.46215e-07	6.59855	6.10923	4.05626	1282.81	1187.06	551.057
MAB_0303		Putative dioxygenase (1H-3-hydroxy-4-oxoquinaldine 2,4-dioxygenase)	CDS	3.09337	1.74877e-09	2.36778e-08	10.5977	8.87567	10.5986	85.1328	88.0468	83.6619
MAB_0304		Hypothetical protein	CDS	4.97665	1.92284e-06	4.66502e-06	6.59855	5.99396	5.88812	302.132	190.718	90.5224
MAB_0306c		Hypothetical protein	CDS	2.66112	1.27358e-08	8.35859e-08	19.9956	16.4834	17.4027	111.307	116.6	113.35
MAB_0307c		Hypothetical protein	CDS	1.66314	3.33289e-05	5.94411e-05	23.7948	22.7079	21.9823	73.7565	90.2687	53.0324
MAB_0308c		Hypothetical protein	CDS	3.9081	7.47993e-08	3.09079e-07	5.39881	3.91913	3.66372	73.2593	79.0266	44.4416
MAB_0309		DNA polymerase III, subunit gamma/tau	CDS	1.06415	0.000535692	0.000791211	136.07	109.736	118.678	295.231	265.832	201.171
MAB_0310c		Putative cyclopropane-fatty-acyl-phospholipid synthase	CDS	-3.60098	3.12113e-08	1.61346e-07	1329.01	1559.7	1547.14	131.048	117.595	116.902
MAB_0311c		Conserved hypothetical protein	CDS	-4.53186	4.74873e-09	4.38659e-08	3733.28	5148.81	5357.8	195.036	185.645	234.866
MAB_0315		Conserved hypothetical protein	CDS	1.58346	4.41339e-06	9.67553e-06	29.5935	34.9263	35.067	115.665	92.6564	89.976
MAB_0316		Probable enoyl-CoA hydratase	CDS	1.64951	8.03004e-07	2.20469e-06	26.7941	32.621	26.3003	92.2394	87.5826	89.1564
MAB_0317		Conserved hypothetical protein	CDS	-2.67069	2.3382e-09	2.79115e-08	292.236	308.228	307.36	51.7933	45.4328	45.3219
MAB_0318c		Conserved hypothetical protein	CDS	-4.6564	4.29721e-08	2.03223e-07	2430.86	2365.31	2341.77	99.9602	92.358	90.7045
MAB_0320		Recombination protein RecR	CDS	1.07587	6.62769e-05	0.000112634	78.5827	84.7223	82.9571	171.289	173.175	174.64
MAB_0321c		Hypothetical protein	CDS	3.94551	9.25509e-09	6.65774e-08	5.8987	7.95352	5.62643	109.231	91.96	99.3864
MAB_0322c		Hypothetical protein	CDS	2.96157	7.57715e-08	3.12573e-07	6.39859	4.84127	6.67321	52.7291	39.9942	46.8701
MAB_0323c		Putative cobyric acid synthase CobQ2	CDS	2.93313	1.57044e-06	3.92371e-06	10.5977	9.10621	11.6454	89.3149	72.0956	77.9245
MAB_0324c		Putative Mur ligase family protein	CDS	2.21208	1.61167e-05	3.07287e-05	48.5893	37.9233	36.5064	219.047	160.706	190.789
MAB_0325c		Hypothetical protein	CDS	5.54005	5.24672e-07	1.51279e-06	9.59789	11.9879	8.11253	692.205	417.319	274.846
MAB_0327		Possible aminoglycoside phosphotransferase	CDS	2.01452	1.77762e-06	4.36847e-06	29.3935	25.7049	23.16	106.453	109.934	100.206
MAB_0328		Putative acyl-CoA dehydrogenase	CDS	1.32942	0.000601847	0.000882852	80.8822	82.3017	88.4527	246.742	208.726	176.856
MAB_0329		DNA polymerase III, epsilon subunit (DnaQ)	CDS	-1.78387	9.64917e-07	2.58602e-06	358.921	367.36	313.248	101.89	95.7737	104.213
MAB_0330		Beta-lactamase	CDS	-1.7711	5.74918e-07	1.63572e-06	355.522	355.603	378.672	97.8838	118.49	102.908
MAB_0331c	rpsR.2	30S ribosomal protein S18.2	CDS	1.85693	1.19363e-05	2.35674e-05	8.49813	7.37718	5.88812	23.7179	24.7393	30.8116
MAB_0332c	rpsN.2	30s ribosomal protein S14.2	CDS	6.58375	2.60701e-07	8.39885e-07	1.49967	1.61376	1.04678	201.295	124.725	78.7442
MAB_0333c	rpmG.1	50S ribosomal protein L33	CDS	3.10885	3.87076e-07	1.17577e-06	0.799824	0.922147	0.91593	7.45753	7.62741	7.74085
MAB_0334c	rpmB.2	50S ribosomal protein L28-2	CDS	4.67293	1.77622e-08	1.05374e-07	1.69963	1.84429	1.57017	50.2433	32.1678	48.8432
MAB_0335		Probable cobalamin synthesis protein	CDS	3.00782	4.63314e-07	1.36373e-06	16.6963	14.0627	13.6081	109.26	126.516	121.789
MAB_0339		Hypothetical protein	CDS	2.1067	9.81336e-07	2.61866e-06	33.5926	30.4309	36.7681	105.809	182.461	145.801
MAB_0340		Hypothetical protein	CDS	2.28072	1.16175e-05	2.30115e-05	31.693	29.9698	32.3193	199.101	136.862	120.757
MAB_0341		Putative transcriptional regulator, TetR family	CDS	1.99395	6.86749e-07	1.91796e-06	23.8947	18.3277	16.6176	63.5499	85.626	85.8172
MAB_0342c		Putative nitroreductase family protein	CDS	1.64223	0.000201866	0.000318525	23.6948	19.4804	24.2067	87.1508	63.5396	59.6501
MAB_0343		Aspartate kinase	CDS	-3.01814	7.89257e-10	1.64155e-08	1058.97	1008.83	1068.76	117.332	137.227	132.596
MAB_0344		Aspartate-semialdehyde dehydrogenase (Asd)	CDS	-2.35076	8.87188e-08	3.53018e-07	625.162	630.403	597.448	142.103	105.026	116.113
MAB_0346		Conserved hypothetical protein	CDS	2.19901	5.07554e-07	1.47462e-06	38.6915	25.0132	24.7301	122.157	143.694	141.066
MAB_0347		Cell division control protein 48 CDC48	CDS	1.17278	0.00011437	0.000187655	51.5886	31.5835	47.2358	98.9366	96.6691	98.5061
MAB_0349c		Putative hydrolase, alpha/beta fold	CDS	1.20613	2.55253e-05	4.67244e-05	22.9949	30.6614	28.9172	66.0942	62.1136	62.1393
MAB_0350		Conserved hypothetical protein	CDS	1.80888	2.38041e-06	5.60456e-06	7.59833	5.30235	7.85083	22.5773	26.3975	23.769
MAB_0351		Catalase	CDS	1.26685	0.000144137	0.000232179	56.0876	67.5473	67.2555	174.038	139.747	145.437
MAB_0352		Conserved hypothetical protein	CDS	-1.94361	3.99077e-07	1.20259e-06	156.366	156.189	167.092	43.3414	41.2543	40.0703
MAB_0354c		Oxidoreductase, 2-nitropropane dioxygenase family	CDS	2.4677	2.76108e-06	6.37034e-06	31.793	33.8889	35.4596	189.1	190.984	179.314
MAB_0355		Probable ammonium transporter	CDS	2.52784	1.21719e-07	4.5059e-07	20.3955	22.5926	20.0196	123.444	116.699	123.368
MAB_0357c		Conserved hypothetical protein	CDS	3.77616	2.43725e-07	7.93299e-07	1.29971	3.11225	1.96271	27.2858	27.0607	32.4812
MAB_0358		Hypothetical conserved membrane protein PknM or conserved lipoprotein LppH	CDS	2.34282	1.39529e-07	5.00037e-07	9.29795	9.45201	9.68269	49.015	48.318	46.9308
MAB_0360		Conserved hypothetical protein	CDS	2.83856	2.58483e-08	1.387e-07	6.7985	6.5703	4.57965	46.149	40.8232	42.2863
MAB_0361		Conserved hypothetical protein	CDS	1.54725	0.000184351	0.000292476	18.3959	11.5268	10.7295	42.4348	39.6294	37.3686
MAB_0368		Short-chain dehydrogenase/reductas	CDS	-1.38536	1.68956e-05	3.19671e-05	230.249	199.299	168.531	82.9979	71.8966	74.0693
MAB_0369		Glutamate--cysteine ligase GshA	CDS	-2.56925	3.4922e-09	3.64873e-08	663.954	655.993	666.928	114.904	112.72	107.127
MAB_0370		Conserved hypothetical protein	CDS	-1.43187	0.000711166	0.00103218	388.214	401.941	401.832	173.073	123.63	145.073
MAB_0375		Hypothetical protein	CDS	3.31171	1.31839e-08	8.57298e-08	2.79938	2.99698	3.40203	32.1113	29.9127	29.1117
MAB_0376		Conserved hypothetical protein (peptidase?)	CDS	1.75919	8.68723e-06	1.76967e-05	37.8917	29.624	36.7681	127.772	114.345	110.983
MAB_0384		Conserved hypothetical protein	CDS	1.80397	4.94985e-05	8.58623e-05	8.69808	9.91308	13.2156	38.3405	36.8105	35.5472
MAB_0385		Conserved hypothetical protein (cation transporter?)	CDS	1.63449	2.45382e-06	5.75546e-06	33.3926	29.7393	32.8426	103.031	89.6718	105.336
MAB_0389c		Putative regulatory protein	CDS	1.29698	0.000277526	0.000429007	28.3937	34.5805	33.1043	97.4743	67.3865	71.0944
MAB_0390c		Conserved hypothetical protein	CDS	1.28057	1.02878e-06	2.72176e-06	33.9925	31.6988	34.8053	76.681	85.029	82.4476
MAB_0393		Possible methyltransferase	CDS	4.87558	1.21865e-07	4.50679e-07	0.699846	2.76644	0.91593	42.5518	39.2977	46.5665
MAB_0394c		Conserved hypothetical protein	CDS	2.81162	2.97391e-07	9.40913e-07	13.497	17.0597	13.2156	117.303	93.2202	96.9579
MAB_0398c		Exodeoxyribonuclease V, alpha subunit (RecD)	CDS	2.23359	7.71967e-08	3.16866e-07	51.8886	47.9517	40.0392	217.701	221.526	219.112
MAB_0399c		Exodeoxyribonuclease V, beta subunit (RecB)	CDS	1.2333	0.000176808	0.000281231	154.766	135.325	122.996	313.977	334.545	322.869
MAB_0400c		Exodeoxyribonuclease V, gamma subunit (RecC)	CDS	3.06982	9.07425e-08	3.58605e-07	56.3876	47.2601	36.6372	384.984	430.882	363.273
MAB_0403		Conserved hypothetical protein	CDS	2.6794	3.81081e-05	6.73089e-05	12.7972	13.7169	8.11253	89.6951	57.6698	75.405
MAB_0404c		Putative acetyltransferase	CDS	2.51403	3.11404e-07	9.80351e-07	9.59789	9.45201	10.3369	58.8706	54.6189	54.3377
MAB_0405c		Hypothetical protein	CDS	-1.78257	0.0029131	0.00392705	222.251	174.286	148.25	56.4433	50.1088	51.8182
MAB_0406c		Cysteine synthase/cystathionine beta-synthase family	CDS	-4.72687	1.39118e-07	4.98928e-07	2866.87	3003.43	2892.9	111.249	111.194	108.463
MAB_0407c		Conserved hypothetical protein (metallophospho esterase?)	CDS	-5.44109	1.05753e-09	1.83379e-08	3419.95	4123.04	3814.85	90.7187	85.7254	84.9672
MAB_0408c		Probable bifunctional membrane-associated penicillin-binding protein PonA2/glycosyl transferase	CDS	-1.66666	7.25932e-06	1.50359e-05	652.156	791.433	740.072	226.972	231.077	229.736
MAB_0409		Putative transcriptional regulator WhiB	CDS	-1.643	3.79443e-05	6.70676e-05	84.9813	97.7476	65.2927	31.7018	25.8337	21.8869
MAB_0412		Conserved hypothetical protein	CDS	-1.74593	2.98423e-05	5.38617e-05	27.5939	22.5926	21.7206	7.39904	7.49476	6.55695
MAB_0416c		Putative Crp/Fnr-family transriptional regulator	CDS	-1.58083	4.65541e-05	8.11249e-05	268.941	234.571	245.338	87.0045	77.5011	85.8172
MAB_0417c		Conserved hypothetical membrane protein	CDS	-4.10117	4.8579e-10	1.36378e-08	391.514	362.289	446.712	22.2264	22.7164	24.9832
MAB_0418		Probable endonuclease III protein	CDS	-3.90741	1.01591e-08	7.08125e-08	677.051	794.776	743.212	49.9801	48.6164	48.995
MAB_0419		Conserved hypothetical protein	CDS	-2.07231	2.67067e-07	8.55932e-07	281.638	234.225	222.44	58.0518	55.1495	62.3518
MAB_0420		Conserved hypothetical protein	CDS	-2.32137	1.48068e-08	9.27234e-08	475.395	427.761	491.855	91.0404	104.396	83.6619
MAB_0421		Possible membrane-associated serine protease	CDS	-3.05851	1.51564e-08	9.42049e-08	923.097	869.355	843.964	108.383	107.182	100.874
MAB_0423c		Conserved hypothetical membrane protein	CDS	-2.21733	1.63391e-06	4.04954e-06	196.357	209.443	211.057	45.0084	42.3819	45.2308
MAB_0424		Putative protease	CDS	-4.40612	2.45578e-10	9.87269e-09	939.593	1050.44	1136.02	52.7291	47.7542	46.9308
MAB_0425c		Acetyl-CoA synthetase	CDS	-2.58964	3.15839e-05	5.66562e-05	1193.04	1375.5	1164.41	185.853	239.7	194.584
MAB_0426		Probable peptide ABC transporter DppA	CDS	1.62249	0.000288738	0.000444947	73.2839	79.7658	83.873	211.531	278.898	238.995
MAB_0430		Conserved hypothetical protein	CDS	-1.23585	9.45449e-05	0.000156898	145.068	152.846	152.044	51.881	75.4782	63.6875
MAB_0432		Conserved hypothetical protein	CDS	1.36058	0.00763917	0.00979066	27.4939	37.2317	31.7959	87.1508	76.1083	84.5119
MAB_0433		Type II secretion system protein E	CDS	2.20965	4.91797e-06	1.06319e-05	21.1953	21.2094	15.1783	84.08	92.8886	89.976
MAB_0435c		Putative transcriptional regulator	CDS	1.60711	0.000161756	0.000258538	4.9989	4.3802	3.92542	15.032	13.7293	11.9907
MAB_0436		Conserved hypothetical protein	CDS	3.53417	2.88063e-06	6.61835e-06	3.89914	6.68557	5.62643	56.0046	64.3687	66.6624
MAB_0437c		Hypothetical protein	CDS	-2.85927	5.24212e-07	1.51235e-06	49.4891	86.7971	70.7883	10.1188	9.08657	9.28902
MAB_0440		Conserved hypothetical protein	CDS	-1.67156	1.89377e-06	4.60396e-06	250.245	324.365	283.153	99.229	75.3124	94.6812
MAB_0441		Conserved hypothetical protein	CDS	-1.5025	0.00318775	0.00428559	458.699	594.209	643.114	219.924	180.239	198.378
MAB_0442		Putative transposase/integrase	CDS	1.0638	0.00552329	0.00720213	78.2828	94.9812	94.3408	220.772	192.675	145.862
MAB_0443		Putative transposase/integrase	CDS	2.11835	4.09752e-05	7.19358e-05	53.5882	63.974	76.5456	315	315.443	211.947
MAB_0444		Putative transposase/integrase	CDS	2.34996	5.95151e-06	1.25587e-05	11.2975	11.8726	12.1688	70.6565	68.6467	40.8292
MAB_0446c		Hypothetical protein	CDS	-2.04073	3.70003e-08	1.82673e-07	143.468	163.335	160.026	38.8377	36.2799	38.3096
MAB_0448c		Hypothetical protein	CDS	2.05306	6.4313e-07	1.80588e-06	9.9978	13.8322	11.6454	57.3206	44.0068	45.7469
MAB_0449		Probable copper-transporting ATPase	CDS	2.0993	2.98775e-06	6.84854e-06	85.3812	87.0277	83.4805	498.894	283.706	313.975
MAB_0450c		Putative ABC transport system membrane protein	CDS	3.10972	3.43295e-08	1.72065e-07	26.4942	25.5896	25.9077	268.208	200.103	205.148
MAB_0451c		Possible cysteine synthase	CDS	2.42594	5.34113e-05	9.20679e-05	60.1867	60.2854	64.1151	523.782	237.942	230.161
MAB_0452c		Hypothetical protein	CDS	-1.01419	0.02272	0.0276285	198.156	201.374	182.794	157.603	65.5294	65.1446
MAB_0453c		Conserved hypothetical protein	CDS	4.43998	3.38687e-08	1.70447e-07	4.0991	1.84429	2.87864	62.4093	66.7232	64.7803
MAB_0454c		Putative metal-binding protein	CDS	5.53668	7.69162e-09	5.87291e-08	0.399912	0.576342	0.130847	18.7462	16.9461	18.0923
MAB_0455		Hypothetical protein	CDS	6.537	1.30826e-09	2.0113e-08	0.399912	1.26795	0.392542	62.965	69.5089	60.4393
MAB_0456		Hypothetical protein	CDS	6.40278	1.14867e-08	7.82395e-08	0.399912	0.576342	0.654236	46.9386	42.2161	48.2058
MAB_0457		Hypothetical protein	CDS	5.06279	3.02348e-08	1.56954e-07	0.399912	1.03742	0.392542	22.1094	18.3389	21.3101
MAB_0458		Hypothetical protein	CDS	4.51157	6.72281e-11	8.59712e-09	2.49945	2.1901	2.09355	55.0395	49.2465	51.6664
MAB_0459c		Possible glycosyl hydrolase	CDS	4.03013	3.09374e-10	1.06277e-08	4.89892	5.76342	5.49558	101.335	79.1592	83.328
MAB_0460		Hypothetical protein	CDS	6.09237	8.45973e-10	1.69263e-08	0.899802	0.345805	0.523389	40.5631	38.734	46.0201
MAB_0461		Hypothetical protein	CDS	8.53857	1.36803e-09	2.07386e-08	0.299934	1.49849	0.654236	284.936	291.035	328.576
MAB_0462c		Conserved hypothetical protein	CDS	3.20226	2.88296e-07	9.15655e-07	10.5977	13.4864	8.37422	102.68	99.7864	97.049
MAB_0463c		Probable oxidase (copper-binding protein)	CDS	2.47842	6.2737e-08	2.6984e-07	36.092	35.5027	29.8332	225.247	164.354	176.097
MAB_0465		Hypothetical protein	CDS	1.50456	0.000242451	0.000377146	11.0976	10.1436	12.5613	46.3829	26.2648	23.1618
MAB_0466		Hypothetical protein	CDS	1.79615	1.42214e-05	2.75507e-05	9.9978	10.0284	10.3369	41.6744	31.9688	31.8134
MAB_0467		Hypothetical protein	CDS	3.99542	2.96296e-09	3.29408e-08	3.79916	2.88171	2.74779	59.5433	41.6191	50.695
MAB_0468		Probable transmembrane carbonic anhydrase	CDS	2.86409	2.6974e-07	8.63938e-07	7.99824	11.181	8.11253	82.3545	56.5092	59.9233
MAB_0469c		Hypothetical protein	CDS	1.97932	5.67259e-06	1.20524e-05	6.7985	7.03137	5.88812	34.8896	21.2573	21.7958
MAB_0470c		Putative hydrolase (alpha/beta hydrolase fold)	CDS	4.60054	4.85241e-07	1.41646e-06	9.79784	11.181	7.71998	389.956	164.42	143.889
MAB_0471		Conserved hypothetical transmembrane protein	CDS	3.96601	9.96331e-08	3.84677e-07	4.29905	4.14966	4.05626	75.2772	63.8381	56.8573
MAB_0472		Conserved hypothetical membrane protein	CDS	3.00734	1.1328e-08	7.75386e-08	5.49879	4.72601	6.67321	45.4471	42.7798	47.3558
MAB_0473		Conserved hypothetical protein	CDS	2.49736	4.10336e-05	7.20129e-05	2.59943	0.576342	2.09355	11.7858	9.41819	8.92474
MAB_0474		Conserved hypothetical protein	CDS	3.79161	3.97182e-09	3.91791e-08	1.49967	1.49849	1.30847	19.0679	19.3007	21.7958
MAB_0475		Hypothetical protein	CDS	3.13627	2.8154e-06	6.48054e-06	4.79894	3.34278	1.30847	23.9226	27.9229	33.4223
MAB_0476c		Putative transcriptional regulator, TetR family	CDS	-1.49241	2.45547e-05	4.5128e-05	269.241	204.025	217.337	85.864	68.9783	90.6135
MAB_0477		Probable membrane protein, MmpS	CDS	-3.70008	4.29802e-07	1.2755e-06	625.262	461.535	536.866	39.5395	47.5884	37.7936
MAB_0478		Probable membrane protein, MmpL	CDS	-2.85061	3.97318e-07	1.19948e-06	2440.96	1417.23	1703.76	284.176	249.284	237.629
MAB_0480		Conserved hypothetical protein (NmrA-like)	CDS	-1.3182	4.45166e-05	7.77939e-05	182.96	152.615	185.41	81.0385	65.032	62.8375
MAB_0481c		Conserved hypothetical protein	CDS	-3.97451	7.39033e-08	3.05888e-07	361.42	375.545	401.047	24.3028	21.2241	26.8349
MAB_0482c		Conserved hypothetical protein	CDS	-4.25271	1.03193e-10	8.59712e-09	1507.37	1549.32	1473.21	76.0083	74.3507	87.2439
MAB_0483c		Putative transcriptional regulator, TetR family	CDS	1.77422	3.79928e-07	1.15902e-06	22.9949	21.7857	17.141	70.1593	68.0498	74.0086
MAB_0484		Putative hydrolase/esterase/lipase	CDS	-3.07623	2.21354e-09	2.68779e-08	561.276	618.991	595.093	75.8036	63.9044	70.7605
MAB_0485		Putative oxidoreductase	CDS	1.66374	5.84547e-06	1.23772e-05	56.4876	47.3753	44.8806	186.263	135.536	149.778
MAB_0487		Probable cold shock protein A (CspA)	CDS	-5.63571	7.8805e-11	8.59712e-09	519.885	557.323	576.12	12.8387	9.45135	10.9283
MAB_0488		Conserved hypothetical protein	CDS	-1.04629	2.66024e-05	4.85306e-05	109.576	90.7163	85.8357	51.2376	41.6191	45.7165
MAB_0489		DNA topoisomerase I (Omega-protein)	CDS	-1.07706	1.94368e-05	3.64127e-05	826.918	793.393	890.677	441.837	371.455	376.873
MAB_0490c		Putative adenylate cyclase	CDS	-1.80786	1.54247e-07	5.3834e-07	420.107	447.011	468.564	143.711	116.136	121.607
MAB_0491		Probable DNA polymerase III, delta' subunit	CDS	-1.27128	1.3104e-05	2.55765e-05	226.25	235.378	237.357	100.516	85.4933	103.545
MAB_0492		Conserved hypothetical protein	CDS	-2.37949	9.37441e-09	6.72326e-08	187.359	165.41	204.514	37.5509	34.8208	34.6972
MAB_0497		Conserved hypothetical protein (abortive infection protein?)	CDS	-4.58925	2.2352e-10	9.82144e-09	1651.44	1813.63	1869.15	82.5008	75.4782	63.5964
MAB_0499		Putative TetR-family transcriptional regulator	CDS	3.24605	3.17989e-09	3.42375e-08	5.09888	5.30235	4.4488	49.5122	44.0732	47.8111
MAB_0502c		Conserved hypothetical transmembrane protein	CDS	2.73629	5.51258e-09	4.75448e-08	23.2949	21.7857	21.7206	156.901	143.627	144.89
MAB_0503		Probable UDP-glucose 4-epimerase GalE1	CDS	1.95871	7.86539e-07	2.16309e-06	22.695	20.7483	17.6644	93.2045	65.2309	79.5031
MAB_0504c		Conserved hypothetical membrane protein	CDS	-2.48422	9.38976e-07	2.52334e-06	92.1797	103.857	105.725	20.7349	16.2165	16.9388
MAB_0506		Hypothetical protein	CDS	3.25841	4.50033e-07	1.33018e-06	1.99956	2.53591	1.83186	22.9575	19.9639	18.3048
MAB_0511c		Integral membrane protein TerC (tellurium resistance)	CDS	1.60753	1.80734e-06	4.4261e-06	27.5939	22.9384	22.6366	79.9272	70.6696	72.6426
MAB_0512		Probable aminotransferase/cysteine desulfurase	CDS	2.94361	4.67247e-06	1.015e-05	13.597	10.6047	16.3559	123.678	90.1361	97.8383
MAB_0513		Putative monooxygenase	CDS	3.57999	5.303e-09	4.6467e-08	7.19841	6.91611	9.94439	99.229	89.6055	97.9293
MAB_0514		Probable oxidoreductase EphD	CDS	1.896	3.52883e-07	1.09127e-06	18.8958	17.7513	13.3464	59.7772	62.0805	64.7196
MAB_0515		Conserved hypothetical protein	CDS	-2.15627	5.28442e-08	2.35488e-07	85.6811	98.4392	104.678	23.5132	18.6706	22.5547
MAB_0516c		Conserved hypothetical protein	CDS	-2.58492	5.20191e-09	4.59069e-08	134.37	143.97	161.465	22.9867	25.3363	24.9529
MAB_0519		Peptidase S13 (D-alanyl-D-alanine carboxypeptidase	CDS	-2.04867	4.89178e-08	2.2225e-07	461.498	374.853	354.203	92.0932	95.0773	100.601
MAB_0522c		Probable monooxygenase	CDS	1.37242	3.56532e-06	8.00537e-06	33.8925	43.5715	38.8616	108.061	87.2509	105.761
MAB_0523		Hypoxanthine phosphoribosyltransferase (HPT)	CDS	-1.16742	0.0108677	0.0137046	101.478	103.626	106.117	47.2603	48.8154	42.4684
MAB_0524c		Probable conserved lipoprotein LpqG	CDS	-1.06888	8.29829e-06	1.69533e-05	157.265	156.996	130.324	71.3291	71.4987	69.1212
MAB_0525c		Probable conserved lipoprotein LpqG	CDS	-2.01624	8.50168e-07	2.31247e-06	254.544	263.619	217.991	65.8602	58.7974	57.3126
MAB_0528c		Probable epoxide hydrolase EphA	CDS	1.13405	0.000435371	0.000652397	23.1949	22.5926	29.4406	58.6074	54.6189	51.6967
MAB_0529c		Conserved hypothetical protein	CDS	2.49083	7.70062e-09	5.87291e-08	8.29817	8.4146	7.45829	47.7282	41.8181	46.5969
MAB_0530		Probable transcriptional regulator, TetR family	CDS	3.10786	1.12521e-06	2.9329e-06	10.5977	10.6047	10.5986	74.1951	87.1514	112.986
MAB_0531c		Conserved hypothetical protein	CDS	2.50582	3.78906e-09	3.81376e-08	20.6954	18.3277	19.1037	107.739	112.09	110.588
MAB_0533		Cell division protein FtsH homolog	CDS	-3.76897	1.44806e-08	9.15845e-08	3443.84	3535.51	3913.38	255.077	259.763	284.165
MAB_0534		GTP cyclohydrolase I (FolE)	CDS	-2.34051	1.64619e-06	4.07384e-06	399.912	364.248	386.784	71.0951	73.6542	82.478
MAB_0535		Dihydropteroate synthase (FolP)	CDS	-2.0634	9.32848e-06	1.88631e-05	451.501	375.775	352.502	112.009	94.1488	76.1032
MAB_0536		Dihydroneopterin aldolase (FolB)	CDS	-3.01995	7.35646e-08	3.04997e-07	139.269	127.833	110.958	15.5292	16.3823	14.6924
MAB_0537		2-amino-4-hydroxy-6-hydroxymethyldihydropteridinepyrophosphokinase (FolK)	CDS	-1.5467	6.01983e-06	1.2692e-05	133.871	110.197	96.4344	39.1009	36.6779	40.7988
MAB_0539		Conserved hypothetical transmembrane protein	CDS	-1.28321	1.49612e-06	3.75511e-06	186.359	202.642	164.998	74.9555	73.6874	78.987
MAB_0540		Conserved hypothetical protein	CDS	1.79616	2.66581e-05	4.85962e-05	31.1931	50.0265	36.5064	121.221	114.909	172.606
MAB_0541		Probable pantoate--beta-alanine ligase (PanC)	CDS	-1.60541	5.26218e-07	1.51637e-06	211.453	267.999	255.806	77.5876	88.3121	75.7085
MAB_0542		Probable aspartate 1-decarboxylase precursor	CDS	-1.13458	0.00552979	0.00720871	90.88	113.655	120.51	49.8046	51.8332	46.354
MAB_0543		Conserved hypothetical protein (Bvg accessory factor?)	CDS	-1.69563	1.63462e-07	5.64915e-07	168.963	194.804	178.345	58.0518	51.999	57.2823
MAB_0545		Protein lsr2 precursor	CDS	-3.93469	2.36507e-10	9.87269e-09	431.205	482.168	424.468	28.5433	26.1322	32.7848
MAB_0546		Probable ATP-dependent Clp protease ATP-binding subunit	CDS	-3.7829	2.98614e-09	3.29408e-08	6285.92	6907.11	6963.03	491.554	468.986	503.762
MAB_0547c		Putative iron compound ABC transporter,substrate-binding protein	CDS	2.91541	1.61036e-08	9.82521e-08	13.397	10.1436	11.5146	80.7461	83.1056	101.177
MAB_0548c		Putative iron compound ABC transporter,ATP-binding protein	CDS	3.35527	1.00406e-08	7.00855e-08	8.29817	6.45503	5.88812	72.2357	68.7462	71.5194
MAB_0549c		Putative heme/hemin ABC transporter, permease protein	CDS	3.37666	7.54183e-10	1.62051e-08	9.69786	8.7604	9.421	94.2281	100.615	95.0455
MAB_0550		Conserved hypothetical protein	CDS	-2.78695	7.6969e-09	5.87291e-08	76.7831	95.5575	102.061	13.0141	13.5967	13.1139
MAB_0551		Conserved hypothetical protein	CDS	-1.99214	1.61489e-06	4.01045e-06	206.854	238.951	187.766	47.6405	53.7235	57.8894
MAB_0552c		Probable conserved lipoprotein LpqF	CDS	-1.10527	7.28304e-06	1.50787e-05	231.549	232.266	234.609	108.471	108.541	107.613
MAB_0553c		Conserved hypothetical protein (antibiotic biosynthesis monooxygenase?)	CDS	-2.20788	4.40927e-08	2.06938e-07	103.977	103.972	101.407	20.8226	21.6552	24.4672
MAB_0554		Putative hydrolase, alpha/beta fold family	CDS	1.68332	2.56753e-06	5.98525e-06	24.1947	25.4743	18.0569	73.0838	72.5267	72.2783
MAB_0555		Probable non-hemolytic phospholipase C	CDS	1.65292	0.00010104	0.000167115	41.1909	45.9921	45.5348	115.87	152.847	148.594
MAB_0557		Probable transcription regulator, AraC family	CDS	2.77349	4.98779e-09	4.50066e-08	14.9967	12.7948	10.7295	88.0574	89.6718	86.5457
MAB_0560		Conserved hypothetical protein	CDS	-2.47415	2.06277e-07	6.91134e-07	790.026	848.952	974.026	196.148	144.158	129.925
MAB_0561		Conserved hypothetical protein	CDS	-5.14611	1.25968e-10	8.59712e-09	1879.59	2265.6	2052.34	67.0008	55.7464	52.2431
MAB_0563		Conserved hypothetical protein	CDS	1.71456	9.30246e-06	1.88182e-05	19.4957	10.9505	13.6081	53.0801	42.3487	49.6629
MAB_0565c		Hypothetical protein	CDS	1.12936	8.28173e-05	0.00013874	14.9967	14.9849	15.8325	36.732	31.5045	31.9652
MAB_0566c		Hypothetical protein	CDS	2.17096	4.3567e-07	1.29159e-06	13.397	8.7604	10.7295	53.665	43.9073	50.9682
MAB_0567c		Putative lipoprotein lpqE precursor	CDS	-3.45645	8.98082e-10	1.72934e-08	673.552	656.569	585.279	61.9121	50.8052	61.7447
MAB_0568		Putative CarD-like transcriptional regulator	CDS	-3.23536	6.01117e-05	0.000102793	1251.82	1650.41	1499.9	156.111	86.853	224.424
MAB_0569		Putative 2-C-methyl-D-erythritol 4-phosphate cytidylyltransferase	CDS	-1.59399	0.00485097	0.00637763	665.153	652.88	585.803	335.647	131.623	163.347
MAB_0570		Putative 2-C-methyl-D-erythritol 2,4-cyclodiphosphate synthase	CDS	-1.27008	0.0226833	0.0275975	337.426	314.683	332.875	217.438	98.1283	92.7991
MAB_0572		Putative tRNA/rRNA methyltransferase	CDS	1.05551	0.00050579	0.000750409	143.868	117.92	107.949	334.068	239.899	194.735
MAB_0573		Putative glycerophosphoryl diester phosphodiesterase precursor (GlpQ)	CDS	3.0242	4.73397e-08	2.17226e-07	37.3918	32.5057	31.4033	349.159	261.919	213.678
MAB_0574c		Conserved hypothetical protein (LamB/YcsF)	CDS	1.66625	1.53039e-05	2.93831e-05	52.9883	47.0295	46.5816	215.245	125.521	124.704
MAB_0575c		Putative ABC-transporter transmembrane protein	CDS	2.52572	7.68147e-05	0.000129342	56.8875	48.4127	43.3104	367.671	250.842	237.902
MAB_0576c		Putative ABC transporter ATP-binding protein	CDS	1.93237	1.23912e-05	2.43391e-05	61.7864	48.6433	54.5633	301.197	168.068	160.706
MAB_0577c		Putative ABC transporter solute binding protein	CDS	2.74811	4.18338e-08	1.98791e-07	31.4931	27.4339	24.3376	224.048	165.647	170.42
MAB_0579c		Putative transcriptional regulator, TetR family	CDS	2.75089	3.06204e-07	9.65706e-07	19.3957	23.3995	14.524	161.2	110.432	114.898
MAB_0580		Probable acyl-CoA dehydrogenase FadE	CDS	3.31315	4.65191e-09	4.33768e-08	31.0931	27.6644	27.0854	339.449	232.437	281.979
MAB_0581c		Conserved hypothetical protein	CDS	2.27249	1.40372e-05	2.7258e-05	8.39815	10.2589	6.9349	53.7527	35.4509	34.7579
MAB_0582c		Conserved hypothetical protein	CDS	1.94244	3.19236e-06	7.26365e-06	22.9949	16.4834	19.8888	96.7432	60.4887	71.2158
MAB_0583c		Putative oxidoreductase	CDS	4.49521	6.82819e-06	1.42384e-05	10.4977	8.87567	8.50507	264.143	185.777	180.65
MAB_0584		Conserved hypothetical protein	CDS	2.60964	1.01908e-07	3.91624e-07	35.0923	42.073	39.385	245.601	225.141	240.513
MAB_0587		Probable acetamidase/formamidase	CDS	-1.08838	0.000307599	0.000472832	324.928	379.464	412.169	206.354	148.27	170.42
MAB_0588c		Porphyromonas-type peptidyl-arginine deiminase	CDS	1.34198	7.69036e-06	1.5816e-05	41.2909	39.5371	42.2636	128.357	92.7891	90.8867
MAB_0589		Probable aquaporin Z	CDS	-1.63907	1.19672e-05	2.36189e-05	242.747	269.152	207.916	89.9291	66.4579	74.7068
MAB_0593c		Probable acyl-CoA dehydrogenase FadE	CDS	1.50523	1.51658e-05	2.91292e-05	32.0929	37.4622	30.8799	107.067	85.0954	93.0116
MAB_0594c		Probable acyl-CoA dehydrogenase FadE	CDS	2.14798	3.23566e-08	1.65363e-07	19.0958	20.9789	19.1037	94.5498	80.2536	87.5475
MAB_0595c		Probable acyl-CoA dehydrogenase FadE	CDS	3.29073	2.42032e-09	2.8684e-08	28.4937	26.7423	27.4779	265.43	259.763	284.56
MAB_0596c		Probable fatty-acid-CoA ligase FadD	CDS	4.45923	1.78525e-09	2.38214e-08	11.4975	12.449	8.50507	241.302	223.483	251.259
MAB_0598		Short-chain dehydrogenase/reductase	CDS	1.32917	5.00152e-06	1.0789e-05	40.3911	38.9607	34.4128	96.6262	84.2663	105.124
MAB_0600		Probable acetyl-CoA acetyltransferase FadA	CDS	-1.48781	1.63735e-05	3.11461e-05	253.744	343.615	295.322	113.033	90.7993	114.413
MAB_0601		Hypothetical protein	CDS	-2.23615	2.34463e-07	7.68253e-07	135.37	150.886	118.417	33.8952	21.8542	30.1134
MAB_0602c		Hypothetical protein	CDS	-1.52177	4.15251e-06	9.15244e-06	78.9826	76.6535	69.2182	31.2631	22.3516	24.6796
MAB_0603c		Possible 2-nitropropane dioxygenase	CDS	2.1172	7.75021e-08	3.17855e-07	28.2938	34.8111	28.6555	127.509	132.319	138.334
MAB_0604c		Putative CoA-transferase beta subunit	CDS	2.01804	3.23546e-07	1.01393e-06	19.9956	21.2094	17.9261	87.0923	80.3531	72.2783
MAB_0605c		Putative CoA-transferase alpha subunit	CDS	3.53934	2.2457e-10	9.82144e-09	8.49813	10.0284	9.02846	108.09	111.924	100.388
MAB_0606c		Probable enoyl-CoA hydratase EchA	CDS	3.93178	9.67207e-10	1.77035e-08	7.59833	5.41762	5.62643	102.885	92.0263	91.2509
MAB_0607		Probable short-chain dehydrogenase/reductase	CDS	3.57006	1.36625e-10	8.59712e-09	8.99802	8.99094	9.81354	113.881	101.246	114.99
MAB_0608		Probable short-chain dehydrogenase/reductase	CDS	2.58981	4.23475e-09	4.07356e-08	20.9954	20.633	20.2813	125.082	118.523	129.287
MAB_0611		Putative cytochrome P450	CDS	3.85755	2.3529e-08	1.29488e-07	5.99868	6.45503	9.68269	103.587	100.251	115.232
MAB_0612c		Probable acetyl-CoA acetyltransferase FadA	CDS	4.73197	1.04083e-08	7.22444e-08	12.2973	12.7948	7.45829	256.568	271.469	340.901
MAB_0616		Conserved hypothetical protein	CDS	-1.16444	3.64395e-05	6.45462e-05	101.278	137.746	137.651	54.4546	53.0271	60.5
MAB_0617		Conserved hypothetical protein	CDS	-1.35976	0.000603826	0.000885342	38.4915	53.3693	58.8812	19.8575	17.543	21.2494
MAB_0619		Hypothetical protein	CDS	1.33267	2.16824e-05	4.0208e-05	14.2969	13.1406	12.2996	30.9122	36.0478	33.3008
MAB_0622c		Probable dehydrogenase	CDS	1.1573	2.09227e-05	3.89161e-05	56.0876	75.3856	59.1429	143.097	133.778	148.26
MAB_0623		Probable dehydrogenase	CDS	1.31635	3.21971e-06	7.3124e-06	47.4895	43.802	49.8528	127.041	106.319	118.116
MAB_0627c		Hypothetical protein	CDS	2.29494	1.42498e-05	2.75951e-05	10.7976	12.9101	9.68269	72.0602	50.1088	41.922
MAB_0628		Conserved hypothetical protein	CDS	-1.39896	9.69459e-07	2.59301e-06	623.663	712.705	637.487	250.661	247.128	250.682
MAB_0629		Hypothetical protein	CDS	-3.72195	6.20119e-09	5.09074e-08	62.7862	93.4827	88.0602	6.75565	6.63253	5.09985
MAB_0630		Conserved hypothetical protein	CDS	-2.79771	6.266e-09	5.12692e-08	862.71	1107.84	1121.36	154.064	153.178	137.392
MAB_0631c		Putative cation antiporter subunit	CDS	-1.41491	0.000224694	0.000351627	129.871	133.711	133.464	46.7339	51.4021	50.7557
MAB_0632c		Putative cation antiporter subunit	CDS	-1.76491	4.83594e-06	1.04592e-05	43.6904	48.9891	56.0026	15.8509	14.1273	13.721
MAB_0633c		Putative cation antiporter subunit	CDS	-1.22981	2.57286e-05	4.70579e-05	78.1828	82.0711	82.4337	38.282	31.405	33.7562
MAB_0636c		Putative cation antiporter NADH dehydrogenase subunit	CDS	1.36858	4.16271e-05	7.28991e-05	147.767	132.213	153.876	372.906	404.485	342.904
MAB_0644c		Conserved hypothetical protein	CDS	-1.18069	3.5127e-06	7.89438e-06	71.4843	90.601	87.2751	36.2348	36.0478	37.6721
MAB_0645c		Conserved hypothetical protein	CDS	2.62841	9.39932e-08	3.67736e-07	30.1933	22.4773	20.6739	165.908	153.41	135.146
MAB_0646c		Putative short-chain dehydrogenase/reductase	CDS	3.25205	2.11076e-09	2.61438e-08	10.9976	8.52986	7.98168	86.946	93.4523	82.8726
MAB_0647		Possible transcriptional regulatory protein TetR	CDS	1.93172	1.29612e-06	3.3086e-06	9.9978	10.1436	14.0006	40.9726	46.8588	42.0434
MAB_0648		Hypothetical protein	CDS	1.40918	6.67038e-06	1.39505e-05	29.9934	34.9263	27.2162	87.7649	84.6642	72.3997
MAB_0649c		Putative monooxygenase	CDS	3.17884	6.93865e-09	5.48549e-08	17.0962	16.1376	17.5335	186.614	122.735	150.476
MAB_0650		60 kDa chaperonin 2 (Protein Cpn60 2) (GroEL)	CDS	-4.56666	1.05564e-06	2.77204e-06	19732.6	17405.6	16686.3	965.063	610.491	695.735
MAB_0651c		Conserved hypothetical protein	CDS	-2.27345	4.21238e-09	4.06593e-08	390.914	405.399	397.252	81.9451	86.9856	77.9245
MAB_0653		Hypothetical MoxR-like ATPase	CDS	1.2709	3.14467e-05	5.64305e-05	63.7859	52.3319	58.4887	176.056	114.245	131.139
MAB_0664		PE family protein	CDS	1.15216	8.95577e-05	0.000149122	10.9976	7.37718	7.98168	21.0566	18.4053	19.3673
MAB_0667		Hypothetical heavy metal transport/detoxification protein	CDS	-2.63924	1.01405e-07	3.89996e-07	88.8804	88.1803	73.7978	15.9386	12.1044	12.2032
MAB_0671		Conserved hypothetical protein	CDS	3.58883	3.11425e-09	3.38255e-08	3.49923	4.0344	3.40203	38.0773	47.6216	46.2022
MAB_0673		Putative DNA-binding response regulator PhoP	CDS	-5.48895	5.31671e-11	8.59712e-09	5110.77	4341.01	4865.16	103.499	109.636	105.64
MAB_0674		Putative sensor histidine kinase PhoR	CDS	-3.5875	1.09942e-09	1.86712e-08	1741.62	1285.36	1423.36	128.796	116.6	124.795
MAB_0677c		Conserved hypothetical protein (amino acid metabolite efflux pump?)	CDS	2.23288	1.12249e-06	2.92737e-06	19.5957	15.5612	20.4122	94.9885	84.6974	81.5369
MAB_0678		Probable transcriptional regulator, LysR family	CDS	2.11494	7.33959e-08	3.04553e-07	18.4959	15.1002	13.739	71.9432	65.3967	68.2409
MAB_0679c		Probable hydrolase	CDS	-2.92481	3.92421e-07	1.18754e-06	402.611	633.054	636.048	73.1423	80.1541	66.8142
MAB_0680c		Conserved hypothetical protein	CDS	-2.83613	3.74597e-08	1.83839e-07	1009.88	1449.27	1333.99	154.444	176.989	199.714
MAB_0681		Putative HTH-type transcriptional regulator	CDS	1.60456	1.87298e-07	6.37483e-07	23.2949	25.5896	23.16	70.6857	75.9093	72.5515
MAB_0684c		Hypothetical conserved protein	CDS	1.77629	8.0868e-07	2.21413e-06	29.2935	23.0537	20.6739	79.3423	79.5904	91.7063
MAB_0685		Possible aspartate aminotransferase AspB	CDS	2.10041	1.50666e-07	5.27762e-07	20.8954	22.8231	19.7579	83.5244	97.2329	91.6152
MAB_0686		Putative transcription regulator, TetR family	CDS	-2.22123	1.08561e-07	4.11644e-07	199.456	162.644	189.598	40.8263	38.4355	39.0382
MAB_0687		Probable adenylosuccinate lyase (PurB)	CDS	-1.89698	4.6202e-08	2.13993e-07	555.078	470.41	475.629	127.626	133.878	141.551
MAB_0688c		Conserved hypothetical protein	CDS	2.63401	1.96489e-07	6.63284e-07	12.7972	10.4894	6.9349	55.7999	69.1441	63.9607
MAB_0689		Probable phosphoribosylaminoimidazole-succinocarboxamide synthase PurC	CDS	-2.44968	1.24873e-07	4.58486e-07	312.131	264.887	336.67	58.5489	58.1673	50.5128
MAB_0690		Probable protease II PrtB	CDS	-1.55887	5.84949e-07	1.66044e-06	410.31	330.244	382.728	121.894	121.906	137.453
MAB_0693		Probable glutathione peroxidase	CDS	-2.60962	5.52904e-07	1.58403e-06	172.162	220.047	224.926	34.3046	34.3233	32.4509
MAB_0695		Putative fumarate reductase/succinate dehydrogenase	CDS	1.41598	1.22706e-05	2.41694e-05	48.7893	45.07	43.3104	120.198	121.276	124.704
MAB_0696c		Conserved hypothetical protein (beta-lactamase?)	CDS	1.35227	8.49122e-06	1.73189e-05	23.1949	25.5896	23.8142	62.2631	61.0524	62.0482
MAB_0697		Conserved hypothetical protein	CDS	-3.92017	1.17495e-07	4.39895e-07	256.144	274.915	276.349	16.0849	18.8364	18.3959
MAB_0698		Probable phosphoribosylformylglycinamidine synthase I	CDS	-2.62944	5.09676e-08	2.28775e-07	382.016	327.823	320.837	49.8339	58.2004	58.5269
MAB_0699c		Probable 29 kDa antigen CFP29 (Bacteriocin CFP29)	CDS	-2.7199	3.56648e-09	3.68089e-08	408.11	454.734	393.588	62.1753	67.3202	61.1982
MAB_0700c		Putative Dyp-type peroxidase	CDS	-1.91247	2.02559e-07	6.80522e-07	280.238	289.9	261.04	72.9083	76.1746	71.7015
MAB_0703c		Conserved hypothetical protein	CDS	-2.79163	2.15304e-08	1.21276e-07	476.295	546.949	468.04	63.2574	65.0651	87.0314
MAB_0704c		Hypothetical protein	CDS	1.99864	0.000683119	0.000994103	21.2953	25.5896	24.3376	96.2753	83.0393	105.184
MAB_0705		Conserved hypothetical protein	CDS	-3.01433	2.31959e-08	1.27797e-07	222.151	259.815	243.245	34.8311	26.9612	27.9278
MAB_0706c		Hypothetical protein	CDS	-1.6744	8.3755e-06	1.70899e-05	150.867	149.618	171.279	48.2546	51.8001	47.7201
MAB_0707		Probable phosphoribosylformylglycinamidine synthase II PurL	CDS	-4.0893	1.75425e-10	8.75706e-09	3036.33	3320.65	3345.24	181.905	196.489	191.578
MAB_0708		Conserved hypothetical protein	CDS	-3.47676	1.9956e-08	1.14945e-07	1497.67	1642.58	1780.83	142.98	149.763	149.262
MAB_0710		Conserved hypothetical protein	CDS	-2.27169	6.63983e-08	2.82393e-07	180.86	160.569	182.663	33.8367	39.1983	35.4865
MAB_0712c		Conserved hypothetical protein	CDS	1.78627	5.07247e-05	8.79275e-05	26.9941	30.2003	32.7118	99.6092	109.967	100.358
MAB_0713		Probable amidophosphoribosyltransferase PurF	CDS	-3.35265	2.62353e-06	6.09568e-06	1178.44	1263.34	1208.11	117.01	122.669	117.6
MAB_0714c		Hypothetical protein	CDS	1.22576	0.000104961	0.000173252	19.9956	19.0193	19.1037	48.4301	42.4814	45.0791
MAB_0715c		Putative HTH-type transcriptional regulator AraC	CDS	1.04264	0.0305754	0.0366223	51.9885	42.6493	42.0019	102.797	92.6233	86.2422
MAB_0717		Probable dehydrogenase/reductase	CDS	3.39136	1.14135e-06	2.9656e-06	14.7967	18.4429	12.0379	224.72	145.849	105.276
MAB_0718c		NAD-dependent epimerase/dehydratase	CDS	2.55082	1.00172e-05	2.01077e-05	19.9956	17.0597	12.6922	135.727	81.4475	75.2836
MAB_0719		Putative oligopeptide ABC transporter,solute-binding protein	CDS	4.06997	3.9211e-09	3.87562e-08	12.4972	10.6047	13.8698	267.711	176.856	176.157
MAB_0720		Probable oligopeptide ABC transporter, permease protein	CDS	4.16005	6.62781e-09	5.32596e-08	20.2955	16.9445	17.0101	307.455	415.694	248.132
MAB_0721		Probable oligopeptide ABC transporter, permease protein	CDS	1.16082	1.1118e-05	2.21375e-05	35.0923	35.5027	39.6467	94.3158	79.5904	72.4908
MAB_0724c		Putative amidase AmiC	CDS	2.18536	9.00903e-08	3.57038e-07	32.5928	30.2003	27.8704	147.425	120.745	144.526
MAB_0725c		Conserved hypothetical protein	CDS	4.11543	7.17449e-09	5.61018e-08	4.29905	2.1901	2.87864	59.514	48.5833	56.3716
MAB_0726		Conserved hypothetical protein (Rieske region)	CDS	3.35767	4.71248e-09	4.36943e-08	7.49835	8.18406	8.89761	96.8894	85.228	69.5159
MAB_0727		Putative dihydrodipicolinate reductase	CDS	2.80988	2.14787e-08	1.21173e-07	16.0965	20.2872	16.3559	138.564	116.666	114.686
MAB_0728		Probable phosphoribosylformylglycinamidine cyclo-ligase PurM	CDS	1.1577	0.000208184	0.000327346	103.077	87.4887	79.0317	190.796	210.052	200.867
MAB_0729c		Conserved hypothetical protein	CDS	-2.48918	2.32786e-06	5.50181e-06	92.7796	97.2866	94.3408	16.9622	15.8186	17.8495
MAB_0731		Probable aminotransferase, class IV	CDS	2.3041	9.85533e-08	3.81402e-07	21.1953	16.3681	15.0474	95.5149	74.0854	90.917
MAB_0732c		Conserved hypothetical protein	CDS	-3.77713	9.16527e-10	1.72934e-08	712.043	645.964	676.087	46.8508	51.8995	49.6021
MAB_0734		Conserved hypothetical protein	CDS	2.9789	2.31301e-05	4.26844e-05	7.59833	3.22752	4.84135	44.131	40.8564	39.8274
MAB_0735		Hypothetical protein	CDS	5.49268	1.54406e-10	8.59712e-09	1.49967	1.03742	1.17762	53.2263	55.3816	61.1375
MAB_0736		Hypothetical protein	CDS	4.27232	1.67035e-08	1.01286e-07	2.59943	1.95956	1.57017	43.9263	32.4331	44.1077
MAB_0737c		Conserved hypothetical protein	CDS	2.41268	0.00158411	0.0021929	8.29817	5.53288	3.00949	35.7084	24.1424	31.2366
MAB_0741c		Conserved hypothetical protein	CDS	1.15109	0.000192517	0.000304649	36.292	35.9638	31.7959	73.2885	61.3841	96.5329
MAB_0743c		Conserved hypothetical protein	CDS	1.78007	0.000206059	0.000324417	26.6941	22.8231	24.3376	88.4083	73.8201	91.5849
MAB_0744		Probable transcriptional regulatory protein	CDS	-1.21995	7.78345e-06	1.59742e-05	195.357	177.168	172.587	71.2121	75.8098	87.0011
MAB_0746		Putative phosphate ABC transporter,phosphate-binding protein	CDS	2.12851	3.0481e-08	1.579e-07	28.7937	23.2842	22.244	110.05	104.529	110.891
MAB_0749		Probable phosphate import ABC transporter ATP-binding protein PstB	CDS	-2.77886	5.19423e-09	4.59069e-08	549.779	575.305	651.881	93.4092	72.3941	93.0723
MAB_0751c		Phosphate transport system protein PhoU	CDS	-3.04909	6.69895e-10	1.53515e-08	404.211	435.945	387.569	49.3952	48.6164	50.3003
MAB_0752c		Putative transcriptional regulator	CDS	-1.46124	2.50951e-05	4.60356e-05	741.337	566.199	658.161	252.708	220.067	241.12
MAB_0753c		Probable tRNA-dihydrouridine synthase	CDS	-4.18471	3.26361e-08	1.66276e-07	2270.9	2164.16	2179.78	115.84	126.582	121.304
MAB_0754c		Probable fatty acid desaturase	CDS	-4.5063	6.59417e-08	2.80934e-07	2950.25	3259.79	3481.06	141.752	145.617	139.032
MAB_0755c		Hypothetical protein	CDS	-3.63767	5.85581e-09	4.93006e-08	265.541	368.513	318.875	30.4735	22.219	23.8297
MAB_0757		Conserved hypothetical protein	CDS	1.75542	1.84999e-05	3.47761e-05	20.4955	24.3216	26.9545	70.6857	81.3811	89.976
MAB_0758		Conserved hypothetical protein	CDS	-1.2589	0.000145547	0.000234298	12.0973	11.0658	12.4305	5.79055	4.41063	4.64451
MAB_0760c		Conserved hypothetical protein	CDS	-1.51712	2.0143e-06	4.85121e-06	181.66	216.705	218.384	68.9017	68.2819	78.2585
MAB_0762		Conserved hypothetical protein	CDS	-1.14451	0.0156154	0.0193266	191.858	278.834	270.199	109.904	117.926	107.249
MAB_0763c		Probable oxidoreductase	CDS	1.07512	9.89129e-05	0.000163816	47.2896	36.7706	46.4507	94.3158	88.0468	92.6473
MAB_0765		Hypothetical conserved integral membrane protein	CDS	5.98306	9.02656e-09	6.57953e-08	0.49989	1.03742	1.43932	51.764	67.8176	64.0214
MAB_0766		Hypothetical conserved integral membrane protein	CDS	1.64866	1.26416e-06	3.23535e-06	20.0956	20.172	20.1505	55.332	63.2412	70.9122
MAB_0767c		Putative transcriptional regulator, AraC family	CDS	2.6837	7.14456e-08	2.97706e-07	9.49791	12.2185	10.5986	73.464	64.2029	69.8498
MAB_0770		Conserved hypothetical protein (YbaK/prolyl-tRNA synthetase associated region)	CDS	2.20875	1.12036e-07	4.2105e-07	8.29817	10.2589	9.421	43.9263	46.0629	39.2507
MAB_0771c		Hypothetical major facilitator transporter	CDS	4.66941	1.35936e-07	4.90718e-07	9.49791	6.68557	7.06575	188.485	192.377	213.435
MAB_0772c		Hypothetical protein	CDS	5.59939	1.31755e-09	2.0113e-08	1.59965	1.15268	1.70101	86.3027	52.9276	77.4085
MAB_0774c		Hypothetical protein	CDS	2.06016	2.63154e-07	8.46685e-07	8.79806	8.06879	10.0752	34.3631	43.8079	34.0901
MAB_0775		Hypothetical protein	CDS	2.48839	5.43133e-08	2.40086e-07	14.0969	11.6421	14.9166	72.6451	77.5343	77.9549
MAB_0776		Hypothetical protein	CDS	1.5624	9.8662e-05	0.000163455	11.0976	9.45201	10.3369	21.5537	39.3972	30.417
MAB_0777		Hypothetical protein	CDS	1.23386	0.00758927	0.00973175	2.79938	2.88171	2.74779	5.29339	7.69373	6.89087
MAB_0779		Hypothetical protein	CDS	-2.08071	1.54177e-07	5.3834e-07	92.8795	95.0965	99.5747	22.1971	21.9537	23.7993
MAB_0780		Hypothetical protein	CDS	-1.56075	4.97977e-06	1.0752e-05	19.9956	23.5148	19.7579	6.90187	7.85955	6.67838
MAB_0783c		Bacteriophage protein	CDS	1.08499	2.7454e-05	4.9955e-05	35.5922	28.8171	26.8237	59.7772	65.6952	68.332
MAB_0789		Hypothetical protein	CDS	-1.30013	4.79382e-06	1.03726e-05	122.973	131.175	136.474	56.3555	50.1751	52.061
MAB_0790		Hypothetical protein	CDS	-2.28503	5.89224e-08	2.57467e-07	110.476	136.824	150.998	24.4783	28.1551	29.051
MAB_0793		Hypothetical protein	CDS	-1.01462	5.23735e-05	9.03735e-05	63.486	71.8122	63.8534	31.965	30.7086	35.8811
MAB_0794		Hypothetical protein	CDS	1.46534	1.14581e-06	2.97404e-06	15.8965	15.907	15.7017	47.4942	44.6038	39.1292
MAB_0795		Hypothetical protein	CDS	-1.40134	6.34791e-07	1.78551e-06	113.075	128.755	121.95	45.2131	44.2721	48.2058
MAB_0796c		Hypothetical protein	CDS	1.53114	0.0054995	0.00717679	89.9802	88.6414	70.6575	295.084	166.675	258.939
MAB_0800		Hypothetical protein	CDS	3.84299	9.61134e-08	3.7401e-07	4.49901	2.65117	3.40203	52.3782	47.091	53.3056
MAB_0801		Hypothetical protein	CDS	3.00778	4.6586e-06	1.01333e-05	4.79894	6.10923	7.45829	38.4282	65.2309	43.3184
MAB_0802		Hypothetical protein	CDS	3.32266	7.70441e-08	3.16637e-07	2.29949	3.11225	2.2244	25.8235	25.7674	25.0439
MAB_0803		Hypothetical protein	CDS	3.28392	2.71081e-09	3.11554e-08	16.7963	15.6765	11.6454	139.383	140.112	151.508
MAB_0805		Conserved hypothetical protein	CDS	1.47824	0.00204676	0.00280273	10.4977	11.5268	11.9071	32.0235	33.3285	29.1117
MAB_0806		Hypothetical conserved lipoprotein LppR	CDS	1.38313	2.39063e-06	5.62367e-06	11.3975	13.6017	13.3464	33.8075	34.058	32.0562
MAB_0807		Conserved hypothetical protein	CDS	1.20155	3.51522e-05	6.23778e-05	17.2962	21.901	15.5708	42.0839	42.1829	41.8006
MAB_0808c		Hypothetical protein	CDS	2.81912	7.27369e-07	2.01834e-06	2.59943	1.61376	3.66372	17.8981	18.5048	18.8209
MAB_0809c		Conserved hypothetical PPE family protein	CDS	2.83791	1.19292e-09	1.95142e-08	10.9976	12.2185	11.9071	84.7819	79.6567	86.6368
MAB_0810c		Putative transcriptional regulator, GntR family	CDS	1.6282	1.24672e-06	3.1957e-06	29.4935	39.7676	31.2725	93.4677	100.881	116.416
MAB_0811		Conserved hypothetical membrane protein (resistance to D-cycloserine?)	CDS	3.09362	1.28768e-09	2.00142e-08	8.39815	6.5703	7.85083	68.8433	60.9861	65.3267
MAB_0813c		Putative transcriptional regulator, IclR	CDS	2.83879	7.33675e-08	3.04553e-07	10.3977	11.9879	10.3369	82.9102	74.3838	76.9531
MAB_0815		Putative amino acid permease	CDS	2.36923	1.42653e-05	2.76142e-05	13.797	17.0597	18.3186	82.0036	90.534	81.1423
MAB_0816		Probable glucose-methanol-choline oxidoreductase	CDS	4.13304	2.66342e-10	1.02036e-08	4.69896	6.33976	4.97219	97.6206	94.613	88.7921
MAB_0817		Putative aldehyde dehydrogenase	CDS	2.95569	1.77041e-09	2.38214e-08	10.3977	8.29933	9.421	74.2829	72.7588	71.5194
MAB_0818		Probable tryptophan 2-monooxygenase	CDS	3.16872	2.46384e-08	1.33512e-07	11.7974	13.3711	15.5708	110.459	137.724	117.539
MAB_0819		Hypothetical carbon-nitrogen hydrolase family protein	CDS	2.26886	5.2427e-06	1.12211e-05	11.8974	15.5612	14.0006	61.4442	45.0349	93.133
MAB_0820c		Probable NAD-glutamate dehydrogenase	CDS	3.89591	1.50596e-10	8.59712e-09	17.4961	16.1376	16.7484	258.616	235.455	256.45
MAB_0821		Probable 4-aminobutyrate aminotransferase (GabT)	CDS	3.24138	3.03286e-08	1.57276e-07	14.1969	12.2185	14.1315	141.956	118.026	123.671
MAB_0822		Probable acyl-CoA dehydrogenase	CDS	2.16344	3.83288e-07	1.1671e-06	26.9941	27.7797	21.7206	132.071	92.4906	118.511
MAB_0823		Probable aldehyde dehydrogenase	CDS	1.13494	2.65695e-05	4.85062e-05	33.5926	26.5117	32.9735	70.8319	65.861	67.7552
MAB_0829		Putative oxidoreductase	CDS	1.12765	0.00090686	0.00129492	6.09866	6.10923	6.9349	15.3537	13.3645	13.0532
MAB_0830		Probable NADH-dependent flavin oxidoreductase	CDS	-1.35907	8.46311e-05	0.000141539	90.0802	134.288	127.838	49.9508	45.665	41.6184
MAB_0831		Conserved hypothetical protein	CDS	-3.01864	2.48784e-08	1.34392e-07	238.747	272.379	302.65	33.6905	35.9483	30.7509
MAB_0837c		Possible lipid carrier protein or keto acyl-CoA thiolase	CDS	2.12647	2.90752e-06	6.67392e-06	21.3953	15.7918	12.6922	67.9951	75.843	74.8586
MAB_0838c		Conserved hypothetical protein	CDS	4.13721	7.66086e-11	8.59712e-09	4.69896	4.61074	4.31796	72.7914	84.1005	83.6619
MAB_0839c		Conserved hypothetical protein	CDS	2.41184	8.44217e-07	2.30122e-06	2.99934	3.11225	4.31796	19.2141	19.5328	16.4227
MAB_0840c		Conserved hypothetical protein	CDS	3.18328	4.11437e-06	9.08138e-06	11.9974	9.22147	8.11253	106.54	72.4604	88.7617
MAB_0841		Hypothetical protein	CDS	4.93659	1.08046e-10	8.59712e-09	1.7996	1.95956	1.70101	53.548	57.1724	57.4037
MAB_0842		Hypothetical protein	CDS	5.64239	5.9358e-09	4.93851e-08	2.29949	0.691611	1.57017	73.4055	75.6772	83.4494
MAB_0843		Hypothetical protein	CDS	3.94958	1.6489e-09	2.30845e-08	2.09954	2.30537	2.2244	35.9424	32.8642	33.7865
MAB_0844		Hypothetical protein	CDS	6.00984	1.15767e-09	1.92318e-08	2.79938	2.07483	2.09355	155.351	144.689	153.876
MAB_0846		Putative lipase/esterase	CDS	1.34257	5.6324e-07	1.60805e-06	24.0947	24.5522	21.9823	56.765	60.8535	61.6232
MAB_0850		Probable acyl-coa thiolase FadA	CDS	-1.02186	0.000171899	0.000274306	485.593	344.422	347.792	184.011	177.089	218.99
MAB_0851		Probable fatty oxidation protein FadB	CDS	-2.39735	4.71391e-08	2.17226e-07	1217.83	1074.42	1079.36	214.221	205.111	220.629
MAB_0852		Possible conserved polyketide synthase associated protein PapA2	CDS	1.22624	9.5755e-06	1.93073e-05	30.6932	26.0507	29.3098	58.5782	71.1007	71.7319
MAB_0853		Probable esterase/lipase LipP	CDS	2.61836	1.72124e-05	3.24918e-05	22.795	24.7827	18.3186	106.453	174.502	124.248
MAB_0854		Conserved hypothetical protein	CDS	2.61019	1.82676e-07	6.2347e-07	23.2949	17.2903	16.3559	111.571	117.495	119.482
MAB_0855		Putative membrane protein, MmpL family	CDS	1.82345	1.34798e-06	3.43034e-06	68.8848	72.2733	71.9659	214.835	287.255	252.23
MAB_0856c		Putative transcriptional regulator, TetR family (tetracyclin resistance)	CDS	1.18582	2.62729e-05	4.79825e-05	14.3968	13.9475	15.5708	30.415	34.1244	35.3347
MAB_0857		Putative monooxygenase	CDS	3.26062	1.95424e-06	4.72728e-06	12.5972	10.9505	12.9539	95.6611	120.513	133.78
MAB_0858		Hypothetical luciferase-like monooxygenase	CDS	-1.42211	0.000124078	0.000202107	214.853	187.542	214.328	78.2017	78.4628	73.4622
MAB_0862c		Conserved hypothetical protein	CDS	1.536	3.43813e-07	1.06662e-06	68.9848	57.0579	59.7972	177.782	177.155	184.171
MAB_0863		Conserved hypothetical protein	CDS	-1.93499	0.00035834	0.000543727	37.6917	23.8606	14.1315	5.84904	6.33407	7.68014
MAB_0864		Hypothetical molybdenum cofactor biosynthesis protein MoaC2	CDS	-2.31262	1.04898e-08	7.27075e-08	167.763	136.824	140.792	31.0292	30.5096	28.1099
MAB_0865		Probable molybdopterin biosynthesis protein Mog	CDS	-1.00873	5.78383e-06	1.22624e-05	66.7853	65.703	67.3863	32.1697	31.5708	35.5775
MAB_0871c		Putative molybdenum cofactor biosynthesis protein A2	CDS	-1.01462	8.86248e-06	1.80166e-05	211.853	235.032	216.421	113.091	113.449	101.754
MAB_0874c		Conserved hypothetical protein	CDS	-2.59194	2.2674e-07	7.45046e-07	330.427	345.69	359.699	55.3027	65.7615	50.7253
MAB_0875c		Conserved hypothetical protein	CDS	-3.06378	6.10778e-10	1.46972e-08	1511.67	1560.73	1616.09	182.198	189.226	189.271
MAB_0876		Conserved hypothetical protein	CDS	-2.66352	9.42066e-09	6.72788e-08	442.003	391.567	335.1	63.9593	54.8842	65.5999
MAB_0879		Putative HTH-type transcriptional regulator MarR	CDS	-1.51134	7.53965e-07	2.08162e-06	85.6811	79.6505	66.6012	25.9698	26.6628	28.7474
MAB_0883c		Conserved hypothetical protein	CDS	-1.63945	2.16123e-06	5.16979e-06	167.663	149.388	163.69	48.7225	51.9659	53.6092
MAB_0884c		Hypothetical protein	CDS	1.87088	2.20432e-06	5.25506e-06	9.19797	7.14664	9.1593	31.0877	29.4153	32.8455
MAB_0885c		Hypothetical lipoprotein lpqH precursor	CDS	-1.82545	1.01813e-05	2.04205e-05	123.273	113.424	114.622	36.3226	30.6091	32.1776
MAB_0886c		Hypothetical protein	CDS	2.58747	4.07589e-06	9.0045e-06	7.39837	8.64513	6.54236	38.1943	34.6218	63.2321
MAB_0887c		Conserved hypothetical protein	CDS	1.0451	0.00781467	0.0100078	17.6961	13.3711	13.4773	28.6603	32.1678	31.3277
MAB_0888c		Putative fumarylacetoacetase	CDS	3.9734	4.17416e-09	4.04485e-08	4.79894	3.91913	5.23389	68.6385	74.6491	75.8603
MAB_0889c		Conserved hypothetical protein	CDS	5.05133	5.82856e-10	1.45734e-08	2.59943	1.84429	1.96271	69.6329	74.2843	71.0033
MAB_0890c		Putative homogentisate 1,2-dioxygenase	CDS	3.10879	4.91222e-08	2.22513e-07	8.79806	8.06879	7.32744	66.7084	72.3941	70.2748
MAB_0891c		Putative HTH-type transcriptional regulator MarR	CDS	2.35071	0.00022296	0.000349134	5.69874	7.26191	7.58914	37.8141	35.7493	30.933
MAB_0892c		Putative transcriptional regulator, AsnC family	CDS	2.1203	2.26404e-06	5.36637e-06	5.69874	4.61074	6.01897	22.1386	24.0429	24.8314
MAB_0893		Putative 4-hydroxyphenylpyruvate dioxygenase	CDS	1.15957	0.00912114	0.011573	26.6941	26.2812	29.0481	62.8772	58.1673	62.1393
MAB_0894c		Putative dihydrolipoamide dehydrogenase (LpdA)	CDS	-3.99767	4.6749e-09	4.35091e-08	953.49	1366.97	1414.07	71.5631	80.751	81.4459
MAB_0895c		Putative dihydrolipoamide s-acetyltransferase component of pyruvate dehydrogenase complex E2	CDS	-4.6474	2.24076e-09	2.70753e-08	1336.61	2006.59	1943.08	69.9253	68.9451	72.0354
MAB_0896c		Putative pyruvate dehydrogenase E1 component,beta subunit	CDS	-3.78484	5.60488e-08	2.46215e-07	820.219	1180.81	1114.69	71.1244	82.8403	72.0658
MAB_0897c		Probable pyruvate dehydrogenase E1 component,alpha subunit	CDS	-3.87602	1.19803e-09	1.95142e-08	922.397	968.14	960.287	57.3206	71.565	65.266
MAB_0898		Probable transcriptional regulator, AsnC family	CDS	-2.05764	4.04669e-07	1.21573e-06	65.8855	78.0367	92.9015	17.5471	20.2624	19.0334
MAB_0899c		Possible ethyl tert-butyl ether degradation protein EthD	CDS	-6.86333	7.75757e-09	5.89814e-08	1157.44	2014.55	1985.48	14.8858	14.7242	14.6621
MAB_0900c		Putative phenylacetic acid degradation protein PaaN	CDS	-3.71826	2.18623e-08	1.22456e-07	1593.55	2776.93	2303.7	159.65	166.709	180.711
MAB_0901c		Putative transcriptional regulator, TetR family	CDS	-1.14302	0.000105206	0.000173599	49.989	71.5817	61.629	26.0282	25.3031	31.5705
MAB_0902		Probable beta-ketoadipyl-CoA thiolase	CDS	-3.07026	3.19891e-09	3.42928e-08	611.965	797.658	706.836	75.5404	94.2814	82.1441
MAB_0903		Putative enoyl-CoA hydratase/isomerase	CDS	-2.70058	1.48798e-07	5.21901e-07	348.623	508.449	468.171	64.2225	69.6084	70.0016
MAB_0904		Putative 3-hydroxyacyl-CoA dehydrogenase	CDS	-4.36171	2.1441e-09	2.62172e-08	899.402	1396.25	1232.32	58.1395	53.3255	60.1054
MAB_0905		Putative enoyl-CoA hydratase/isomerase	CDS	-3.72311	1.14157e-09	1.90596e-08	1047.97	1495.38	1326.79	99.9602	93.3529	99.7203
MAB_0906		Putative phenylacetic acid degradation protein PaaA/phenylacetate-CoA oxygenase, PaaG subunit	CDS	-3.76475	1.56314e-09	2.25219e-08	476.495	662.217	731.959	44.4235	47.4557	45.7165
MAB_0907		Putative phenylacetic acid degradation protein PaaB/phenylacetate-CoA oxygenase, PaaH subunit	CDS	-4.53327	1.48579e-07	5.21614e-07	270.54	439.057	487.667	19.8575	16.4818	15.3299
MAB_0908		Putative phenylacetic acid degradation protein PaaC/phenylacetate-CoA oxygenase, PaaI subunit	CDS	-3.69642	3.61794e-09	3.70951e-08	675.351	907.278	788.616	63.3744	54.8179	64.6892
MAB_0909		Putative phenylacetic acid degradation protein PaaD/phenylacetate-CoA oxygenase, PaaJ subunit	CDS	-2.86268	1.43252e-08	9.11137e-08	388.114	458.999	411.253	53.8989	59.8917	59.1947
MAB_0910		Putative phenylacetic acid degradation protein PaaE/phenylacetate-CoA oxygenase/reductase, PaaK subunit	CDS	-2.99666	1.19777e-08	8.02087e-08	611.665	724.808	766.11	83.9923	88.3121	91.0992
MAB_0911		Putative phenylacetate-CoA ligase	CDS	-2.73629	8.13059e-09	6.11589e-08	366.319	464.071	497.35	63.1404	64.833	71.2462
MAB_0912		Conserved hypothetical protein	CDS	-1.25529	1.72895e-05	3.2625e-05	238.048	246.444	250.18	87.6479	101.312	118.784
MAB_0913c		Pyridine nucleotide-disulphide oxidoreductase family	CDS	1.09745	1.30727e-05	2.55256e-05	33.2927	37.1164	30.3565	67.9074	69.94	77.8638
MAB_0914c		Probable ferredoxin	CDS	2.44744	9.93846e-07	2.64633e-06	1.59965	1.72903	2.74779	11.4056	10.8773	10.4729
MAB_0915c		Probable 2-hydroxyhepta-2,4-diene-1,7-dioateisomerase	CDS	3.44595	4.29578e-09	4.10633e-08	7.99824	6.68557	8.37422	80.98	89.2407	81.1423
MAB_0916c		Putative polysaccharide deacetylase	CDS	3.12412	1.77827e-08	1.05374e-07	5.39881	5.18708	4.4488	44.2188	39.8947	47.5683
MAB_0917c		Probable cytochrome P450	CDS	3.45831	1.77846e-09	2.38214e-08	6.49857	7.37718	8.76676	88.2036	75.5445	84.3601
MAB_0918c		Possible triacylglycerol lipase	CDS	4.25054	4.94917e-09	4.48785e-08	4.69896	2.30537	3.00949	62.5555	67.3533	63.2928
MAB_0919		Conserved hypothetical protein	CDS	2.87137	1.21609e-08	8.06699e-08	13.2971	8.87567	11.5146	74.9263	89.8045	82.3262
MAB_0920		Putative repressor in the phenylacetic acid catabolism	CDS	1.8021	1.18556e-05	2.34362e-05	23.4948	18.5582	15.3091	54.1037	77.1032	69.4551
MAB_0923c		Conserved hypothetical protein	CDS	2.00308	1.43583e-07	5.11609e-07	28.5937	34.5805	29.0481	142.921	111.924	114.868
MAB_0925c		Putative transcriptional regulator, MarR family	CDS	1.6924	1.6783e-05	3.17783e-05	11.4975	15.3307	11.7762	38.165	44.8027	41.8309
MAB_0926		Probable glycosyltransferase	CDS	1.37724	1.30566e-05	2.55043e-05	93.0795	65.2419	91.7239	205.565	217.845	226.185
MAB_0928c		Putative phosphoserine aminotransferase	CDS	-3.08722	7.78792e-10	1.64155e-08	1355.1	1396.36	1270.79	163.218	145.12	164.926
MAB_0929		Conserved hypothetical protein	CDS	-2.42116	2.12385e-07	7.0776e-07	475.095	699.103	704.874	105.809	109.138	135.844
MAB_0930		Putative ferredoxin/ferredoxin--NADP reductase	CDS	-2.0076	6.59998e-06	1.38208e-05	510.787	691.38	655.283	150.73	157.224	153.937
MAB_0931c		Putative glyoxalase/bleomycin resistance protein	CDS	-1.98853	7.61936e-06	1.56765e-05	136.87	134.403	142.623	36.3518	35.3845	32.5419
MAB_0933		Probable pyridoxamine 5'-phosphate oxidase PdxH	CDS	-1.20925	6.02323e-06	1.26937e-05	130.471	128.063	104.939	56.414	53.0271	47.7808
MAB_0934		Conserved hypothetical integral membrane protein	CDS	-1.15911	0.00174667	0.0024038	140.769	126.565	120.903	56.9697	62.0142	54.8841
MAB_0935c		Putative fatty-acid--CoA ligase FadD	CDS	-2.52293	6.04907e-06	1.27428e-05	999.68	978.975	878.115	177.109	161.403	158.52
MAB_0936c		Conserved hypothetical protein	CDS	-2.7856	6.94494e-10	1.55157e-08	620.363	655.993	619.954	93.8772	88.7432	92.3741
MAB_0938c		Probable conserved polyketide synthase associated protein PapA3	CDS	-1.19373	7.59042e-06	1.56303e-05	305.333	285.981	246.647	111.512	137.857	116.993
MAB_0939		Probable polyketide synthase	CDS	-1.2567	3.21745e-05	5.7611e-05	2484.05	2158.06	2187.11	860.745	1038.39	958.894
MAB_0945		Putative drug resistance transporter, EmrB/QacA family	CDS	-1.81623	2.63014e-07	8.46685e-07	335.826	300.62	343.212	89.1394	91.4626	97.5651
MAB_0946		Putative transcription regulator protein, MarR	CDS	-2.13169	4.5895e-05	8.00894e-05	146.568	141.204	143.539	36.0301	30.3107	32.0562
MAB_0948c		Conserved hypothetical protein (phytoene dehydrogenase?)	CDS	-2.30183	4.90412e-09	4.46338e-08	474.695	534.384	494.079	100.136	100.45	104.243
MAB_0949c		Hypothetical aminotransferase	CDS	2.38731	1.74301e-08	1.04159e-07	30.7932	36.5401	27.4779	169.885	156.495	169.934
MAB_0950c		Putative amino acid permease family protein	CDS	3.34689	1.9289e-09	2.45669e-08	13.397	16.1376	13.0847	142.892	135.801	155.212
MAB_0951		Putative aminoglycoside phosphotransferase	CDS	2.55579	1.16773e-06	3.01983e-06	22.2951	34.35	37.4223	219.281	133.645	199.259
MAB_0952		Conserved hypothetical protein	CDS	1.23618	2.66298e-06	6.18152e-06	41.0909	48.6433	39.9084	99.5507	105.888	100.024
MAB_0954		Putative peptidyl-prolyl cis-trans isomerase FkbP	CDS	-1.63323	7.77309e-06	1.59595e-05	91.9797	97.4018	90.1537	28.0169	27.6245	34.4544
MAB_0955c		Probable sensor histidine kinase PrrB	CDS	-1.78374	1.65076e-07	5.68903e-07	454.1	555.363	515.538	144.969	134.375	163.529
MAB_0958c		Putative oxidoreductase	CDS	2.10908	9.69119e-07	2.59301e-06	23.6948	16.1376	15.8325	80.1904	78.8608	81.8405
MAB_0959		Probable enoyl-CoA hydratase/isomerase	CDS	-1.08624	0.000214974	0.000337163	149.167	142.241	103.5	57.6131	56.2439	72.1872
MAB_0960		Conserved hypothetical protein	CDS	-2.5922	1.17805e-07	4.40678e-07	437.804	467.644	452.731	70.7149	77.6669	76.8317
MAB_0963c		Putative polyketide synthase protein	CDS	-1.88512	3.73774e-07	1.14519e-06	163.764	213.477	196.532	49.5707	48.3511	57.3734
MAB_0964		Conserved hypothetical protein	CDS	2.06657	4.32441e-05	7.56236e-05	10.1978	12.3337	10.4678	49.9801	39.0324	49.2379
MAB_0967		Hypothetical protein	CDS	-2.49715	2.11921e-06	5.07665e-06	149.967	129.446	105.855	23.8641	21.4894	22.8886
MAB_0968c		Luciferase-like hypothetical protein	CDS	-1.87494	1.28309e-06	3.27873e-06	458.799	516.057	427.347	138.418	120.646	123.216
MAB_0969		Putative transcriptional regulator, TetR	CDS	1.36103	3.19072e-05	5.71945e-05	28.0938	27.895	36.6372	99.9017	67.8839	69.8801
MAB_0971		Putative phenylacetic acid degradation-related protein	CDS	3.1327	1.58369e-09	2.27399e-08	4.69896	4.26493	4.57965	36.4688	40.0936	42.4684
MAB_0973		Conserved hypothetical protein	CDS	-1.81806	7.07877e-07	1.96978e-06	57.5873	79.3047	59.5355	16.4651	19.1017	20.1262
MAB_0975c		Conserved hypothetical protein	CDS	1.74344	3.68926e-06	8.23501e-06	27.394	24.4369	18.0569	69.9838	83.4041	81.1727
MAB_0976		Putative glyoxalase/bleomycin resistance protein	CDS	2.28118	1.09867e-05	2.18848e-05	10.1978	10.1436	10.2061	45.5933	50.0093	52.9717
MAB_0977c		Putative DNA-directed DNA polymerase	CDS	1.36743	1.95018e-05	3.64929e-05	78.5827	80.5726	66.7321	210.683	145.717	226.579
MAB_0978		Hypothetical protein	CDS	4.04927	7.12496e-10	1.55803e-08	7.19841	10.4894	8.37422	140.903	133.181	157.063
MAB_0979		Putative HTH-type transcriptional regulator MarR	CDS	1.26364	1.4963e-05	2.8818e-05	12.1973	11.6421	9.421	27.3443	24.8057	27.9278
MAB_0981c		Possible enoyl-CoA hydratase/isomerase	CDS	-2.27047	9.37854e-09	6.72326e-08	212.753	237.453	249.002	49.8631	44.1726	50.8468
MAB_0982c		Putative acyl-CoA hydrolase/thioesterase	CDS	-2.82411	1.40172e-08	8.95003e-08	115.075	131.291	147.203	19.2141	18.9027	17.4245
MAB_0984c		Putative transcriptional regulator, TetR family	CDS	-1.359	9.73868e-06	1.96043e-05	115.275	146.621	165.914	52.9046	55.6801	58.1323
MAB_0985		Putative monooxygenase EthA	CDS	-6.13126	6.96984e-10	1.55157e-08	7805.38	11195	11668.8	154.473	124.294	158.733
MAB_0986		Putative transcriptional regulator, ArsR family	CDS	1.81578	1.66363e-05	3.15732e-05	45.29	50.8334	51.1612	168.657	144.456	205.299
MAB_0988c		Probable membrane protein, MmpS	CDS	-1.80281	1.4695e-06	3.69956e-06	232.049	212.44	242.329	83.0272	55.0168	58.7697
MAB_0989		Putative HTH-type transcriptional regulator TetR	CDS	2.05442	1.74367e-07	5.98834e-07	20.2955	13.9475	16.7484	76.0961	67.5192	68.5748
MAB_0990c		Conserved hypothetical protein	CDS	3.23608	1.17262e-08	7.91731e-08	12.3973	12.5643	14.524	153.274	100.416	118.025
MAB_0993c		Putative transcriptional regulator, LysR family	CDS	-1.71736	2.33967e-06	5.52246e-06	179.161	261.429	229.898	77.0612	60.0907	66.6927
MAB_0994		Putative NAD-dependent epimerase/dehydratase	CDS	3.73312	9.25802e-10	1.72934e-08	5.99868	5.30235	6.01897	87.2385	66.7564	76.5889
MAB_0995		Conserved hypothetical protein	CDS	3.60996	1.57065e-08	9.66645e-08	6.39859	5.18708	8.76676	93.8479	75.5777	78.1067
MAB_0997c		Conserved hypothetical protein	CDS	1.83504	1.46138e-07	5.17347e-07	28.0938	30.5461	29.964	113.033	91.8274	111.225
MAB_0998		Transcriptional regulator, LysR family	CDS	3.83979	9.85354e-10	1.78042e-08	8.09822	9.56728	10.4678	151.052	112.753	138.182
MAB_0999		Putative NAD-dependent formate dehydrogenase	CDS	2.25523	2.13307e-07	7.10351e-07	18.7959	21.7857	20.1505	111.337	79.9883	98.5668
MAB_1000		Hypothetical protein	CDS	2.53001	2.63057e-08	1.40696e-07	7.39837	6.91611	6.67321	45.3008	33.6601	42.5291
MAB_1001		Conserved hypothetical protein	CDS	1.397	3.43343e-05	6.1058e-05	8.29817	7.49245	9.02846	26.5839	17.5099	21.219
MAB_1002		Putative acetyl-CoA C-acyltransferase (thiolase)	CDS	1.41989	7.50409e-06	1.5478e-05	49.1892	54.983	45.7965	141.02	136.829	123.52
MAB_1003c		Conserved hypothetical protein	CDS	-3.38536	2.9073e-10	1.03797e-08	557.477	549.715	586.195	56.3848	52.4301	53.2145
MAB_1004c		Conserved hypothetical protein	CDS	-1.56961	5.70968e-06	1.2126e-05	542.88	525.163	576.905	213.49	143.064	197.589
MAB_1005c		Putative MCE family protein	CDS	-3.55785	1.22806e-09	1.95148e-08	1246.23	1351.87	1388.16	107.915	114.743	115.809
MAB_1006c		Putative MCE family protein	CDS	-2.30985	3.54316e-09	3.67864e-08	635.56	630.288	652.011	127.948	120.977	137.848
MAB_1007c		Putative MCE family protein	CDS	-2.68375	1.95253e-08	1.13504e-07	787.227	826.244	859.012	128.913	126.25	129.621
MAB_1008c		Putative MCE family protein	CDS	-1.79706	7.91074e-08	3.23191e-07	603.567	611.384	638.403	183.894	167.902	181.5
MAB_1009c		Putative MCE family protein	CDS	-2.23901	1.16709e-06	3.01977e-06	468.397	530.811	498.92	101.042	102.572	113.715
MAB_1013		Hypothetical protein	CDS	2.39212	0.000644976	0.000942482	45.49	43.9173	40.0392	226.826	231.906	221.085
MAB_1014c		Probable glycosyl transferase	CDS	2.02308	2.00952e-06	4.84205e-06	25.5944	30.7767	19.3654	111.571	95.4753	101.208
MAB_1015c		Conserved hypothetical protein	CDS	2.20586	6.86925e-07	1.91796e-06	11.2975	10.72	13.6081	50.1848	64.3355	49.6325
MAB_1016c		Conserved hypothetical protein	CDS	2.77122	6.14227e-09	5.06763e-08	15.3966	16.1376	11.6454	97.5036	103.467	94.5598
MAB_1017c		Probable O-antigen transporter, MOP superfamily	CDS	1.82482	1.97296e-05	3.68635e-05	22.795	36.6554	29.5715	96.2753	132.219	86.6672
MAB_1018c		Probable glycosyl transferase	CDS	2.66671	3.82469e-07	1.16533e-06	17.7961	24.3216	18.5803	127.421	161.336	96.7151
MAB_1019c		Probable glycosyl transferase	CDS	2.83744	6.87487e-09	5.46232e-08	25.7943	20.8636	25.646	182.812	178.382	155.758
MAB_1020		Probable undecaprenyl-phosphate galactosephosphotransferase	CDS	2.71774	4.41509e-09	4.19383e-08	22.1951	19.7109	18.3186	132.686	134.375	129.682
MAB_1023c		Conserved hypothetical protein	CDS	-3.2563	1.22784e-07	4.52528e-07	801.523	1169.97	1245.67	110.869	109.006	116.781
MAB_1024		Putative TetR-family transcriptional regulator	CDS	-3.05716	6.6397e-08	2.82393e-07	250.245	354.22	357.867	38.9546	39.961	36.6704
MAB_1026c		Conserved hypothetical protein	CDS	3.46586	1.62847e-07	5.63184e-07	23.3948	18.904	16.7484	253.644	186.739	213.435
MAB_1029c		Putative transcriptional regulator, MarR family	CDS	1.22681	0.00235498	0.00320173	30.2933	38.0386	30.6182	110.284	59.129	62.1696
MAB_1030		Conserved hypothetical protein	CDS	-3.42332	3.01605e-06	6.90244e-06	735.938	1257.23	1134.97	117.273	52.0654	122.184
MAB_1031c		Probable manganese transport protein MntH	CDS	1.11825	0.000227691	0.000355979	85.0813	86.4513	89.2378	256.656	158.318	151.083
MAB_1032c		Conserved hypothetical protein (Ku70/Ku80 beta-barrel domain protein?)	CDS	-2.16829	5.48615e-06	1.17016e-05	349.523	487.931	458.489	127.217	97.7303	63.3232
MAB_1033		Putative ATP-dependent DNA ligase	CDS	2.17367	1.21926e-07	4.50679e-07	55.3878	64.2045	51.8155	301.898	258.967	212.646
MAB_1034c		Conserved hypothetical protein	CDS	2.96245	5.31156e-07	1.52792e-06	5.09888	2.53591	3.14033	31.6141	26.7291	26.7439
MAB_1035c		Conserved hypothetical protein	CDS	2.36748	1.20804e-07	4.48208e-07	20.0956	19.9414	23.5525	127.626	103.899	96.4115
MAB_1038		Putative formamidopyrimidine-DNA glycosylase	CDS	-1.38031	5.94235e-06	1.25447e-05	165.564	188.233	173.373	74.6923	65.4962	62.2911
MAB_1039		Putative short-chain dehydrogenase/reductase	CDS	-1.51986	6.35476e-07	1.78642e-06	227.55	250.248	244.292	92.7366	81.8454	77.196
MAB_1040		Conserved hypothetical protein	CDS	-2.18796	8.90226e-06	1.809e-05	393.613	593.863	621.655	136.049	110.365	106.672
MAB_1041		Conserved hypothetical protein	CDS	-1.18425	1.95662e-05	3.65858e-05	79.1826	85.875	97.612	43.049	38.3029	34.1812
MAB_1042c		Probable cytochrome c oxidase polypeptide I	CDS	1.57693	9.34105e-07	2.51298e-06	57.5873	53.0235	58.6195	170.032	177.685	157.185
MAB_1043c		Putative oxidoreductase	CDS	2.66059	9.39801e-08	3.67736e-07	8.89804	9.22147	12.6922	75.0432	60.2897	58.8305
MAB_1044c		Hypothetical glyoxalase/bleomycin resistance protein	CDS	3.8448	1.98938e-08	1.14945e-07	2.79938	3.11225	1.57017	37.4924	33.2621	38.3096
MAB_1045		Conserved hypothetical protein	CDS	2.156	3.40788e-07	1.05856e-06	8.19819	9.45201	6.14982	35.7669	34.655	36.0632
MAB_1046c		Hypothetical cobalamin synthesis protein P47K/CobW	CDS	3.45909	2.82401e-08	1.47999e-07	9.79784	12.6795	10.9912	142.307	102.672	122.913
MAB_1047c		Probable dihydrodipicolinate synthetase DapA	CDS	2.16923	4.44096e-06	9.72406e-06	20.7954	19.8262	19.4962	86.0979	88.0137	96.4722
MAB_1048c		Probable class II aldolase	CDS	1.84462	7.04734e-08	2.94902e-07	23.2949	23.0537	26.6928	85.7762	80.2868	96.1383
MAB_1050c		Putative methionine sulfoxide reductase	CDS	1.77132	0.000118509	0.000193996	22.3951	30.2003	23.0291	108.909	66.4911	82.7512
MAB_1051c		Probable glucose-6-phosphate isomerase (PGI)	CDS	-1.79848	3.23677e-05	5.78939e-05	481.894	587.177	604.645	151.958	165.846	163.317
MAB_1054		Putative ATP-dependent DNA helicase PcrA	CDS	-1.91342	8.80888e-06	1.79224e-05	901.301	888.835	863.722	249.14	228.524	226.822
MAB_1056		Succinyl-CoA synthetase, beta chain	CDS	-3.22695	1.66612e-09	2.32011e-08	1375.6	1290.55	1379.26	148.683	141.538	141.824
MAB_1057		Succinyl-CoA synthetase, alpha chain	CDS	-2.79755	3.20153e-08	1.63958e-07	1573.15	1689.26	1613.48	248.497	203.95	248.83
MAB_1058		Conserved hypothetical protein	CDS	2.3072	2.82217e-08	1.47999e-07	6.99846	8.52986	6.41151	36.9075	35.4177	36.4579
MAB_1059c		Conserved hypothetical protein (luciferase?)	CDS	3.51169	1.92239e-09	2.45669e-08	8.99802	9.79782	6.67321	95.2809	94.1156	102.27
MAB_1060		Putative alkanesulfonate monooxygenase	CDS	4.65967	1.85471e-09	2.41846e-08	4.29905	7.37718	7.45829	163.218	162.232	155.454
MAB_1061		34 kDa antigenic protein homolog	CDS	-1.939	3.08743e-05	5.55243e-05	863.21	834.428	772.522	153.625	314.481	176.127
MAB_1062		Conserved hypothetical protein	CDS	-1.34589	1.00636e-06	2.67389e-06	270.54	257.394	244.815	94.4621	111.625	97.9293
MAB_1066		Hypothetical protein	CDS	3.86193	1.44224e-07	5.13144e-07	1.59965	2.76644	2.74779	29.0698	45.5655	27.8367
MAB_1068c		Conserved hypothetical protein	CDS	-3.18757	0.000104704	0.000172886	438.003	459.69	468.956	59.3678	44.7032	45.8987
MAB_1072c		Pobable propionyl-CoA carboxylase beta subunit AccD2	CDS	1.17755	5.19233e-05	8.9722e-05	125.972	130.484	107.949	247.97	332.953	243.488
MAB_1073c		Probable acyl-CoA dehydrogenase FadE	CDS	1.1218	1.96846e-05	3.67931e-05	60.7866	48.1822	54.825	106.453	120.579	129.53
MAB_1074c		Conserved hypothetical protein	CDS	2.30199	4.43648e-07	1.31288e-06	31.4931	39.1913	39.385	168.102	173.872	200.564
MAB_1075	rpmF	50S ribosomal protein L32	CDS	-1.9915	4.29427e-07	1.2755e-06	68.5849	50.8334	55.2175	12.8094	14.3594	16.7567
MAB_1076		Mycobacterial persistence regulator MrpA (two component response transcriptional regulatory protein)	CDS	-2.16063	2.74503e-06	6.34515e-06	323.629	293.473	372.522	70.598	78.5292	72.1872
MAB_1077		Probable two component sensor kinase MprB	CDS	-1.17743	5.10053e-06	1.09642e-05	338.525	326.094	351.325	155.029	146.181	147.956
MAB_1078		Putative serine protease	CDS	-2.2386	1.34167e-08	8.66739e-08	626.262	632.708	669.807	141.635	130.793	136.239
MAB_1079		Putative molybdopterin biosynthesis protein	CDS	-3.23845	2.9841e-10	1.03855e-08	380.616	384.305	406.411	44.599	39.961	39.5239
MAB_1080		Hypothetical porin precursor	CDS	-1.78648	9.89862e-06	1.99019e-05	90.4801	75.9619	86.3591	26.3499	30.576	16.362
MAB_1081		Hypothetical porin precursor	CDS	-2.12727	0.000184669	0.000292887	144.968	129.792	144.063	27.2565	47.2899	21.3405
MAB_1082c		Hypothetical large-conductance mechanosensitive channel	CDS	-3.25701	5.12252e-09	4.55314e-08	222.451	231.344	264.442	27.9292	27.6576	19.5191
MAB_1084c		Conserved hypothetical protein	CDS	-3.09397	1.96192e-09	2.47975e-08	218.452	228.001	254.498	25.1509	29.8464	27.0778
MAB_1087		Probable molybdopterin biosynthesis protein MoeA1	CDS	1.25795	0.00817556	0.0104375	149.267	107.776	106.64	323.452	254.59	292.027
MAB_1088		Possible ribosomal-protein-alanine acetyltransferase RimJ	CDS	1.36147	0.000109376	0.000179879	35.1922	24.2064	19.3654	65.6848	67.3865	69.9408
MAB_1089		Conserved hypothetical protein	CDS	-3.94961	1.48338e-07	5.21614e-07	2220.01	2696.94	2146.55	136.312	125.388	195.434
MAB_1094		Conserved hypothetical protein	CDS	-1.17838	8.78625e-05	0.000146398	245.346	207.944	254.89	85.981	125.322	101.602
MAB_1095		Conserved hypothetical protein (Phosphoadenosine phosphosulfate reductase?)	CDS	-2.40554	2.00248e-08	1.15207e-07	420.407	377.389	399.084	72.3819	77.7332	75.7693
MAB_1097		Conserved hypothetical protein	CDS	-3.1703	1.20514e-08	8.0484e-08	171.862	161.606	172.195	18.3952	20.4282	17.3334
MAB_1098		Conserved hypothetical protein	CDS	-1.56004	3.74549e-06	8.34545e-06	307.132	319.639	306.052	108.763	114.909	92.6777
MAB_1099c		Conserved hypothetical protein	CDS	-1.72988	2.66048e-07	8.53218e-07	388.514	413.814	422.244	124.555	140.245	104.365
MAB_1100c		Hypothetical protein	CDS	-1.39696	0.00069643	0.00101258	80.2823	82.1864	88.5835	31.7896	33.8591	29.6581
MAB_1103		Hypothetical protein	CDS	1.26013	0.00139013	0.00194233	23.5948	26.8575	28.5247	69.7499	84.2331	35.0615
MAB_1104c		Hypothetical protein	CDS	3.17469	1.10394e-06	2.88508e-06	6.89848	6.2245	4.31796	54.4254	71.1339	33.2401
MAB_1105c		Hypothetical protein	CDS	5.0413	1.5984e-06	3.97348e-06	2.59943	1.49849	2.2244	62.4678	91.5952	55.977
MAB_1107c		Hypothetical protein	CDS	-2.28798	8.56233e-07	2.32628e-06	58.5871	62.245	54.6941	12.3415	12.2039	11.3836
MAB_1109c		Putative transcriptional regulator, AraC family	CDS	1.79687	3.16137e-07	9.93838e-07	18.196	20.633	16.0942	60.9763	61.1851	68.8784
MAB_1110		Conserved hypothetical protein	CDS	3.6437	9.90438e-07	2.6401e-06	7.79828	8.18406	3.92542	73.0253	93.4523	84.6636
MAB_1114		Putative metallo-beta-lactamase superfamily	CDS	-1.91733	3.38648e-08	1.70447e-07	380.416	380.616	371.083	99.9602	101.909	97.8383
MAB_1115		Hypothetical protein	CDS	-2.8411	3.3395e-08	1.68824e-07	623.963	561.473	660.778	85.3083	95.6742	76.6496
MAB_1117c		Hypothetical protein	CDS	-6.14372	8.19017e-09	6.1327e-08	2297.59	3282.15	2751.98	55.7414	35.683	26.3796
MAB_1118c		Hypothetical protein	CDS	-2.71388	1.16818e-08	7.9084e-08	185.059	179.703	188.158	32.433	28.7189	23.1011
MAB_1124c		Probable para-aminobenzoate synthase component I	CDS	1.2689	3.06016e-06	6.98858e-06	70.5844	67.6626	56.6568	154.093	153.875	161.92
MAB_1125c		Hypothetical acetyltransferase, GNAT family	CDS	3.05711	1.37235e-05	2.67118e-05	13.797	8.64513	4.7105	85.5715	68.4477	74.7371
MAB_1126c		Putative sigma factor	CDS	1.59041	1.21451e-05	2.39415e-05	27.4939	23.8606	26.4311	75.1895	79.8557	79.2906
MAB_1127c		Putative oxidoreductase	CDS	1.61631	2.48726e-06	5.82838e-06	56.6875	55.4441	52.3389	148.712	182.527	173.152
MAB_1129		Probable deoxyribonuclease TatD	CDS	-1.57795	0.00125767	0.00176674	330.327	351.108	357.867	62.731	176.458	108.949
MAB_1131		Probable dimethyladenosine transferase (16S rRNA dimethylase)	CDS	-1.35721	6.57285e-06	1.37728e-05	210.454	177.052	180.177	64.047	85.5596	72.0051
MAB_1132c		Probable L-asparagine permease 1 (transport protein)	CDS	-3.23141	2.88861e-09	3.23708e-08	1254.42	1143.23	1326.27	122.742	125.753	147.987
MAB_1137c		Putative membrane protein, MmpL family	CDS	1.61553	3.88485e-07	1.17857e-06	89.9802	87.0277	96.9578	270.021	277.936	291.511
MAB_1138c		Putative transcriptional regulator, MarR family	CDS	1.39867	0.000141195	0.00022796	45.7899	46.4532	51.8155	133.534	120.314	125.887
MAB_1139		Probable 4-diphosphocytidyl-2-C-methyl-D-erythritol kinase	CDS	1.86319	4.34943e-06	9.55328e-06	34.7923	29.9698	25.7769	96.3338	116.136	117.388
MAB_1140		Putative polyketide synthase Pks16	CDS	-1.63434	1.53162e-05	2.93952e-05	719.242	686.308	701.864	244.344	217.945	216.531
MAB_1142c		Probable peptidyl-tRNA hydrolase (PTH)	CDS	2.77863	2.08014e-08	1.18434e-07	21.9952	19.4804	18.5803	132.218	150.127	130.289
MAB_1143c	rplY	50S ribosomal protein L25	CDS	1.64381	3.62282e-06	8.10869e-06	52.0885	42.6493	34.9362	133.504	135.304	136.907
MAB_1144c		Probable short-chain dehydrogenase/reductase	CDS	1.53657	9.23744e-06	1.87019e-05	27.8939	17.9819	19.7579	62.5848	66.5906	61.6839
MAB_1145c		Putative lipoprotein LpqT precursor	CDS	2.13387	0.000287355	0.000442953	37.7917	24.898	29.3098	118.589	151.785	133.902
MAB_1146		Hypothetical protein	CDS	-5.8561	6.21169e-12	8.59712e-09	1108.16	1074.53	949.035	16.933	18.14	18.9727
MAB_1149		Probable transcriptional regulator, TetR family	CDS	-2.87032	2.75909e-07	8.8141e-07	280.838	310.418	319.005	42.2301	40.4253	41.8006
MAB_1151		Hypothetical protein	CDS	-2.99533	4.96104e-07	1.44646e-06	305.833	374.392	305.659	25.8235	48.119	49.6932
MAB_1152		Hypothetical protein	CDS	-4.07525	5.00851e-09	4.50066e-08	415.608	381.654	377.102	29.2745	19.8976	20.4601
MAB_1153		Hypothetical protein	CDS	-3.50445	8.34057e-09	6.18906e-08	415.608	433.755	356.82	40.1537	35.0861	31.0241
MAB_1154		Hypothetical protein	CDS	-1.87319	5.17087e-07	1.49616e-06	121.373	119.418	91.9856	29.5962	29.3489	31.9044
MAB_1155		Hypothetical protein	CDS	-1.96127	1.94119e-07	6.5618e-07	95.8789	86.5666	71.1809	22.899	22.8822	19.3673
MAB_1156c		Probable diaminopimelate decarboxylase LysA	CDS	-1.56419	1.67762e-06	4.14126e-06	763.932	647.578	564.475	215.8	227.794	224.636
MAB_1157		Probable transcription-repair coupling factor (TrcF)	CDS	-2.29891	2.42156e-07	7.89925e-07	2238.11	2189.41	2342.56	454.266	444.91	476.593
MAB_1158		Putative transcriptional regulator, MazG family	CDS	-1.84625	9.6285e-08	3.74383e-07	440.203	445.628	457.049	121.836	127.676	123.945
MAB_1159		Putative iron permease FTR1	CDS	1.32748	2.36859e-05	4.36449e-05	110.176	95.0965	87.2751	245.25	263.875	225.304
MAB_1162c		Conserved hypothetical protein	CDS	2.61816	5.45708e-08	2.41009e-07	34.4924	34.0042	23.0291	181.32	202.226	179.314
MAB_1163c		Putative iron permease FTR1	CDS	3.64446	1.3922e-09	2.10405e-08	9.79784	9.22147	6.54236	110.576	104.893	105.883
MAB_1164		Putative conserved lipoprotein LpqU	CDS	1.56444	0.000368091	0.000557495	23.8947	19.3651	21.5898	63.3452	66.7564	61.8661
MAB_1166		Conserved hypothetical protein	CDS	2.11535	1.63767e-06	4.05684e-06	47.4895	47.2601	28.6555	165.996	183.323	186.145
MAB_1171c		Conserved hypothetical protein	CDS	-4.2576	4.05329e-10	1.22143e-08	1505.47	1827.12	1666.6	92.064	85.3938	83.8744
MAB_1172c		Conserved hypothetical protein	CDS	-5.52834	5.27656e-10	1.40755e-08	1199.84	1551.17	1454.1	29.8301	31.2392	30.0224
MAB_1173c		Conserved hypothetical protein	CDS	-5.63066	5.32698e-09	4.65876e-08	1860.89	2462.94	1937.32	45.3301	41.9507	39.0685
MAB_1174c		Probable acyl-CoA synthase FadD	CDS	-2.38801	1.08043e-07	4.10541e-07	1883.39	1578.72	1681.12	333.893	308.844	339.838
MAB_1176c		Conserved hypothetical protein	CDS	-3.59355	2.20649e-08	1.23076e-07	287.437	373.7	354.727	29.3914	31.3055	23.435
MAB_1177		Hypothetical protein	CDS	-2.85457	1.59462e-08	9.76529e-08	298.234	406.436	341.249	52.9339	45.4992	46.1415
MAB_1178c		Conserved hypothetical protein	CDS	-3.52467	1.83631e-08	1.08036e-07	999.18	1298.27	1114.43	97.5328	101.975	96.9276
MAB_1179c		Conserved hypothetical protein	CDS	1.23807	8.91065e-06	1.80996e-05	28.7937	25.5896	24.9918	71.8263	58.731	56.8269
MAB_1181c		Putative lipoprotein LpqV precursor	CDS	-1.22739	4.37114e-06	9.58818e-06	112.875	125.643	100.883	50.9159	47.3231	46.7183
MAB_1184c		Putative transcriptional regulator, MarR family	CDS	-1.34896	1.13248e-05	2.25039e-05	150.167	155.728	142.1	64.8951	54.2873	56.6752
MAB_1185c		Probable enoyl-CoA hydratase	CDS	-2.43314	9.04992e-09	6.58685e-08	457.899	492.427	474.714	90.9234	84.7306	88.185
MAB_1186c		Probable 3-hydroxyisobutyrate dehydrogenase	CDS	-1.9743	4.31307e-08	2.03601e-07	343.724	366.899	358.652	94.4036	86.6872	91.0081
MAB_1187c		Probable enoyl-CoA hydratase	CDS	-1.77957	2.91003e-07	9.22899e-07	487.293	602.278	620.346	174.419	145.816	177.766
MAB_1188c		Probable acyl-CoA dehydrogenase	CDS	-1.84625	3.29389e-06	7.45691e-06	384.115	477.442	490.677	146.899	104.694	124.43
MAB_1189c		Probable methylmalonic acid semialdehyde dehydrogenase MmsA	CDS	-1.08146	5.22594e-05	9.02081e-05	326.328	419.923	374.223	172.459	164.255	192.732
MAB_1190		Conserved hypothetical protein	CDS	-2.90305	4.19632e-08	1.99214e-07	1063.97	965.719	917.108	126.047	121.906	145.983
MAB_1191c		Probable phosphoribosylglycinamide formyltransferase 2 (PurT)	CDS	1.12747	0.000385029	0.000581544	85.0813	58.2106	59.928	147.396	146.181	150.719
MAB_1192c		Probable acyl-CoA thiolase	CDS	-1.37015	6.97332e-06	1.45226e-05	514.687	393.526	359.306	154.122	153.808	182.441
MAB_1193c		Conserved hypothetical protein (lipolytic enzyme G-D-S-L?)	CDS	-2.8885	6.09223e-09	5.03821e-08	698.346	732.3	646.254	96.0121	89.2738	95.1669
MAB_1195		Probable cystathionine beta-synthase	CDS	-1.69542	2.48577e-07	8.06424e-07	719.541	714.434	673.732	234.108	210.848	205.816
MAB_1196		Proline-rich antigen (36 kDa antigen)	CDS	-2.45822	1.77504e-06	4.36429e-06	448.301	479.401	436.768	102.505	67.2539	78.5013
MAB_1197		Probable cystathionine gamma-synthase (CGS)	CDS	-1.55983	1.59362e-05	3.04432e-05	330.127	355.142	378.541	130.258	111.36	119.179
MAB_1200		Conserved hypothetical protein	CDS	2.08597	7.0032e-06	1.45664e-05	16.8963	13.1406	12.0379	55.4489	59.6928	64.0821
MAB_1204		Conserved hypothetical protein	CDS	-2.34489	2.45842e-08	1.33364e-07	111.675	104.087	122.473	23.6886	20.3619	22.494
MAB_1206		Conserved hypothetical protein	CDS	-1.97444	1.58111e-06	3.94111e-06	123.073	125.297	133.988	30.3273	33.8922	33.058
MAB_1207		Hypothetical protein	CDS	1.64796	6.47479e-05	0.000110263	15.7965	14.4086	12.5613	49.0442	42.7467	42.5291
MAB_1208c		Conserved hypothetical protein (hemolysin?)	CDS	-1.19566	1.20934e-05	2.3849e-05	139.569	147.198	156.232	62.3801	58.8637	72.1265
MAB_1209		Probable short-chain Z-isoprenyl diphosphate synthetase	CDS	-3.54332	5.67419e-10	1.44884e-08	771.43	933.674	870.526	74.4583	67.3865	79.0477
MAB_1214c		Probable cytochrome P450	CDS	1.02593	0.0231224	0.0280833	56.3876	80.6879	70.0032	144.793	137.36	139.396
MAB_1215c		Probable oxidoreductase	CDS	2.19142	4.47675e-08	2.09112e-07	15.3966	20.0567	15.5708	80.1904	79.1924	73.7354
MAB_1216c		Probable cytochrome P450	CDS	3.50765	2.66493e-09	3.07804e-08	13.0971	17.2903	13.3464	185.619	162.762	149.201
MAB_1217c		Putative transcriptional regulator, TetR family	CDS	5.86299	2.88518e-10	1.03797e-08	1.69963	1.84429	1.96271	117.975	91.6947	110.831
MAB_1218		Probable aldehyde dehydrogenase AldA	CDS	4.72123	3.22857e-09	3.45359e-08	6.89848	5.76342	5.10304	160.205	150.625	160.342
MAB_1219		Probable short-chain dehydrogenase/reductase	CDS	2.9041	4.07303e-08	1.95048e-07	7.6983	10.3742	6.14982	59.1046	60.9198	61.8661
MAB_1220		Probable dehydrogenase/reductase	CDS	2.88168	3.86647e-07	1.17577e-06	18.096	11.9879	15.7017	95.8073	116.766	125.402
MAB_1221		Possible 4-carboxymuconolactone decarboxylase	CDS	1.00939	0.0473174	0.0556371	11.6974	11.0658	10.8603	22.5481	22.7164	22.494
MAB_1224		Conserved hypothetical protein	CDS	2.99724	7.58526e-08	3.12647e-07	4.49901	4.72601	5.62643	38.8084	42.6803	36.7918
MAB_1225		Putative ABC transporter, permease protein	CDS	-3.05811	1.47728e-08	9.27234e-08	334.926	361.828	442.918	42.0839	47.1241	47.5986
MAB_1226		Putative ABC transporter, ATP-binding protein	CDS	-2.22335	4.83245e-05	8.39437e-05	354.122	376.236	440.693	102.3	71.5318	76.8924
MAB_1228		Putative ABC transporter	CDS	-1.05146	0.000126478	0.000205813	195.657	230.883	262.218	95.8366	107.248	129.166
MAB_1229		Conserved hypothetical protein	CDS	-2.0283	4.90576e-08	2.22424e-07	607.766	702.676	601.112	164.358	136.232	167.992
MAB_1232c		Probable cholesterol oxidase ChoD	CDS	-1.90498	6.96698e-08	2.92282e-07	412.709	408.857	460.19	100.048	122.005	120.18
MAB_1236		Probable serine or glycine hydroxymethyltransferase	CDS	-1.86761	8.89905e-07	2.41246e-06	1076.36	1092.51	882.957	263.616	266.495	306.173
MAB_1237		Possible acyl-[acyl-carrier protein] desaturase DesA2	CDS	-2.31195	7.73335e-05	0.000130127	693.247	713.742	797.383	158.451	143.627	141.824
MAB_1238		Hypothetical protein	CDS	-5.64834	4.72597e-10	1.35233e-08	466.697	507.988	603.075	12.166	7.92587	11.3229
MAB_1239		Probable PhoH-like protein PhoH2 (phosphate starvation-inducible protein PsiH)	CDS	-4.64275	8.00545e-10	1.64846e-08	3641	3463.47	3811.19	142.57	149.298	145.073
MAB_1240		Possible glycosyl hydrolase	CDS	-1.13769	0.000206557	0.000324994	263.542	217.05	245.862	97.5328	121.84	110.8
MAB_1241c		Conserved hypothetical protein	CDS	-1.33325	1.61325e-05	3.07469e-05	26.4942	23.169	23.16	9.15375	10.3799	9.38009
MAB_1242c		Hypothetical protein	CDS	1.49908	1.31569e-05	2.56698e-05	15.6965	13.1406	12.0379	38.2235	40.1931	37.4293
MAB_1244c		Hypothetical protein	CDS	2.18237	5.96027e-05	0.000101993	6.7985	2.99698	4.31796	19.8283	22.5174	22.4029
MAB_1245c		Hypothetical protein	CDS	2.07838	3.56058e-05	6.31374e-05	3.99912	2.76644	1.83186	12.3122	11.8722	12.8103
MAB_1248		Probable RNA polymerase sigma factor	CDS	1.76931	8.27193e-06	1.69135e-05	12.1973	12.2185	15.3091	46.1782	46.0961	42.9238
MAB_1249		Hypothetical protein	CDS	-1.21489	5.54369e-06	1.18039e-05	97.5785	119.879	101.537	45.9442	45.8971	45.5648
MAB_1250c		Probable fumarate hydratase Fum	CDS	-1.83639	8.21685e-07	2.24724e-06	735.638	730.687	651.226	160.761	212.208	219.992
MAB_1251c		Conserved hypothetical protein (putative fructose-1,6-bisphosphatase?)	CDS	-1.27464	0.000450536	0.00067369	257.343	261.89	310.893	120.022	111.791	111.256
MAB_1253c		Conserved hypothetical protein (alanine racemase?)	CDS	1.21723	1.15127e-05	2.28222e-05	45.39	38.2691	33.6277	89.0225	83.9347	100.024
MAB_1256c		Conserved hypothetical protein	CDS	-1.53649	2.5493e-07	8.22902e-07	153.466	141.895	149.035	47.9914	51.4021	53.7913
MAB_1257		Probable 4-hydroxy-3-methylbut-2-enyl diphosphate reductase	CDS	-3.51499	5.35657e-10	1.40809e-08	1053.37	1254.01	1208.64	98.8489	100.317	108.372
MAB_1258c		Conserved hypothetical protein	CDS	-1.03721	6.87691e-05	0.000116669	190.958	153.307	172.718	76.1838	91.2304	84.5119
MAB_1259c		Conserved hypothetical protein	CDS	1.94656	0.00231644	0.00315281	3.69918	5.07181	4.84135	18.0443	13.8951	20.3387
MAB_1260c		Probable carbon starvation protein (CstA)	CDS	2.57189	2.24523e-07	7.39971e-07	65.1856	58.3258	56.1334	324.096	371.322	373.139
MAB_1262		Conserved hypothetical protein	CDS	-2.53455	3.60859e-07	1.11182e-06	55.4878	84.3765	84.789	13.8037	11.7396	13.1746
MAB_1263		Hypothetical protein	CDS	1.42186	3.40903e-05	6.07114e-05	30.6932	45.4158	39.7775	130.872	82.6745	96.7151
MAB_1264		Hypothetical protein	CDS	1.12836	4.63536e-05	8.08326e-05	9.49791	8.99094	7.85083	18.0735	19.168	20.4905
MAB_1265c		Conserved hypothetical protein	CDS	2.92501	1.53607e-06	3.84952e-06	8.69808	6.45503	6.9349	48.2254	64.3355	55.9163
MAB_1266		Probable GTP binding protein	CDS	4.04462	5.93359e-09	4.93851e-08	12.4972	11.5268	8.24337	160.966	181.4	192.368
MAB_1267		Conserved hypothetical protein	CDS	2.8165	1.05522e-06	2.77204e-06	7.49835	5.07181	4.31796	31.4094	48.6828	40.131
MAB_1269		Conserved hypothetical transmembrane protein	CDS	3.49528	1.05454e-07	4.02435e-07	2.59943	2.1901	2.35525	21.4367	33.229	26.3796
MAB_1270		Conserved hypothetical transmembrane protein	CDS	3.2007	1.86169e-08	1.09168e-07	13.497	11.7574	10.5986	106.16	113.947	110.436
MAB_1271c		Probable oxidase (copper-binding protein)	CDS	3.28925	5.23733e-08	2.33811e-07	15.4966	21.0941	14.524	150.964	190.486	158.642
MAB_1272		Hypothetical protein	CDS	-2.92444	4.72711e-08	2.17226e-07	142.369	192.152	178.345	20.9688	23.6118	22.9493
MAB_1275		Putative ABC transporter, ATP-binding protein	CDS	1.07306	2.82329e-05	5.12779e-05	83.1817	74.4634	64.246	147.805	159.877	159.37
MAB_1276c		Conserved hypothetical protein	CDS	2.80511	2.3458e-07	7.68253e-07	6.39859	3.68859	5.10304	34.9188	36.0478	35.8204
MAB_1277		Conserved hypothetical protein (transferase?)	CDS	2.38501	1.27602e-07	4.66082e-07	25.6943	25.0132	28.1321	135.23	139.88	136.634
MAB_1278		Conserved hypothetical protein	CDS	3.35792	1.86197e-09	2.42154e-08	16.2964	14.5238	12.9539	126.456	168.897	154.422
MAB_1280c		Hypothetical protein	CDS	1.70347	7.60237e-05	0.000128185	80.0824	63.5129	62.545	235.102	221.825	214.771
MAB_1285c		Conserved hypothetical protein	CDS	2.3471	1.33981e-07	4.85819e-07	41.5908	40.344	38.7308	224.135	179.377	210.642
MAB_1286c		Hypothetical protein	CDS	4.0648	1.37026e-08	8.81746e-08	2.49945	2.30537	1.70101	34.4509	41.2875	34.5454
MAB_1287		Probable conserved membrane protein, MmpL family	CDS	2.9399	5.47392e-10	1.4238e-08	24.0947	27.2033	25.3844	194.919	192.575	200.959
MAB_1289c		Conserved hypothetical protein	CDS	-2.40267	4.86655e-08	2.21863e-07	553.878	650.114	677.788	127.597	99.8859	128.346
MAB_1290c		Probable thiol peroxidase (Tpx)	CDS	-2.9258	4.91807e-09	4.46785e-08	559.177	641.469	633.17	84.431	72.9578	83.9047
MAB_1291		Conserved hypothetical protein	CDS	-2.64148	1.54078e-08	9.54203e-08	622.163	649.077	512.659	87.297	95.7737	102.817
MAB_1292c		Probable O-methyltransferase OMT	CDS	-2.00784	3.25469e-08	1.65992e-07	184.359	222.353	225.842	53.3725	50.8383	53.0324
MAB_1293c		Conserved hypothetical protein	CDS	1.63415	3.57634e-07	1.10395e-06	9.39793	9.68255	8.63591	28.0169	30.3107	27.8367
MAB_1294c		Conserved hypothetical protein (methytransferase?)	CDS	2.12787	1.62603e-07	5.62736e-07	11.9974	10.3742	8.11253	43.1659	44.4048	46.2933
MAB_1295c		Probable O-methyltransferase OMT	CDS	1.15162	3.31186e-05	5.91087e-05	26.5941	29.9698	36.6372	68.4046	70.1058	68.3016
MAB_1298c		Conserved hypothetical protein	CDS	2.47513	8.58109e-08	3.4394e-07	11.5974	10.72	10.0752	53.782	65.2309	61.4714
MAB_1299c		Putative multi-drug efflux transporter	CDS	3.10112	6.15383e-09	5.06871e-08	19.5957	15.3307	13.4773	137.54	140.775	138.273
MAB_1300c		Hypothetical protein	CDS	-2.00539	1.35094e-07	4.88393e-07	277.639	207.368	270.723	62.614	64.7667	60.834
MAB_1301c		Hypothetical protein	CDS	-2.5679	2.21773e-07	7.32132e-07	77.383	70.8901	75.7605	13.5405	12.5355	11.6872
MAB_1303c		Hypothetical protein	CDS	-1.08408	0.00146627	0.00203777	215.153	196.187	127.838	81.6527	94.2482	78.5013
MAB_1304		Conserved hypothetical protein	CDS	2.44401	3.75432e-07	1.14956e-06	51.8886	42.8799	55.7409	245.309	340.381	233.288
MAB_1308		Probable mutator protein MutT2/NUDIX hydrolase	CDS	1.83799	5.20472e-06	1.11543e-05	11.9974	12.2185	11.3837	39.949	43.3104	44.138
MAB_1312		Beta-lactamase-like	CDS	-2.06712	0.00046175	0.000688377	536.782	597.436	604.383	149.911	128.771	136.178
MAB_1313		Probable transcriptional regulator, AraC family	CDS	-2.26729	1.98194e-06	4.78494e-06	163.164	177.052	186.196	36.6443	38.8003	33.8776
MAB_1314		Hypothetical protein	CDS	2.67993	4.36546e-06	9.58424e-06	11.9974	8.64513	5.23389	49.7461	70.9017	46.9004
MAB_1317		Conserved hypothetical protein	CDS	-2.93457	1.47208e-07	5.2015e-07	228.75	249.095	239.189	30.9999	31.0734	31.6919
MAB_1318c		Probable catechol-o-methyltransferase	CDS	-1.73511	6.23545e-08	2.68897e-07	229.449	233.303	208.832	65.3923	63.9044	72.4301
MAB_1319		Probable 7,8-didemethyl-8-hydroxy-5-deazariboflavin synthase (FO synthase)	CDS	-1.93145	6.84574e-08	2.88666e-07	809.222	822.21	803.009	212.145	213.999	212.069
MAB_1321		Conserved hypothetical protein	CDS	3.77549	6.74076e-10	1.53515e-08	2.99934	2.76644	2.87864	39.598	39.3641	39.8274
MAB_1322		Hypothetical protein	CDS	3.73471	4.22211e-08	2.00054e-07	1.29971	1.49849	1.57017	20.9688	16.8798	20.2476
MAB_1323		Hypothetical protein	CDS	2.64396	2.00753e-07	6.75371e-07	2.69941	3.80386	3.00949	17.4009	19.6986	22.3422
MAB_1324		Putative monooxygenase	CDS	1.31294	2.60277e-05	4.75699e-05	14.9967	17.4055	17.7952	33.1641	49.7771	41.6792
MAB_1326c		Conserved hypothetical protein	CDS	1.54643	5.04612e-06	1.08662e-05	12.9971	10.9505	14.7857	35.5914	36.4126	41.0417
MAB_1327		Probable ferredoxin FdxC	CDS	-3.19002	3.875e-09	3.84788e-08	155.766	160.684	177.821	20.2962	16.2497	17.5763
MAB_1328		Probable aminotransferase	CDS	-1.07515	1.0702e-05	2.13781e-05	242.547	201.604	194.177	95.1055	99.09	108.797
MAB_1329		Probable glycosyl transferase	CDS	2.32557	1.9972e-07	6.72813e-07	54.388	38.9607	39.1233	242.706	202.458	219.537
MAB_1330		Probable pyrroline-5-carboxylate dehydrogenase RocA (aldehyde dehydrogenase family)	CDS	-7.52083	7.69448e-11	8.59712e-09	22747.3	28946.7	28964.7	143.653	149.597	145.923
MAB_1331		Probable proline dehydrogenase	CDS	-7.20453	1.51083e-10	8.59712e-09	8293.17	9464	9793	69.165	56.9403	60.6518
MAB_1332		Probable fatty-acid-CoA ligase FadD	CDS	-3.70142	9.06499e-06	1.83679e-05	2243.61	2374.3	2396.86	170.061	195.03	174.124
MAB_1333		Conserved hypothetical protein	CDS	-3.25208	7.1777e-10	1.56265e-08	474.995	497.844	485.836	54.1622	44.239	54.6716
MAB_1334c		Conserved hypothetical protein	CDS	-1.55873	1.05632e-06	2.77235e-06	188.958	168.638	170.363	64.1348	61.3177	53.761
MAB_1338		Putative membrane efflux protein	CDS	4.23996	7.61921e-09	5.85601e-08	4.59899	5.76342	4.57965	89.7828	88.9754	103.97
MAB_1339		Putative monooxygenase (luciferase-like)	CDS	3.57988	3.87747e-09	3.84788e-08	6.49857	7.26191	6.9349	73.8734	93.6182	80.0191
MAB_1341		Conserved hypothetical protein	CDS	1.16408	0.000944742	0.00134475	25.2944	23.63	29.3098	69.1357	58.2336	47.8415
MAB_1342		Probable fatty-acid-CoA ligase FadD	CDS	1.30849	3.58506e-06	8.04239e-06	90.0802	78.4978	73.0127	195.27	198.512	204.814
MAB_1344c		Putative DTDP-glucose-4,6-dehydratase-related protein	CDS	3.26295	1.23317e-09	1.95332e-08	8.29817	9.33674	8.37422	83.1149	80.3863	86.3332
MAB_1345		Probable dihydropteroate synthase 2 FolP2	CDS	-1.99975	1.24456e-08	8.20079e-08	248.645	268.806	255.545	63.8423	66.5243	62.8982
MAB_1346		Conserved hypothetical protein (glycosyl transferase?)	CDS	-4.01127	6.63184e-10	1.53515e-08	892.603	1084.21	1187.31	67.4395	63.2412	65.5088
MAB_1349		Probable DNA-3-methyladenine glycosylase I TagA	CDS	-2.05973	6.19869e-08	2.67545e-07	192.258	215.206	227.412	56.2386	47.92	48.0843
MAB_1350		Conserved hypothetical protein	CDS	-1.82148	1.99807e-05	3.73185e-05	91.7798	91.9842	97.3503	28.1047	26.3311	25.0743
MAB_1356		Conserved hypothetical protein	CDS	1.78101	1.88143e-05	3.53001e-05	13.8969	12.1032	16.2251	35.7669	65.4962	43.7434
MAB_1358c		Putative ABC transporter, permease protein	CDS	2.06016	2.02336e-08	1.16138e-07	47.0896	48.9891	48.9368	213.139	187.667	203.964
MAB_1359c		Putative ABC transporter, ATP-binding protein	CDS	2.04372	0.000838696	0.00120315	24.9945	22.8231	26.3003	108.617	100.649	96.3204
MAB_1360c		Probable transcriptional regulator, TetR family	CDS	2.14039	8.01438e-06	1.64208e-05	14.1969	14.4086	14.7857	57.2037	74.0854	60.0447
MAB_1361c		Probable O-methyltransferase	CDS	-3.7082	1.27613e-08	8.36422e-08	567.575	613.343	524.435	38.8669	47.5221	44.0773
MAB_1362		Probable alternative RNA polymerase sigma factor	CDS	-7.09385	3.39411e-08	1.70638e-07	10165.9	11689.6	13043.5	68.1706	58.8969	128.377
MAB_1363		Conserved hypothetical protein	CDS	-4.02079	4.01993e-10	1.2188e-08	937.393	907.047	714.295	50.9744	49.4787	57.1609
MAB_1364		Probable serine protease HtrA	CDS	-3.7676	1.59614e-10	8.59712e-09	2141.13	2081.29	2095.91	159.474	150.028	154.392
MAB_1365		Probable Sec-independent protein translocase protein TatB homolog	CDS	-1.79657	9.89765e-07	2.63973e-06	165.564	167.946	127.969	49.6291	43.5426	39.6756
MAB_1366c		Putative Mrp homolog protein	CDS	-1.54192	1.25873e-07	4.61813e-07	455.6	423.035	451.684	148.683	153.477	154.696
MAB_1369		Probable citrate lyase beta chain	CDS	1.43031	6.93283e-07	1.93352e-06	53.2883	57.6342	52.7314	148.536	137.625	154.938
MAB_1370c		Hypothetical protein	CDS	2.05464	7.00369e-07	1.95108e-06	36.5919	35.6179	37.2914	140.64	159.778	154.544
MAB_1371		Conserved hypothetical transmembrane protein	CDS	-3.31881	2.21463e-08	1.2339e-07	338.825	392.72	389.663	31.4679	30.7749	50.0878
MAB_1372		Probable sugar ABC transporter, sugar-binding protein LpqY	CDS	1.56071	0.000316111	0.00048456	58.1872	47.0295	43.703	145.115	147.773	146.773
MAB_1378c		Probable magnesium and cobalt transport transmembrane protein CorA	CDS	2.95241	8.24649e-08	3.32687e-07	16.5963	17.2903	10.5986	107.008	120.414	118.116
MAB_1380		Conserved hypothetical protein	CDS	4.7958	1.50592e-06	3.7778e-06	0.99978	1.03742	0.261694	22.3141	22.5838	21.6744
MAB_1381		Putative oxidoreductase EphD	CDS	3.91833	6.97063e-09	5.48549e-08	3.09932	2.30537	1.70101	36.8197	39.3972	33.149
MAB_1382		Putative oxidoreductase EphD	CDS	2.8807	5.06777e-06	1.09033e-05	6.69852	9.45201	8.37422	55.6537	71.2997	53.3663
MAB_1383		Conserved hypothetical integral membrane protein	CDS	1.77052	4.16912e-05	7.29855e-05	26.6941	18.5582	14.524	62.9065	73.6874	68.1802
MAB_1384		Probable malate dehydrogenase	CDS	-2.21613	1.80386e-08	1.06635e-07	441.403	370.127	414.655	84.6357	89.2738	89.976
MAB_1387		Putative esterase/lipase/beta-lactamase	CDS	1.22848	0.000365516	0.000553764	59.7868	42.7646	45.0114	126.018	123.63	96.4115
MAB_1388c		Probable short-chain dehydrogenase/reductase	CDS	-2.85249	1.8829e-09	2.42957e-08	324.429	292.782	354.072	43.5461	48.7823	42.1345
MAB_1389c		Probable short-chain dehydrogenase/reductase	CDS	2.20552	7.37029e-06	1.52338e-05	8.09822	10.3742	10.3369	40.6509	44.6369	47.3254
MAB_1390c		Hypothetical UbiE/COQ5 methyltransferase	CDS	1.7307	7.71705e-06	1.58577e-05	10.4977	10.1436	10.3369	34.6263	36.8437	31.4187
MAB_1391		Putative transcriptional regulator	CDS	2.28376	7.93891e-09	5.98993e-08	24.9945	21.7857	23.5525	111.278	109.669	121.729
MAB_1392c		Conserved hypothetical protein (lipase?)	CDS	-1.13366	5.18444e-06	1.11253e-05	353.522	298.199	289.041	132.744	148.569	147.471
MAB_1393c		Probable 2-oxoglutarate dehydrogenase SucA	CDS	-3.03036	3.21034e-08	1.64239e-07	4618.48	5255.43	4974.02	595.842	581.507	639.971
MAB_1394c		Conserved hypothetical protein	CDS	-2.49384	1.04227e-07	3.98793e-07	467.597	474.675	510.435	72.148	110.531	75.2228
MAB_1395		Probable multidrug resistance transporter,Bcr/CflA family	CDS	1.17012	4.14933e-05	7.27163e-05	64.6857	47.4906	48.4135	109.728	128.14	123.793
MAB_1396		Probable drug resistance transporter, EmrB/QacA subfamily	CDS	1.55565	2.2967e-06	5.43596e-06	36.492	33.8889	29.7023	103.791	84.0342	106.642
MAB_1399		Probable peptidase	CDS	3.33054	5.68999e-09	4.84827e-08	12.9971	11.181	9.421	100.75	112.455	126.039
MAB_1401c		Conserved hypothetical protein	CDS	1.58829	2.01592e-07	6.77733e-07	119.574	106.739	102.322	333.98	332.655	321.746
MAB_1403		Probable cold-shock DEAD box protein A homolog (ATP-dependent RNA helicase DEAD homolog)	CDS	-2.09937	1.38026e-07	4.96813e-07	561.376	576.688	580.569	128.182	123.896	148.958
MAB_1404		Probable acyltransferase	CDS	-2.04877	1.54723e-05	2.96488e-05	428.606	454.734	446.32	112.038	103.268	106.034
MAB_1405		Hypothetical protein	CDS	-3.50476	0.000151561	0.000243384	399.912	593.863	501.145	37.4924	56.0117	38.1882
MAB_1406c		Probable cytochrome P450	CDS	1.94553	1.93291e-07	6.54724e-07	22.895	23.8606	22.8983	83.8753	100.284	84.2083
MAB_1407c		Probable oxidoreductase	CDS	-1.29438	2.36559e-05	4.36058e-05	269.641	355.257	313.902	123.386	133.579	125.766
MAB_1409c		Putative drug antiporter protein precursor	CDS	2.21905	1.34087e-07	4.85819e-07	27.8939	24.0911	23.0291	132.159	95.6411	121.85
MAB_1410c		Hypothetical histidine triad (HIT) protein	CDS	2.18888	1.44637e-07	5.14243e-07	5.59877	5.07181	6.9349	28.7188	26.8286	24.5279
MAB_1412		Hypothetical protein	CDS	-1.48809	4.24783e-06	9.34674e-06	26.3942	33.4278	28.263	9.97262	11.2421	10.1694
MAB_1413		Conserved hypothetical protein	CDS	1.3407	1.7874e-05	3.36508e-05	16.8963	23.2842	21.9823	54.0744	48.5501	54.6109
MAB_1414c		Probable ABC transporter, ATP-binding protein	CDS	2.44562	7.14623e-08	2.97706e-07	44.2902	41.7272	38.0765	233.26	233.067	210.065
MAB_1415c		Probable ABC transporter, ATP-binding protein	CDS	1.95678	3.96278e-08	1.91438e-07	35.0923	31.1225	30.7491	132.276	120.314	124.066
MAB_1417		Putative lipoprotein LprC precursor	CDS	-1.56899	1.22639e-06	3.15012e-06	110.676	91.5231	104.678	35.182	32.9637	35.274
MAB_1420		Conserved hypothetical protein	CDS	-3.30973	4.46783e-08	2.08893e-07	837.116	936.787	1031.21	102.68	97.1002	83.0851
MAB_1421		Conserved hypothetical protein	CDS	-1.74342	3.46825e-05	6.16107e-05	915.498	887.797	860.451	255.018	305.793	234.745
MAB_1422c		Putative acyl-CoA dehydrogenase	CDS	2.06545	8.77794e-08	3.49562e-07	22.695	28.0102	24.5993	120.958	95.3758	98.8097
MAB_1423		Hypothetical protein	CDS	2.05985	0.00397834	0.00527528	6.89848	6.33976	6.41151	33.1641	24.5072	24.4064
MAB_1425		Hypothetical protein	CDS	3.58003	2.43833e-07	7.93299e-07	2.29949	1.84429	4.05626	39.2471	29.979	27.6242
MAB_1426		Putative cytochrome P450	CDS	1.59395	0.000242981	0.000377851	38.9914	44.0325	40.5626	147.571	127.577	97.9293
MAB_1427c		Putative cytochrome P450	CDS	-1.75654	0.000152757	0.000245105	538.781	723.425	811.122	259.961	162.066	191.518
MAB_1428		Conserved hypothetical protein	CDS	-1.00785	0.000900126	0.00128567	96.0788	94.2896	100.621	65.948	39.0656	39.6453
MAB_1429		Putative permease of the major facilitator superfamily	CDS	1.86616	1.63296e-05	3.10746e-05	30.6932	28.0102	24.3376	128.006	90.932	84.1476
MAB_1430c		Putative transcriptional regulator, TetR family	CDS	3.20299	5.18696e-07	1.49906e-06	4.59899	7.26191	5.88812	76.6225	44.5706	41.8309
MAB_1431		Conserved hypothetical protein (Putative monooxygenase)	CDS	3.35276	2.02613e-08	1.16162e-07	11.6974	11.6421	13.6081	161.463	114.743	100.935
MAB_1432		Conserved hypothetical protein	CDS	-1.18313	0.000452636	0.000676422	82.3818	106.508	97.612	58.7829	35.0861	32.2384
MAB_1435		Probable homoserine dehydrogenase	CDS	-1.21257	0.00259445	0.00351667	446.102	425.11	409.29	268.091	164.155	120.272
MAB_1436		Probable threonine synthase (ThrC)	CDS	-1.56845	0.00424856	0.00561251	494.591	503.031	457.834	257.855	135.436	97.4133
MAB_1440c		Hypothetical protein	CDS	-4.01794	4.25751e-09	4.07764e-08	282.438	315.029	286.032	24.0103	16.6476	13.8425
MAB_1441	rpmE.1	50S ribosomal protein L31	CDS	-1.40972	0.00285917	0.00385644	63.8859	57.7495	62.8066	16.2019	36.4126	16.8477
MAB_1445		Putative undecaprenyl-phosphate alpha-N-acetylglucosaminyltransferase	CDS	-1.00647	0.00111819	0.00158024	346.524	349.263	381.289	255.018	142.633	138.425
MAB_1446		Conserved hypothetical protein	CDS	-4.2487	2.72878e-09	3.12167e-08	966.987	1124.56	1340.53	51.3254	71.4323	57.768
MAB_1447		ATP synthase A chain AtpB	CDS	-4.9105	5.71679e-10	1.44884e-08	1563.56	1855.59	2370.95	63.2282	62.8764	66.3892
MAB_1448		ATP synthase C chain AtpE	CDS	-4.90314	6.2183e-06	1.30825e-05	1261.32	1530.76	1978.28	51.5886	33.3285	74.4639
MAB_1449		ATP synthase B chain AtpF	CDS	-5.02338	1.79422e-06	4.39834e-06	2656.91	3067.98	3578.41	100.838	61.3509	123.823
MAB_1450		ATP synthase delta chain AtpH	CDS	-4.00686	2.51195e-09	2.95573e-08	3470.04	3842.01	4206.48	269.319	209.057	238.084
MAB_1451		ATP synthase alpha chain AtpA	CDS	-3.86751	6.17042e-09	5.07391e-08	4532.3	5165.29	6064.64	411.627	326.055	342.176
MAB_1452		ATP synthase gamma subunit AtpG	CDS	-4.25483	3.82325e-10	1.1888e-08	2676.81	2825.23	3033.43	166.376	149.763	130.927
MAB_1453		ATP synthase beta subunit AtpD	CDS	-4.11567	1.58457e-08	9.71584e-08	6405.49	6735.94	7672.09	460.144	385.582	354.865
MAB_1454		ATP synthase epsilon chain AtpE	CDS	-4.61407	3.77459e-05	6.67406e-05	2113.93	2367.61	2395.42	100.253	112.156	68.3927
MAB_1455		Conserved hypothetical protein	CDS	-2.82781	8.66479e-07	2.35024e-06	288.736	305.461	328.034	50.4773	40.5248	38.856
MAB_1456c		Conserved hypothetical protein (cobalamin adenosyltransferase?)	CDS	2.04917	8.40063e-05	0.000140684	30.0934	23.63	26.562	102.563	165.05	64.9624
MAB_1461		Conserved hypothetical protein	CDS	1.20416	0.00834909	0.0106426	14.8967	18.7888	17.9261	40.8848	43.7084	34.2115
MAB_1462c		Conserved hypothetical protein (Glyoxalase/ Bleomycin resistance protein?)	CDS	-2.20293	0.0156872	0.0194107	197.456	265.463	252.928	46.4122	61.4172	47.629
MAB_1463		Probable acetyl-CoA acetyltransferase FadA	CDS	-1.61646	2.24034e-06	5.32297e-06	344.524	329.668	351.194	117.624	99.5874	117.175
MAB_1464		Conserved hypothetical protein	CDS	-6.51289	2.13828e-10	9.79525e-09	5132.27	5985.66	6375.66	59.1631	59.3943	72.9765
MAB_1465		Conserved hypothetical protein thioredoxin-like	CDS	-3.79364	7.65812e-10	1.62739e-08	1320.31	1238.67	1032.38	90.8942	81.1822	86.8796
MAB_1469		Probable glycogen phosphorylase GlgP	CDS	-1.35822	1.74684e-05	3.29373e-05	546.28	575.881	568.924	226.709	222.322	210.581
MAB_1470c		Possible lipoprotein peptidase LpqM	CDS	1.29439	0.00295317	0.00397673	101.078	108.813	111.874	232.441	329.604	227.126
MAB_1471c		Probable ATP-dependent helicase DinG	CDS	-1.36248	0.000130241	0.000211449	431.005	427.07	397.252	156.023	178.316	153.876
MAB_1473c		Conserved hypothetical protein	CDS	-1.77393	0.000603903	0.000885342	289.036	353.298	308.145	72.4697	109.105	96.3508
MAB_1474c		Probable nicotinate phosphoribosyltransferase	CDS	2.26038	5.91241e-09	4.93851e-08	25.0945	24.4369	25.9077	118.092	116.733	126.646
MAB_1475		Probable ATP-dependent Clp protease adaptor protein ClpS	CDS	-3.32454	1.14422e-05	2.2719e-05	299.034	328.4	289.565	22.5773	36.8105	32.1473
MAB_1476		Conserved hypothetical protein	CDS	-2.95383	2.44126e-08	1.32579e-07	391.014	386.495	400.523	49.8046	53.2261	48.995
MAB_1478		Conserved hypothetical protein	CDS	-2.44665	3.49927e-06	7.87138e-06	164.564	164.142	148.25	30.532	30.8744	26.076
MAB_1479		Possible thiamineS	CDS	-2.92363	3.16398e-08	1.62372e-07	230.949	252.553	249.787	26.6424	37.2085	32.7848
MAB_1480		Probable cysteine synthase	CDS	-2.72999	5.02759e-09	4.50066e-08	509.588	528.621	608.701	83.6121	84.6974	79.8977
MAB_1481		Conserved hypothetical protein	CDS	-2.46163	1.56783e-08	9.66111e-08	363.62	331.051	372.653	62.5848	66.6238	64.5374
MAB_1482		Probable glutamate racemase MurI	CDS	-1.40895	7.73115e-06	1.588e-05	265.042	239.297	225.711	112.857	78.4297	83.6315
MAB_1483		Conserved hypothetical protein	CDS	-4.27178	6.50195e-07	1.82364e-06	921.797	1089.06	1025.06	49.0735	57.1061	50.9682
MAB_1484		Probable ribonuclease PH	CDS	-2.7354	1.49469e-09	2.17693e-08	403.911	433.87	398.561	60.4499	66.3585	58.8305
MAB_1485		HAM1 protein homolog (NTPase)	CDS	-2.62418	1.5958e-06	3.97103e-06	284.237	281.37	279.882	40.5924	54.2541	42.2863
MAB_1487c		Conserved hypothetical protein	CDS	-3.05936	2.57277e-09	3.00582e-08	173.662	220.393	230.422	22.6066	26.6296	25.651
MAB_1489		Probable acyl-CoA ligase FadD	CDS	-2.34013	0.000719776	0.00104345	689.748	855.868	812.299	156.725	154.77	154.149
MAB_1493c		Probable enoyl-CoA hydratase/isomerase	CDS	2.32888	2.59946e-07	8.38001e-07	12.6972	14.178	15.0474	65.1584	72.991	72.2783
MAB_1494		Putative TetR-family transcriptional regulator	CDS	1.81503	7.77681e-07	2.1435e-06	21.6952	21.6705	19.3654	67.7319	82.9398	70.2748
MAB_1496c		Putative FAD-binding monooxygenase	CDS	2.2317	1.05098e-06	2.76273e-06	21.0954	32.3904	32.9735	134.879	134.309	136.3
MAB_1497c		Putative regulatory protein, TetR family	CDS	2.28529	3.40352e-07	1.05787e-06	9.79784	10.1436	7.45829	42.932	47.2568	43.8648
MAB_1498c		Putative GntR-family transcriptional regulator	CDS	1.53917	0.0017408	0.00239638	20.6954	20.8636	15.5708	55.4489	58.0678	52.8503
MAB_1499		Putative FAD dependent oxidoreductase	CDS	5.01782	1.73167e-09	2.35755e-08	3.29927	2.42064	2.2244	82.4715	103.832	74.3425
MAB_1500		Putative haloacid dehalogenase-like hydrolase	CDS	5.13275	1.06845e-08	7.37466e-08	2.19952	1.26795	0.91593	51.2084	59.4275	48.1147
MAB_1501		Probable ABC transporter, periplasmic protein	CDS	4.59826	6.60382e-10	1.53515e-08	2.39947	2.76644	3.27118	56.9404	80.3199	66.1463
MAB_1502		Probable ABC transporter, ATP-binding protein	CDS	3.80051	3.78596e-07	1.15638e-06	8.59811	9.91308	11.122	154.064	142.931	115.202
MAB_1503		Probable ABC transporter, permease protein	CDS	3.07591	5.02067e-06	1.08223e-05	9.9978	10.1436	10.2061	76.564	86.256	93.1938
MAB_1504		Probable ABC transporter, permease protein	CDS	2.58027	1.33396e-06	3.39815e-06	10.7976	10.3742	8.37422	50.4188	67.3202	59.559
MAB_1505		Hypothetical protein	CDS	-1.74335	3.17935e-06	7.23737e-06	27.294	30.5461	26.3003	6.66791	9.02024	9.4408
MAB_1506c		Conserved hypothetical protein (MaoC-like dehydratase)	CDS	-2.86069	2.67531e-08	1.42318e-07	256.843	240.911	290.873	36.7612	39.0656	32.7241
MAB_1507		Conserved hypothetical protein	CDS	-1.49067	0.000158893	0.000254537	75.8833	94.5201	96.5652	31.3216	31.604	32.0259
MAB_1508c		Putative HTH-type transcriptional regulator	CDS	2.40604	6.89108e-06	1.43634e-05	16.4964	15.7918	15.3091	76.4178	96.238	79.8673
MAB_1511		Conserved hypothetical protein	CDS	-5.22069	1.67269e-09	2.32011e-08	1072.16	1280.86	1407.65	28.3679	38.8666	33.6044
MAB_1512		Probable fatty acid synthase Fas	CDS	-4.6344	7.10274e-10	1.55803e-08	30629.8	31786.3	29999.2	1240.17	1203.21	1277.51
MAB_1513		Putative holo-[acyl-carrier-protein] synthase	CDS	-4.76461	2.79579e-09	3.17345e-08	1476.47	1484.08	1481.32	55.332	50.0093	58.0412
MAB_1514		Putative MutT/NUDIX-family protein	CDS	-3.72308	3.38053e-10	1.12882e-08	476.295	459.229	533.987	34.8311	39.3641	37.065
MAB_1515c		Alkyl hydroperoxide reductase/ Thiol specific antioxidant/ Mal allergen	CDS	1.25813	4.48034e-06	9.79294e-06	26.4942	22.7079	24.4684	57.8178	56.5092	61.9875
MAB_1516		Conserved hypothetical protein	CDS	1.7721	1.15021e-06	2.98233e-06	22.595	16.0223	16.0942	63.8131	54.5194	69.0302
MAB_1518		Conserved hypothetical protein	CDS	1.31627	0.000202914	0.000320077	41.3909	36.4248	30.6182	85.7762	88.0137	96.5329
MAB_1520c		Probable membrane protein, MmpL family	CDS	3.2121	1.40802e-09	2.12101e-08	27.094	21.3247	23.6833	216.151	227.662	224.97
MAB_1522		Putative two-component system response regulator LuxR	CDS	1.66197	8.37292e-06	1.70899e-05	22.0951	19.8262	14.9166	55.5659	59.4938	65.2963
MAB_1526		Putative short chain dehydrogenase/reductase	CDS	1.69853	3.84383e-07	1.16972e-06	23.0949	23.63	21.1972	71.2121	75.8761	73.5229
MAB_1529c		Conserved hypothetical protein	CDS	1.48141	0.000128463	0.000208699	18.4959	16.3681	22.3749	56.882	52.9276	49.845
MAB_1531c		Conserved hypothetical protein	CDS	3.95617	2.77182e-10	1.03775e-08	7.19841	5.99396	6.41151	100.604	95.1105	109.434
MAB_1533c		Probable oligoribonuclease	CDS	1.58407	0.00357433	0.00477763	30.4933	26.3965	30.4874	83.1734	83.0061	95.8347
MAB_1535c		Conserved hypothetical protein	CDS	2.88633	9.58046e-09	6.79292e-08	8.49813	10.2589	10.2061	68.4923	72.4935	72.8854
MAB_1536		Putative transcriptional regulator, TetR family	CDS	2.07281	3.49222e-06	7.85909e-06	11.0976	8.06879	7.06575	36.615	36.91	37.5204
MAB_1539c		Conserved hypothetical protein	CDS	-1.7896	6.12565e-08	2.65087e-07	147.967	124.72	125.744	39.9197	38.2034	37.1257
MAB_1540		Probable sodium:dicarboxylate symporter	CDS	2.99705	5.68299e-09	4.84827e-08	19.4957	22.0163	16.4867	153.391	146.115	164.106
MAB_1542c		Probable amino acid permease	CDS	3.12602	7.01085e-08	2.93624e-07	32.1929	25.7049	25.9077	217	299.094	216.379
MAB_1543		Conserved hypothetical protein	CDS	-4.42261	1.98455e-10	9.71054e-09	633.86	607.119	654.236	30.766	28.2877	29.2938
MAB_1545c		Probable sulfate adenylate transferase, subunit 2 (CysD)	CDS	3.08971	8.42119e-09	6.23951e-08	9.29795	7.49245	11.6454	84.7234	77.6006	79.2602
MAB_1546c		Conserved hypothetical protein (sulfotransferase?)	CDS	3.63189	6.77561e-08	2.86687e-07	8.99802	6.68557	5.75728	77.763	84.2663	105.67
MAB_1547c		Probable sulfatase	CDS	2.12208	0.000111175	0.000182717	29.5935	30.0851	34.4128	109.289	171.086	129.105
MAB_1548c		Conserved hypothetical protein	CDS	1.92953	3.60406e-08	1.79008e-07	24.8945	25.4743	25.9077	94.0819	94.9447	101.542
MAB_1549c		Putative RNA binding protein, contains S1 domain	CDS	2.82446	1.88462e-08	1.10092e-07	61.5864	44.9547	47.8901	370.274	319.157	405.226
MAB_1550		Probable lipoprotein LppI	CDS	1.84611	1.24526e-06	3.19361e-06	12.6972	11.8726	8.11253	36.9075	39.2646	41.8917
MAB_1551c		Hypothetical protein	CDS	1.96775	1.63592e-07	5.6497e-07	17.3962	12.7948	13.0847	53.782	55.05	60.925
MAB_1554		Hypothetical cyclic nucleotide-binding protein	CDS	2.97563	6.37079e-09	5.1835e-08	13.697	10.1436	9.68269	89.8121	85.228	89.7331
MAB_1555		Conserved hypothetical protein	CDS	1.32669	1.30404e-06	3.32373e-06	103.877	112.733	108.08	254.843	291.798	267.773
MAB_1556		Conserved hypothetical protein	CDS	-2.56293	0.000160825	0.0002573	199.156	236.185	238.534	23.7179	24.3745	65.9035
MAB_1557		Copper resistance D precursor	CDS	-1.8204	7.62794e-08	3.13893e-07	780.728	855.638	792.411	233.114	219.172	235.383
MAB_1558c		Probable amidase	CDS	2.51291	1.45039e-07	5.14632e-07	35.8921	23.7453	21.8515	158.538	148.668	159.037
MAB_1559		Probable single-strand DNA binding protein	CDS	3.62138	3.15754e-08	1.62372e-07	4.9989	2.42064	4.97219	49.6584	51.7006	51.4842
MAB_1561		Probable NAD-dependent glutamate dehydrogenase	CDS	-3.11351	8.21486e-09	6.13578e-08	4420.83	5368.28	5109.71	572.329	546.122	602.967
MAB_1562		Conserved hypothetical protein	CDS	-2.33885	1.51704e-07	5.30965e-07	152.066	161.837	181.616	35.182	32.4662	30.2652
MAB_1563		Conserved hypothetical protein	CDS	-1.1665	2.09596e-05	3.89701e-05	129.771	136.593	123.781	60.5669	52.397	60.834
MAB_1566c		Hemoglobin-like protein HbO	CDS	-1.55148	2.25163e-06	5.34209e-06	87.1808	99.4767	116.847	35.7377	34.7213	33.0276
MAB_1567		Probable HNH endonuclease precursor	CDS	-4.84693	3.40939e-09	3.59258e-08	765.931	788.667	872.751	29.3037	25.1704	29.8402
MAB_1568		Conserved hypothetical protein	CDS	-5.21634	5.23523e-11	8.59712e-09	239.447	219.586	260.386	5.79055	7.69373	5.85876
MAB_1569		Conserved hypothetical protein	CDS	-3.36918	4.76112e-09	4.38906e-08	576.773	486.433	475.891	49.2782	51.3026	48.3575
MAB_1571c		Probable aminopeptidase	CDS	-1.89018	6.3424e-08	2.71848e-07	1505.77	1487.42	1505.53	429.378	387.903	396.331
MAB_1578c		Hypothetical transcriptional regulator, TetR	CDS	3.30884	8.22767e-08	3.32199e-07	41.3909	39.076	41.6094	350.592	458.341	401.006
MAB_1579		Antigen 85-B precursor	CDS	2.56583	4.77121e-05	8.29674e-05	14.4968	20.2872	19.3654	110.196	116.401	93.5884
MAB_1582		ATP-dependent Clp protease, proteolytic subunit 1	CDS	-1.35503	4.66759e-06	1.01439e-05	224.051	219.471	214.066	77.0319	94.6462	85.3922
MAB_1583		ATP-dependent Clp protease ATP-binding subunit ClpX	CDS	-3.06364	1.90694e-08	1.11264e-07	2100.84	2262.03	2507.56	260.136	259.597	301.984
MAB_1584		Conserved hypothetical protein	CDS	-1.3303	1.90252e-06	4.62027e-06	165.863	156.88	136.474	64.047	60.1239	58.4662
MAB_1585		Putative acetyltransferase	CDS	-2.05433	3.39701e-05	6.05192e-05	159.265	161.261	166.307	36.8782	45.9303	34.3937
MAB_1586c		Conserved hypothetical protein	CDS	-3.42121	2.14123e-09	2.62172e-08	192.358	257.279	229.637	20.1207	23.4792	19.7923
MAB_1588c		Putative oxidoreductase	CDS	1.13589	0.000475079	0.000706968	117.674	95.0965	133.857	236.565	277.903	247.191
MAB_1589		Putative transcriptional regulator, TetR family	CDS	-1.84115	4.47399e-06	9.78772e-06	388.914	473.638	381.812	155.526	95.9064	95.8347
MAB_1590c		Hypothetical protein	CDS	-1.11652	0.0117183	0.0147246	66.8853	71.2359	58.8812	47.3773	19.8313	23.6172
MAB_1591		Conserved hypothetical protein	CDS	1.07905	0.00129728	0.00182032	47.8894	53.7151	52.3389	156.842	77.9985	90.3099
MAB_1592c		Probable formate dehydrogenase, subunit FdhD	CDS	-1.20071	0.00119655	0.00168423	347.223	384.766	393.065	250.339	114.909	124.157
MAB_1593c		Probable formate dehydrogenase, A chain	CDS	-2.40249	3.68342e-06	8.22569e-06	1253.22	1636.24	1561.14	403.672	215.027	223.028
MAB_1594		Probable ferredoxin oxidoreductase, alpha subunit	CDS	-4.40964	4.31953e-09	4.12106e-08	5989.38	7489.68	7459.99	423.061	276.444	285.653
MAB_1595		Probable ferredoxin oxidoreductase, beta subunit	CDS	-4.81729	4.57401e-09	4.2812e-08	3824.76	5207.02	5413.28	221.094	156.627	134.6
MAB_1597		Conserved hypothetical protein	CDS	4.56795	7.33155e-09	5.69694e-08	1.99956	1.84429	1.43932	47.3188	42.415	37.2168
MAB_1598		Probable molybdopterin-guanine dinucleotide biosynthesis protein A	CDS	3.09031	1.74622e-08	1.04225e-07	4.59899	5.64815	4.84135	44.0433	43.4431	41.072
MAB_1601c		Putative monooxygenase	CDS	-3.08411	3.24379e-08	1.65607e-07	908.6	875.348	800	99.5507	103.899	101.238
MAB_1603		Valyl-tRNA synthetase	CDS	-2.10263	1.22792e-07	4.52528e-07	1447.98	1390.14	1437.75	347.579	329.106	318.862
MAB_1604		Probable folylpolyglutamate synthase FolC	CDS	-2.81244	5.1548e-08	2.30961e-07	994.081	921.917	932.286	135.464	127.278	142.705
MAB_1605		Conserved hypothetical protein	CDS	-3.42644	1.10227e-10	8.59712e-09	244.046	252.207	232.908	22.9575	22.3185	22.5244
MAB_1607		Possible ribonuclease E Rne	CDS	-1.90112	1.39002e-07	4.98872e-07	1026.47	1103.81	1117.17	269.056	299.857	300.527
MAB_1610	rplU	50s ribosomal protein L21	CDS	-3.58881	6.20892e-10	1.47446e-08	621.063	512.714	599.673	44.7159	45.267	54.0645
MAB_1611	rpmA	50S ribosomal protein L27	CDS	-1.5805	7.08693e-06	1.47282e-05	205.555	156.765	151.914	56.0046	52.3307	63.6267
MAB_1612		Probable GTP1/Obg-family GTP-binding protein	CDS	-1.17606	1.4694e-05	2.8322e-05	304.033	241.603	236.833	112.857	116.102	117.357
MAB_1614		Hypothetical protein	CDS	2.5294	1.4861e-07	5.21614e-07	18.6959	11.6421	12.1688	78.3187	85.8581	82.2655
MAB_1615		Conserved hypothetical protein	CDS	-1.76124	2.91218e-07	9.22899e-07	149.167	146.276	152.568	45.3593	41.8513	44.9273
MAB_1616		Hypothetical protein	CDS	1.10647	0.0134929	0.0168559	26.7941	29.8545	29.4406	65.4216	51.7006	68.1802
MAB_1617c		Probable ribokinase RbsK	CDS	2.28145	1.3669e-07	4.92722e-07	15.4966	11.181	10.0752	58.5197	56.8408	64.1428
MAB_1618		Probable gamma-glutamyl phosphate reductase	CDS	-1.3044	1.04668e-06	2.75426e-06	420.707	368.052	379.849	147.981	157.523	167.658
MAB_1619		Conserved hypothetical protein	CDS	-1.24234	4.53689e-06	9.89467e-06	236.948	214.745	226.627	98.4687	92.557	95.683
MAB_1620		Conserved hypothetical protein	CDS	-1.42999	1.66385e-06	4.11139e-06	341.625	338.889	361.923	126.339	120.546	139.973
MAB_1626		Conserved hypothetical protein (competence protein ComEA?)	CDS	4.07141	9.54403e-09	6.78656e-08	12.6972	11.8726	8.63591	165.674	213.899	180.832
MAB_1627		Conserved hypothetical protein (ComEC/Rec2-related protein?)	CDS	1.48191	9.62654e-07	2.58135e-06	46.1898	41.4966	48.806	132.773	122.171	126.282
MAB_1628c		Conserved hypothetical protein	CDS	-1.56445	0.000755099	0.0010905	263.742	256.703	347.138	100.428	97.9625	94.8937
MAB_1629c		Conserved hypothetical protein	CDS	1.20416	3.91129e-05	6.89358e-05	61.0865	48.7585	45.5348	117.332	118.159	122.791
MAB_1632c		Conserved hypothetical protein	CDS	-1.2936	1.30407e-06	3.32373e-06	323.729	330.129	343.866	130.024	135.436	141.521
MAB_1633		Putative DNA polymerase III delta subunit	CDS	-1.6568	0.00012676	0.000206204	262.642	280.333	255.021	84.8404	86.3555	81.8709
MAB_1634c	rpsT	30s ribosomal protein S20	CDS	-1.91442	1.03014e-06	2.7239e-06	113.275	88.6414	80.0785	23.2792	28.553	23.0101
MAB_1638		Putative TetR-family transcriptional regulator	CDS	-3.28437	4.65938e-08	2.15404e-07	704.345	674.781	618.122	66.065	67.4528	71.4587
MAB_1641		Putative oxidoreductase	CDS	-1.59932	5.48796e-07	1.575e-06	230.849	231.113	222.571	72.2942	74.3838	79.2299
MAB_1644		Conserved hypothetical protein	CDS	-1.05967	5.39796e-05	9.30083e-05	121.273	125.988	102.977	58.6659	49.0476	60.3179
MAB_1645		Hypothetical protein	CDS	-1.74238	8.59898e-08	3.44377e-07	145.568	146.045	134.903	41.4405	42.6803	43.3488
MAB_1646c		Probable monooxygenase, FAD-binding	CDS	-1.54944	1.40885e-07	5.04165e-07	276.639	276.99	261.956	86.7413	92.2916	99.5989
MAB_1647c		Hypothetical protein	CDS	-1.55486	6.99289e-06	1.45527e-05	95.7789	111.695	104.285	29.3914	37.2085	39.4935
MAB_1648c		Conserved hypothetical protein	CDS	-1.47799	6.42306e-06	1.34789e-05	288.636	315.605	289.303	101.569	106.386	112.804
MAB_1652		Probable sulfate ABC transporter, sulfate-binding protein SubI	CDS	3.65294	2.24173e-10	9.82144e-09	5.69874	6.2245	6.14982	72.3819	71.8966	83.0548
MAB_1653		Probable sulfate ABC transporter, permease protein CysT	CDS	1.45239	5.87255e-06	1.24239e-05	18.5959	16.9445	19.6271	45.3886	49.3792	56.1895
MAB_1654		Probable sulfate ABC transporter, permease protein CysW	CDS	2.24801	3.34095e-08	1.68824e-07	12.8972	13.3711	10.8603	57.2037	60.7208	58.8001
MAB_1655		Probable sulfate ABC transporter, ATP-binding protein SysA	CDS	2.33837	1.02018e-06	2.70335e-06	26.7941	22.9384	14.0006	106.394	105.291	111.802
MAB_1656		Conserved hypothetical protein	CDS	-1.23178	0.000204917	0.000322825	35.9921	39.6523	50.507	16.699	17.5762	19.3673
MAB_1657c		Conserved hypothetical protein	CDS	-5.04443	2.59931e-09	3.02409e-08	117.974	165.41	132.548	4.50376	3.44892	4.61415
MAB_1658c		Conserved hypothetical protein (cobalamin biosynthesis?)	CDS	2.91489	2.02142e-06	4.86597e-06	10.5977	7.14664	4.05626	51.9103	57.902	56.7662
MAB_1664c		Conserved hypothetical protein	CDS	-2.55478	8.77286e-08	3.49562e-07	96.1788	124.605	114.884	19.3896	17.1783	20.5208
MAB_1665		Heat-inducible transcription repressor HrcA	CDS	-1.33851	3.4208e-05	6.08991e-05	258.243	263.965	239.319	102.826	91.1973	107.097
MAB_1668		PhoH-like protein	CDS	-3.01997	1.1162e-08	7.65086e-08	1226.13	1360.05	1354.01	175.12	129.036	181.561
MAB_1669		Conserved hypothetical protein	CDS	-3.028	2.27101e-08	1.25822e-07	396.613	455.771	424.207	55.7121	48.9481	51.8182
MAB_1670		Conserved hypothetical protein	CDS	-3.66115	6.44594e-10	1.51694e-08	1470.48	1531.8	1828.46	128.094	123.199	130.532
MAB_1671		Conserved hypothetical protein	CDS	-1.61208	0.000637644	0.000932595	78.7826	64.3198	51.1612	21.4075	21.3899	20.794
MAB_1672		GTP-binding protein Era homolog	CDS	-2.53405	1.91033e-09	2.45669e-08	479.294	480.208	542.754	86.7998	86.4219	86.1207
MAB_1673		Conserved hypothetical protein	CDS	1.00811	0.00036149	0.000548169	32.1929	23.8606	26.6928	54.4254	58.2999	53.8824
MAB_1674c		Putative amidase AmiA2	CDS	4.54062	1.61556e-09	2.29117e-08	25.7943	20.5178	20.0196	471.667	537.169	537.124
MAB_1677		Conserved hypothetical protein	CDS	-1.58353	5.1606e-06	1.10789e-05	87.5807	75.2703	85.0507	24.332	30.6091	27.776
MAB_1678c		Putative ferric uptake regulator FurB	CDS	-1.99893	3.39398e-07	1.05557e-06	281.438	300.505	272.555	71.1244	68.4809	74.1604
MAB_1679c		Probable ArsR-family transcriptional regulator	CDS	-2.12832	2.14608e-07	7.12763e-07	183.66	197.916	201.112	49.7461	38.8666	44.6237
MAB_1680		Conserved hypothetical protein	CDS	4.94751	4.42125e-09	4.19383e-08	1.89958	2.76644	3.53287	87.414	77.5011	85.119
MAB_1681		Conserved hypothetical protein	CDS	5.95767	2.16963e-11	8.59712e-09	1.19974	1.72903	1.43932	81.5649	93.6513	96.1687
MAB_1682		Probable NAD-dependent epimerase/dehydratase	CDS	5.98003	1.50082e-09	2.17693e-08	1.29971	1.03742	0.523389	57.3791	60.2234	69.3641
MAB_1683		Putative fatty acid desaturase	CDS	5.36688	1.60496e-09	2.28579e-08	3.49923	2.07483	1.57017	98.8489	96.9344	106.004
MAB_1684		Diaminobutyrate--2-oxoglutarate aminotransferase	CDS	5.49169	1.61801e-09	2.29117e-08	2.79938	1.61376	2.2244	104.844	86.7535	110.224
MAB_1685		Putative decarboxylase	CDS	3.69256	7.11775e-10	1.55803e-08	11.9974	11.4116	9.55184	127.802	147.905	151.599
MAB_1686		Hypothetical protein	CDS	3.07502	2.24252e-07	7.39823e-07	7.59833	7.26191	8.63591	60.0697	71.2334	66.5409
MAB_1687		Conserved hypothetical protein	CDS	1.77088	5.50317e-06	1.17278e-05	9.79784	5.64815	9.02846	28.4848	29.2163	25.985
MAB_1688		Hypothetical protein	CDS	3.61371	3.13491e-09	3.39114e-08	11.6974	9.91308	10.2061	115.226	134.309	140.732
MAB_1689		Probable daunorubicin resistance ABC transporter ATP-binding subunit DrrA	CDS	3.70592	2.79875e-09	3.17345e-08	8.99802	6.5703	9.55184	109.289	100.582	117.964
MAB_1690		Putative ABC transporter transmembrane protein	CDS	2.73088	5.92031e-08	2.58236e-07	10.4977	8.29933	10.4678	59.0753	65.1646	70.1837
MAB_1691		Hypothetical protein	CDS	3.08217	6.87311e-08	2.89338e-07	8.59811	7.60772	5.62643	53.4603	77.4679	55.1877
MAB_1692		Putative polyketide synthase Pks16/acyl-CoA synthetase	CDS	3.19818	6.47428e-09	5.23664e-08	19.2957	20.172	17.4027	168.745	169.726	183.959
MAB_1693		Conserved hypothetical protein (YrbE family?)	CDS	3.11066	3.51557e-09	3.66539e-08	9.098	9.45201	9.68269	83.1442	72.2282	88.4885
MAB_1694		Putative YrbE family protein	CDS	3.7518	2.01032e-09	2.51802e-08	6.99846	6.80084	6.80405	85.1913	94.2814	98.4757
MAB_1695		Putative Mce family protein	CDS	4.76482	4.14095e-09	4.02055e-08	6.89848	7.14664	4.97219	181.291	156.329	182.107
MAB_1696		Putative Mce family protein	CDS	3.89177	4.40314e-09	4.19274e-08	7.89826	6.33976	4.31796	94.8715	87.4167	95.8651
MAB_1697		Putative Mce family protein	CDS	4.46092	1.34115e-10	8.59712e-09	7.99824	7.03137	8.76676	169.476	159.711	194.766
MAB_1698		Putative Mce family protein	CDS	4.11369	3.67843e-08	1.82152e-07	13.397	9.33674	9.02846	173.6	182.428	196.223
MAB_1699		Putative Mce family protein	CDS	4.04697	8.94429e-09	6.53886e-08	11.5974	10.6047	7.58914	139.529	181.3	173.79
MAB_1700		Putative Mce family protein	CDS	3.68863	3.28582e-10	1.10466e-08	8.49813	8.99094	8.37422	103.002	109.47	121.334
MAB_1701		Conserved hypothetical protein	CDS	3.56891	1.04258e-07	3.98793e-07	6.7985	9.45201	3.79457	79.4593	77.5011	82.6601
MAB_1702		Glycyl-TRNA synthetase (GlyS)	CDS	1.16013	0.000875883	0.00125394	128.672	101.206	112.659	284.644	255.153	225.82
MAB_1705c		Putative transcriptional regulator, GntR family	CDS	2.93286	1.28784e-09	2.00142e-08	10.9976	11.2963	11.9071	86.1272	82.7076	92.2831
MAB_1706c		Conserved hypothetical protein	CDS	1.37446	1.59805e-05	3.05042e-05	114.875	96.0186	92.7707	268.5	240.761	278.276
MAB_1707		Deoxyguanosinetriphosphate triphosphohydrolase-like protein	CDS	1.2	1.59172e-05	3.04187e-05	61.4865	48.6433	48.806	120.578	116.534	128.255
MAB_1709c		Conserved hypothetical protein	CDS	-3.82681	9.09031e-08	3.58605e-07	277.739	289.208	313.641	20.2084	19.2343	22.5851
MAB_1711c		Conserved hypothetical protein	CDS	-3.73721	8.85264e-09	6.50071e-08	1435.48	1745.05	1640.43	153.157	102.373	105.943
MAB_1713		Hypothetical ABC transporter ATP-binding protein	CDS	1.25023	2.21595e-06	5.27008e-06	145.168	142.241	126.529	365.214	309.441	310.15
MAB_1714		Conserved hypothetical protein (cobalt transport protein?)	CDS	1.97271	9.91308e-07	2.64099e-06	27.8939	25.7049	25.9077	103.791	108.608	99.8418
MAB_1715c		Probable sugar ABC transporter, sugar-binding protein	CDS	1.4173	1.54897e-06	3.87989e-06	49.789	60.0549	47.6284	154.327	130.727	135.601
MAB_1716c		Probable sugar ABC transporter, permease protein	CDS	2.70393	2.44489e-06	5.73997e-06	52.7884	54.2914	54.0399	383.083	297.237	369.557
MAB_1720		Putative two-component system response regulator	CDS	1.18576	5.51513e-06	1.17482e-05	29.0936	29.3934	32.8426	70.1593	71.1339	66.3892
MAB_1721		Putative histidine kinase sensor of two-component system	CDS	1.75794	0.00012407	0.000202107	28.6937	23.8606	26.1694	96.6555	83.0393	86.7279
MAB_1722		Conserved hypothetical protein	CDS	3.27691	4.58583e-08	2.126e-07	19.1958	23.7453	17.4027	212.145	191.05	182.168
MAB_1723		Putative phage integrase	CDS	3.41743	1.81893e-07	6.21655e-07	6.39859	9.68255	8.11253	90.1338	79.4909	88.3671
MAB_1724c		Hypothetical protein	CDS	6.92458	8.89134e-08	3.53507e-07	0.199956	0.461074	0.130847	25.999	41.6854	31.9955
MAB_1725c		Putative acetyltransferase	CDS	6.49522	7.67262e-10	1.62739e-08	0.199956	0.806879	0.785083	57.1159	49.8766	50.4521
MAB_1726		Bacteriophage protein	CDS	9.97942	2.44195e-10	9.87269e-09	0.099978	0.230537	0.261694	192.053	254.822	153.026
MAB_1727c		Bacteriophage protein	CDS	6.22274	8.77786e-08	3.49562e-07	0.199956	0.115268	0	8.07168	9.88247	9.19795
MAB_1728		Hypothetical protein	CDS	6.82498	4.561e-07	1.3465e-06	0.099978	0.115268	0.130847	14.6226	13.4972	13.2353
MAB_1729		Conserved hypothetical protein (phage protein?)	CDS	6.92182	8.42229e-10	1.69199e-08	0.199956	0.461074	0.261694	36.498	35.9151	41.0417
MAB_1730		Hypothetical protein	CDS	6.07403	6.92184e-09	5.48201e-08	0.099978	0.345805	0.130847	12.0783	12.635	15.2388
MAB_1731		Hypothetical protein	CDS	4.74907	6.91805e-08	2.90723e-07	0.299934	0.345805	0.654236	10.2651	10.811	13.3871
MAB_1732		Hypothetical protein	CDS	2.07846	3.65728e-06	8.1784e-06	4.19907	5.07181	4.4488	20.7934	18.3389	18.8209
MAB_1733		Hypothetical protein	CDS	5.2074	5.23297e-07	1.51059e-06	0	0.461074	0.261694	8.62734	8.29066	9.28902
MAB_1734		Bacteriophage protein	CDS	1.84227	2.97412e-05	5.37014e-05	2.59943	2.1901	3.00949	7.9547	8.95391	11.0193
MAB_1735		Hypothetical protein	CDS	6.86459	9.01009e-07	2.43794e-06	0.099978	0	0.392542	22.5773	15.288	18.0923
MAB_1736		Hypothetical protein	CDS	2.84828	8.03808e-07	2.20567e-06	0.49989	0.691611	0.523389	3.97735	4.14533	4.34095
MAB_1737		Hypothetical protein	CDS	10.1116	3.42891e-05	6.10215e-05	0	0.115268	0	62.3508	44.1063	44.9576
MAB_1738		Hypothetical protein	CDS	9.64967	7.44331e-07	2.05617e-06	0	0	0	7.16508	6.26774	4.91772
MAB_1739		Hypothetical protein	CDS	5.29688	8.4494e-07	2.30193e-06	0.49989	0.230537	0.261694	16.2019	12.7013	12.1425
MAB_1740		Hypothetical protein	CDS	5.75872	7.43503e-06	1.53419e-05	0.299934	0	0	7.13583	6.69885	5.79805
MAB_1741		Hypothetical protein	CDS	4.88144	9.28306e-06	1.87866e-05	0.299934	0.115268	0.392542	8.10093	6.26774	9.80508
MAB_1742		Hypothetical protein	CDS	3.88704	2.08643e-09	2.60111e-08	2.59943	2.07483	3.14033	40.4754	38.2365	36.6704
MAB_1743		Hypothetical protein	CDS	7.4965	5.29937e-09	4.6467e-08	0.099978	0.115268	0.261694	24.449	32.8642	29.3242
MAB_1744		Bacteriophage protein	CDS	6.86355	1.24532e-07	4.57574e-07	0.299934	0	0.130847	17.6349	20.793	17.1513
MAB_1745		Hypothetical protein	CDS	5.59608	5.03106e-10	1.38899e-08	0.49989	0.345805	0.392542	21.5245	19.367	20.7333
MAB_1746		Hypothetical protein	CDS	1.17299	0.00253799	0.00344108	8.09822	6.45503	5.10304	11.9321	17.6094	15.1174
MAB_1747		Hypothetical protein	CDS	2.25767	1.40233e-06	3.55218e-06	1.69963	1.95956	2.61694	9.41696	10.9105	9.4408
MAB_1748		Conserved hypothetical protein	CDS	2.01075	6.43675e-06	1.35019e-05	9.69786	11.0658	11.9071	43.6924	41.9839	45.7773
MAB_1749		Hypothetical protein	CDS	2.02932	2.91192e-05	5.27711e-05	1.7996	3.80386	1.83186	9.7679	10.5457	10.0783
MAB_1750		Hypothetical protein	CDS	2.66063	2.09876e-07	6.9987e-07	10.4977	11.5268	10.2061	61.8244	52.7949	89.3385
MAB_1751		Hypothetical protein	CDS	1.95743	1.09605e-05	2.18503e-05	1.59965	2.1901	3.14033	8.65659	8.15801	9.71401
MAB_1754		Bacteriophage protein	CDS	1.03323	0.00236044	0.00320739	5.69874	3.22752	3.40203	9.15375	9.02024	7.34622
MAB_1755		Hypothetical protein	CDS	1.15964	0.000440004	0.000658739	6.69852	6.2245	4.4488	12.4877	14.6247	11.9604
MAB_1756		Putative transcriptional regulator, WhiB family	CDS	1.2492	1.51321e-05	2.90758e-05	9.19797	9.79782	10.2061	22.8113	26.5964	19.9744
MAB_1758		Hypothetical protein	CDS	-1.78993	0.000481666	0.000716554	28.7937	34.8111	40.6935	13.8622	9.58401	6.64802
MAB_1759		Conserved hypothetical protein	CDS	-1.15827	0.000284551	0.000439041	35.5922	42.9951	48.2826	21.7584	19.566	15.4513
MAB_1761		Hypothetical protein	CDS	-2.44858	1.46836e-05	2.83131e-05	58.6871	67.3168	76.4148	14.6811	13.1324	9.22831
MAB_1762		Phage-related protein	CDS	-2.61041	2.00904e-05	3.74951e-05	109.076	146.506	150.605	28.5433	24.5735	13.3568
MAB_1763		Conserved hypothetical protein	CDS	-2.30123	2.09847e-07	6.9987e-07	104.977	128.409	132.941	28.5141	23.1475	22.6154
MAB_1764		Hypothetical protein	CDS	3.4383	3.24825e-06	7.3637e-06	1.09976	1.26795	0.523389	8.91979	11.4411	11.8086
MAB_1765		Hypothetical protein	CDS	4.37042	2.41022e-06	5.66395e-06	1.19974	0.806879	1.17762	19.5943	21.9205	24.8921
MAB_1766		Hypothetical protein	CDS	-2.67306	2.93215e-05	5.30406e-05	61.7864	74.8092	85.7049	12.8679	9.48452	12.4461
MAB_1767		Hypothetical protein	CDS	-2.54856	0.000720961	0.00104486	74.5836	100.399	102.453	17.0207	14.6579	15.6942
MAB_1768		Hypothetical protein	CDS	-2.1581	0.0014759	0.00205058	55.0879	76.7688	73.7978	19.8575	10.8773	15.2692
MAB_1769		Hypothetical protein	CDS	-1.21239	0.00312214	0.00419968	67.7851	83.6849	79.2934	42.0254	26.6296	30.8723
MAB_1770		Hypothetical protein	CDS	-2.86181	0.000155517	0.000249372	199.956	258.432	283.415	46.7631	27.326	27.8974
MAB_1771		Hypothetical protein	CDS	-1.86971	0.000618506	0.000905676	86.181	101.206	121.557	41.0895	28.3209	15.0567
MAB_1773c		Hypothetical protein	CDS	1.04281	0.00394131	0.00523179	19.9956	24.4369	23.0291	63.8131	48.2185	26.8653
MAB_1774		Bacteriophage protein	CDS	2.97656	1.24342e-05	2.44042e-05	18.4959	15.1002	20.0196	192.346	164.089	65.5088
MAB_1775		Bacteriophage protein	CDS	5.45803	4.79336e-08	2.19341e-07	2.19952	2.76644	2.35525	148.361	114.312	59.5286
MAB_1776		Bacteriophage protein	CDS	5.03304	2.05145e-07	6.88273e-07	2.59943	1.95956	2.35525	89.8706	93.9498	43.9862
MAB_1777		Hypothetical protein	CDS	4.40614	1.44837e-06	3.65569e-06	1.29971	0.461074	1.57017	28.2801	28.6525	13.721
MAB_1778		Hypothetical protein	CDS	5.30084	0.000239534	0.000373177	1.29971	1.72903	3.40203	105.517	83.802	58.5876
MAB_1779		Hypothetical protein	CDS	4.92994	1.72185e-07	5.92575e-07	1.7996	1.72903	0.91593	56.6772	54.5857	27.2903
MAB_1780		Hypothetical protein	CDS	9.1149	4.94853e-08	2.23543e-07	0.099978	0	0	29.4499	27.9229	18.3655
MAB_1781		Hypothetical protein	CDS	5.22664	1.50289e-05	2.89338e-05	0.49989	0.461074	0.130847	19.682	17.3441	6.28375
MAB_1782		Bacteriophage protein	CDS	4.18479	1.0048e-06	2.67144e-06	3.99912	6.10923	3.79457	101.276	105.424	46.6879
MAB_1783		Hypothetical protein	CDS	4.50416	1.57554e-06	3.93447e-06	0.699846	1.15268	1.04678	25.4141	28.8847	11.1711
MAB_1784		Bacteriophage protein	CDS	6.85327	4.5694e-08	2.12391e-07	0.799824	0.922147	1.17762	150.379	119.916	63.1714
MAB_1785		Bacteriophage protein	CDS	5.68849	2.66573e-09	3.07804e-08	3.29927	2.99698	4.57965	241.361	183.522	133.294
MAB_1786		Bacteriophage protein	CDS	5.99659	8.68162e-10	1.70359e-08	1.39969	1.61376	1.57017	118.853	103.998	70.2141
MAB_1787		Bacteriophage protein	CDS	5.44013	3.6942e-09	3.75693e-08	1.7996	2.1901	2.61694	90.1338	116.865	77.9853
MAB_1788		Bacteriophage protein	CDS	4.72821	2.52538e-08	1.36101e-07	4.39903	6.10923	8.89761	217.643	161.336	131.018
MAB_1789		Bacteriophage protein	CDS	4.10145	4.0577e-07	1.21682e-06	1.09976	1.49849	2.74779	38.282	31.7367	19.7316
MAB_1790		Bacteriophage protein	CDS	4.33019	1.64191e-05	3.1221e-05	0.399912	0.576342	1.04678	17.6641	14.6247	7.43729
MAB_1791		Hypothetical protein	CDS	4.77613	9.75371e-06	1.96266e-05	0	1.38322	0.785083	22.3726	19.4996	15.6031
MAB_1792		Hypothetical protein	CDS	3.96095	7.10578e-07	1.97507e-06	2.39947	1.61376	1.04678	35.2697	29.0836	16.5745
MAB_1793		Phage associated (putative structural protein)	CDS	4.84363	7.40239e-09	5.72498e-08	1.89958	1.15268	2.74779	60.9763	60.4555	43.8345
MAB_1794		Hypothetical protein	CDS	5.92833	1.81779e-09	2.39883e-08	0.699846	0.806879	0.392542	40.4169	36.9432	41.6184
MAB_1795		Hypothetical protein	CDS	5.33238	3.21422e-06	7.30329e-06	0.199956	0.922147	0.523389	26.4377	21.4562	17.637
MAB_1796		Bacteriophage tape measure protein (TMP)	CDS	6.3117	4.48941e-11	8.59712e-09	2.59943	3.68859	4.05626	283.474	298.928	234.381
MAB_1797		Bacteriophage protein	CDS	5.81776	5.18275e-09	4.59017e-08	1.89958	1.26795	1.70101	115.84	78.496	82.6601
MAB_1798		Bacteriophage protein	CDS	4.99554	8.42241e-08	3.384e-07	3.29927	2.88171	6.80405	146.285	150.492	112.227
MAB_1799		Bacteriophage protein	CDS	8.41089	1.78274e-08	1.05513e-07	0.199956	0	0	30.9999	29.6474	24.4368
MAB_1800		Bacteriophage minor tail subunit	CDS	5.08567	3.19802e-09	3.42928e-08	3.29927	4.61074	5.88812	139.792	189.16	135.784
MAB_1801		Bacteriophage protein	CDS	6.20804	2.10705e-11	8.59712e-09	2.89936	2.76644	2.61694	202.903	214.065	198.409
MAB_1802		Bacteriophage protein	CDS	6.26054	0.000178597	0.000283803	0.099978	0.115268	0.261694	12.166	11.9386	12.6586
MAB_1803		Bacteriophage protein	CDS	8.34187	1.23438e-07	4.54214e-07	0.299934	0.345805	0	66.5329	84.9959	76.9228
MAB_1804		Bacteriophage protein	CDS	5.52542	8.21742e-08	3.32199e-07	0.199956	0.806879	0.392542	21.0566	21.2241	21.9779
MAB_1805		Bacteriophage protein	CDS	4.88038	2.8467e-10	1.03797e-08	2.69941	4.49547	3.66372	116.747	102.008	99.8418
MAB_1806		Hypothetical protein	CDS	5.96696	1.27051e-07	4.65304e-07	1.29971	1.84429	1.57017	109.055	81.1158	104.456
MAB_1807		Bacteriophage protein	CDS	5.60046	8.26309e-07	2.25864e-06	1.39969	1.84429	1.30847	73.2593	85.8913	63.1107
MAB_1808		Bacteriophage protein	CDS	4.96738	6.79397e-08	2.87218e-07	0.599868	0.345805	0.261694	14.1839	15.7191	9.83543
MAB_1809		Bacteriophage protein	CDS	4.84279	7.92458e-10	1.64155e-08	2.59943	3.45805	3.14033	86.7706	99.0237	77.6817
MAB_1810		Bacteriophage protein	CDS	3.08938	9.36709e-06	1.89334e-05	4.39903	1.72903	6.54236	41.2358	39.2977	26.501
MAB_1811		Hypothetical protein	CDS	-2.0306	3.12854e-05	5.62023e-05	30.3933	44.2631	37.0298	9.62168	10.2804	7.40693
MAB_1812c		Hypothetical protein	CDS	-3.28644	7.56079e-07	2.08629e-06	188.958	284.713	251.227	23.7471	25.9332	24.5886
MAB_1813		Bacteriophage protein	CDS	5.32274	1.59149e-06	3.96229e-06	0.399912	0.461074	0.91593	26.0575	21.4562	22.2208
MAB_1814		Bacteriophage protein	CDS	2.58952	1.85409e-06	4.52267e-06	1.59965	2.07483	2.74779	11.5811	15.6196	11.0497
MAB_1816c		Phage integrase	CDS	3.51679	1.46977e-08	9.25299e-08	5.09888	5.18708	8.50507	77.3536	62.18	74.0086
MAB_1817c		Hypothetical protein	CDS	5.45509	1.11723e-06	2.91518e-06	0	0.115268	0.523389	8.15942	9.94879	8.07477
MAB_1818		Hypothetical protein	CDS	4.73906	2.43219e-07	7.92345e-07	0.799824	0.576342	2.4861	28.5433	39.1651	31.8741
MAB_1823c		Hypothetical protein	CDS	-2.53672	4.29983e-07	1.2755e-06	215.952	197.455	221.132	36.5273	40.7569	32.0562
MAB_1825c		Hypothetical protein	CDS	-2.32224	1.27846e-07	4.66627e-07	102.977	103.165	118.809	21.6122	20.9588	22.3726
MAB_1826		Conserved hypothetical protein	CDS	-1.24031	4.7789e-06	1.03449e-05	74.9835	71.9275	91.8547	34.3046	34.2902	32.4205
MAB_1828		Hypothetical protein	CDS	2.91303	1.70506e-08	1.02761e-07	2.49945	2.42064	2.74779	18.8339	18.5379	20.3994
MAB_1829		Hypothetical protein	CDS	2.17821	4.7578e-07	1.39461e-06	6.69852	5.18708	7.32744	24.9754	32.6652	29.2938
MAB_1830		Hypothetical protein	CDS	2.25288	1.23552e-05	2.42835e-05	27.8939	24.6674	23.8142	118.619	111.924	133.841
MAB_1836		Arylsulfatase	CDS	3.18626	1.82856e-09	2.40339e-08	4.49901	4.61074	4.05626	42.698	36.3794	41.1631
MAB_1837c		Hypothetical protein	CDS	2.07538	1.65851e-05	3.14881e-05	2.99934	6.45503	3.40203	18.249	16.1834	19.7012
MAB_1839		Diguanylate cyclase/phosphodiesterase	CDS	3.37725	1.44904e-08	9.15845e-08	10.7976	7.03137	6.28066	78.9329	83.5035	90.0974
MAB_1844		Hypothetical protein	CDS	1.93647	4.36894e-06	9.5876e-06	17.1962	16.9445	20.1505	72.8498	73.3889	61.4107
MAB_1846		Putative ABC transporter ATP-binding protein	CDS	2.99181	6.88016e-10	1.55157e-08	24.5946	25.3591	22.3749	182.315	192.509	200.928
MAB_1847		Putative metalloprotease	CDS	4.66129	1.2069e-09	1.95148e-08	4.29905	2.1901	3.00949	82.1498	84.1336	76.8924
MAB_1850c		Hypothetical protein	CDS	-2.15249	4.77438e-08	2.18675e-07	91.1799	91.7537	94.6025	21.1735	21.622	19.6102
MAB_1851		Probable acyl-CoA dehydrogenase FadE	CDS	1.47933	2.25593e-07	7.42265e-07	36.292	33.6584	31.665	97.4158	91.1641	94.9241
MAB_1853c		Conserved hypothetical protein	CDS	2.52649	1.08076e-07	4.10541e-07	6.09866	6.10923	7.58914	43.9848	31.4382	38.3703
MAB_1854c		Glycogen phosphorylase	CDS	1.80047	0.000137317	0.000222135	94.5792	123.914	106.117	583.618	275.018	271.992
MAB_1855c		Putative zinc-binding alcohol dehydrogenase	CDS	5.36463	2.06947e-10	9.79525e-09	1.69963	1.84429	2.2244	65.9772	90.1692	80.6566
MAB_1856		Putative transcriptional regulator, MarR family	CDS	1.86028	5.09745e-05	8.83296e-05	11.4975	11.6421	12.9539	40.1244	48.6496	42.1952
MAB_1861c		Putative transcriptional regulator, TetR family	CDS	1.43528	0.000513627	0.000761351	44.1903	51.1792	54.5633	171.523	134.043	99.7507
MAB_1862		Conserved hypothetical protein (L-carnitine dehydratase?)	CDS	5.86102	5.70708e-08	2.49818e-07	4.79894	4.26493	3.53287	338.66	224.677	173.516
MAB_1863		Probable acyl-CoA dehydrogenase FadE	CDS	2.76538	2.93443e-06	6.73258e-06	32.0929	32.1599	24.0759	249.637	193.305	158.308
MAB_1864		Probable lipid-transfer protein Ltp1/thiolase	CDS	1.48379	0.000408392	0.000614952	68.185	73.0802	68.9565	259.815	188.065	140.094
MAB_1865		Probable fatty-acid-CoA ligase FadD	CDS	3.97999	4.62367e-06	1.00662e-05	76.0832	80.8032	71.05	1793.49	1212.86	590.976
MAB_1866c		Putative oxygenase	CDS	2.26759	1.35352e-07	4.88969e-07	32.2929	29.7393	26.0386	135.844	145.816	142.857
MAB_1867		Conserved hypothetical protein	CDS	3.01412	4.54581e-09	4.27098e-08	9.49791	13.3711	11.9071	86.7121	91.1973	102.635
MAB_1868c		Conserved hypothetical protein	CDS	2.53417	4.61959e-07	1.36136e-06	45.0901	26.7423	25.7769	174.477	185.976	206.241
MAB_1870		Putative beta-lactamase	CDS	2.62036	1.3853e-07	4.97539e-07	20.1956	17.7513	15.3091	131.165	88.0468	108.949
MAB_1871		Conserved hypothetical protein	CDS	-3.90513	4.55688e-08	2.12054e-07	1328.61	1509.32	1306.12	85.864	70.1058	120.605
MAB_1872c		Conserved hypothetical protein	CDS	-3.38449	9.9848e-09	6.99178e-08	507.888	603.43	505.332	47.5235	44.9022	62.3518
MAB_1873c		Putative TetR family transcriptional regulator	CDS	1.53401	3.81648e-06	8.48451e-06	29.7934	24.898	29.1789	90.7479	76.6057	75.5871
MAB_1874		Putative oxidoreductase	CDS	2.66391	4.80675e-05	8.3556e-05	93.5794	76.5382	72.0968	791.697	455.821	288.051
MAB_1875c		Putative hydrolase (alpha/beta fold)	CDS	-3.02566	7.24228e-08	3.01274e-07	813.521	689.766	700.425	90.6894	92.7228	87.1832
MAB_1876c		Probable propionyl-CoA carboxylase beta chain 6	CDS	-3.60289	1.57871e-06	3.94039e-06	6463.18	6305.18	6044.22	693.2	483.744	371.379
MAB_1877c		3-oxoacyl-[acyl-carrier-protein] synthase 1 KasA	CDS	-6.83713	6.74357e-11	8.59712e-09	13186.2	14574.8	15807.5	128.884	130.727	121.425
MAB_1878c		Meromycolate extension acyl carrier protein AcpM/ Phosphopantetheine-binding precursor	CDS	-5.85761	1.8666e-08	1.09168e-07	5909.5	7058.12	8089.1	127.187	146.811	89.126
MAB_1879c		Putative malonyl CoA-ACP transacylase FabD	CDS	-4.80223	1.33056e-10	8.59712e-09	4506.21	5218.55	5387.63	175.062	169.793	196.769
MAB_1880c		Conserved hypothetical protein	CDS	-2.04341	2.05755e-07	6.89852e-07	391.014	502.801	445.404	105.809	120.181	98.8704
MAB_1883c		Conserved hypothetical protein (lipoprotein?)	CDS	1.1162	8.68042e-05	0.000144901	20.3955	19.3651	16.3559	39.6273	42.5477	39.6756
MAB_1885		Conserved hypothetical protein	CDS	-2.02294	1.1344e-06	2.95203e-06	172.262	156.996	178.214	46.1782	43.2109	35.4561
MAB_1886		Conserved hypothetical protein	CDS	-4.22861	6.5822e-11	8.59712e-09	459.099	496.461	580.176	26.7594	26.9612	28.1706
MAB_1887		Probable peroxiredoxin (thioredoxin reductase) AhpE	CDS	-3.24232	6.23558e-10	1.47446e-08	420.407	472.255	493.425	44.5697	50.6394	51.2414
MAB_1888		Conserved hypothetical protein (thioesterase?)	CDS	-1.88794	9.40547e-08	3.67736e-07	105.977	111.695	103.369	29.6839	30.9739	26.076
MAB_1889		Probable L-carnitine dehydratase	CDS	-1.12378	1.59934e-05	3.05171e-05	199.456	186.159	185.41	82.7055	93.5518	85.7868
MAB_1890c		Conserved hypothetical protein	CDS	2.33501	0.00672345	0.0086778	8.49813	10.1436	9.29015	62.5848	40.3921	37.8846
MAB_1891		Conserved hypothetical protein	CDS	4.42973	1.74502e-09	2.36778e-08	3.69918	2.76644	4.57965	78.2602	85.029	74.13
MAB_1892		Hypothetical protein	CDS	2.81966	9.39057e-06	1.89731e-05	22.3951	23.7453	23.2908	225.481	145.684	119.057
MAB_1894c		Conserved hypothetical protein	CDS	4.45243	6.99365e-06	1.45527e-05	48.2894	53.7151	51.2921	1855.05	1001.78	499.512
MAB_1895c		Conserved hypothetical protein	CDS	1.38962	3.81312e-06	8.48085e-06	62.0863	52.2166	54.9558	149.209	144.788	149.626
MAB_1897c		Probable high-affinity nickel-transporter NicT	CDS	2.25593	0.000119512	0.000195507	64.5858	62.0144	69.6107	457.629	282.247	197.285
MAB_1898		Probable cobalamin biosynthesis protein CobD	CDS	4.32664	1.13331e-06	2.952e-06	9.9978	7.95352	7.71998	255.282	145.319	116.295
MAB_1899c		Conserved hypothetical protein	CDS	-2.43167	3.52584e-08	1.76322e-07	218.152	264.887	271.77	48.7518	41.387	49.7236
MAB_1900c		Putative low molecular weight protein tyrosine phosphatase	CDS	4.7406	1.46132e-06	3.68461e-06	74.7835	87.604	81.7795	3034.89	2498.41	994.289
MAB_1901c		Conserved hypothetical protein (hydrolase?)	CDS	-1.09566	0.000524951	0.000776506	252.944	269.267	253.451	149.736	125.255	87.9421
MAB_1902		Putative aminotransferase CobC	CDS	1.51771	0.000108446	0.000178707	54.1881	43.2257	37.0298	136.312	117.694	131.382
MAB_1906		Pyridoxamine 5'-phosphate oxidase-related	CDS	2.91533	1.94448e-05	3.64139e-05	50.4889	49.4502	55.0867	560.777	387.108	221.601
MAB_1907		Conserved hypothetical protein	CDS	1.79257	7.38783e-08	3.05888e-07	27.9938	31.5835	32.1884	107.856	106.452	103.485
MAB_1908c		Conserved hypothetical protein	CDS	1.14568	0.000117619	0.000192666	85.1812	76.6535	87.4059	195.651	160.54	195.252
MAB_1912c		Conserved hypothetical protein	CDS	-1.66668	1.39239e-05	2.70594e-05	128.272	150.886	140.006	42.8735	50.7389	38.4007
MAB_1913		Conserved hypothetical protein (ribonuclease?)	CDS	-1.86578	0.000542303	0.000799779	2641.02	2568.41	2072.1	1001.94	541.845	454.069
MAB_1915		Probable fatty-acid-coa ligase FadD	CDS	-2.92757	1.98338e-06	4.78607e-06	2282	2487.72	2534.12	379.077	317.267	263.614
MAB_1916c		3-methyl-2-oxobutanoate hydroxymethyltransferase	CDS	-1.5957	5.69582e-07	1.62334e-06	408.81	532.31	449.983	161.697	150.127	148.412
MAB_1917		Conserved hypothetical protein	CDS	-2.668	4.11129e-09	4.00749e-08	842.814	829.817	879.162	135.025	130.893	135.571
MAB_1918		Conserved hypothetical protein (possible hydrolase)	CDS	-2.02617	1.09903e-08	7.54365e-08	507.288	518.016	531.894	130.755	123.299	128.225
MAB_1920		Probable glutamine synthetase	CDS	-1.29913	7.87762e-05	0.000132374	408.51	365.977	352.895	160.205	158.816	139.123
MAB_1924		Putative transcriptional regulator, MarR family	CDS	1.85658	9.70149e-07	2.59301e-06	11.8974	11.4116	9.68269	35.7669	36.3794	47.629
MAB_1925		Conserved hypothetical protein	CDS	-1.34558	1.43517e-05	2.77489e-05	200.056	208.29	139.221	69.3404	71.3329	74.8282
MAB_1929		Conserved hypothetical protein	CDS	1.8646	3.06443e-07	9.65842e-07	43.6904	34.2347	43.0487	136.224	156.694	147.714
MAB_1931c		Conserved hypothetical integral membrane protein	CDS	-2.15258	6.48934e-08	2.76946e-07	159.565	211.172	201.112	43.2244	41.1217	44.2291
MAB_1932c		Probable chaperone protein HchA (Hsp31)	CDS	-3.8093	7.31108e-09	5.68998e-08	1047.17	1536.07	1600.92	82.7347	102.539	113.168
MAB_1933c		Probable glutamine synthetase, type I (GlnA1)	CDS	-1.36499	2.53995e-06	5.92934e-06	601.368	604.468	736.146	257.299	252.666	243.943
MAB_1935		Putative drug resistance transporter	CDS	1.42604	4.41488e-06	9.67553e-06	56.0876	44.2631	41.4786	124.76	123.299	133.385
MAB_1936		Conserved hypothetical protein	CDS	-1.72062	0.000279974	0.000432385	237.748	275.837	275.695	75.7744	92.2585	71.4283
MAB_1937		Putative peptide monooxygenase	CDS	-2.00679	1.99194e-08	1.14945e-07	240.747	272.379	250.703	58.0518	66.06	65.9338
MAB_1938c		Putative transcriptional regulator, TetR family	CDS	1.52675	5.79715e-07	1.64842e-06	15.8965	16.1376	16.0942	43.3122	46.8257	48.57
MAB_1939		Probable cytochrome P450	CDS	3.86731	3.16147e-08	1.62372e-07	16.5963	19.3651	10.9912	201.938	272.597	212.646
MAB_1940c		Conserved hypothetical protein	CDS	-2.32512	9.22509e-08	3.62404e-07	608.866	658.759	559.764	107.652	138.355	118.663
MAB_1942c		Probable lipoic acid synthetase LipA	CDS	-3.59095	3.86297e-09	3.84788e-08	1158.84	1512.9	1304.55	103.557	114.909	111.499
MAB_1943c		Probable lipoyltransferase LipB	CDS	-2.5977	1.51734e-08	9.42049e-08	468.697	531.272	402.486	82.7055	70.3711	78.5924
MAB_1944c		Conserved hypothetical protein	CDS	-1.35039	9.21558e-06	1.86653e-05	288.436	231.459	200.981	87.9989	92.7891	101.967
MAB_1946		Conserved hypothetical protein	CDS	1.94238	1.08277e-06	2.83425e-06	3.99912	4.14966	5.62643	16.0556	17.0456	19.5798
MAB_1954c		Putative cobinamide kinase/cobinamide phosphate guanylyltransferase CobU	CDS	-1.9388	1.43062e-07	5.10848e-07	185.759	148.35	147.726	41.0603	41.5196	43.1059
MAB_1955c		Conserved hypothetical protein	CDS	-1.73505	2.33995e-06	5.52246e-06	212.753	201.028	187.897	56.8235	62.5116	61.4107
MAB_1956		Probable glycerate kinase	CDS	5.60639	5.78005e-09	4.89965e-08	4.29905	3.68859	2.74779	163.101	180.935	184.354
MAB_1957		Conserved hypothetical protein	CDS	-3.7392	5.17639e-08	2.31718e-07	580.872	688.037	686.555	44.248	46.3945	55.7645
MAB_1961		Probable cytochrome c oxidase subunit 2 precursor	CDS	-3.99989	4.68633e-09	4.35335e-08	1885.28	1837.72	2097.61	122.07	112.919	128.802
MAB_1962		Probable cytochrome c oxidase polypeptide 4	CDS	-3.16398	1.23473e-06	3.16989e-06	464.498	475.713	474.844	51.6763	55.5806	50.6039
MAB_1963		Putative membrane protein, MmpS family	CDS	-3.26387	5.83687e-10	1.45734e-08	808.522	629.02	726.725	75.1602	73.0905	77.0442
MAB_1964		Conserved hypothetical protein	CDS	-2.34188	3.71796e-07	1.14195e-06	386.215	317.795	300.818	69.048	63.7054	65.4481
MAB_1965c		Conserved hypothetical protein (pyridoxamine 5'-phosphate oxidase?)	CDS	-1.29748	7.34156e-06	1.51871e-05	74.5836	80.2268	74.7137	31.6726	31.3055	30.3866
MAB_1966c		Probable ubiquinol-cytochrome c reductase cytochrome b subunit	CDS	-4.95996	1.42069e-09	2.12293e-08	5350.42	6453.65	7797.31	240.981	215.59	173.183
MAB_1967c		Probable ubiquinol-cytochrome c reductase iron-sulfur subunit (Rieske iron-sulfur protein)	CDS	-2.67449	2.90979e-05	5.27519e-05	3317.57	3736.66	3884.2	618.069	608.07	487.218
MAB_1968c		Probable ubiquinol-cytochrome c reductase cytochrome c subunit	CDS	-4.11697	5.8902e-09	4.93379e-08	2344.68	2519.42	2221.26	126.807	134.839	146.682
MAB_1969c		Probable cytochrome c oxidase subunit III	CDS	-6.79203	1.74608e-10	8.75706e-09	3890.44	5058.79	4933.59	39.3348	44.3053	41.6184
MAB_1970		Anthranilate phosphoribosyltransferase TrpD	CDS	2.13818	2.52161e-06	5.89488e-06	36.392	35.8485	24.861	130.521	135.735	161.799
MAB_1971c		Probable DNA polymerase III epsilon subunit	CDS	2.70043	1.51042e-08	9.40111e-08	43.8903	36.6554	41.8711	229.078	277.173	289.69
MAB_1974		Putative secreted protein	CDS	-2.98051	9.02067e-07	2.43874e-06	1318.41	1126.63	1346.81	157.339	155.864	167.202
MAB_1978c		Probable long-chain-fatty-acid--CoA ligase FadD	CDS	-1.91752	2.65235e-08	1.41554e-07	776.629	816.331	832.842	218.111	203.486	220.508
MAB_1979		Conserved hypothetical protein	CDS	1.70019	1.67636e-05	3.17538e-05	14.1969	10.8352	8.76676	32.6962	41.387	36.3365
MAB_1980c		Conserved hypothetical protein	CDS	2.12636	4.0445e-06	8.93914e-06	19.9956	11.4116	16.4867	60.3329	76.9373	72.2783
MAB_1981		Conserved hypothetical protein	CDS	-4.36056	1.8661e-08	1.09168e-07	439.903	599.396	585.934	24.7707	27.0607	27.2599
MAB_1982		Putative arsenite-transporting ATPase	CDS	-2.07875	1.6992e-08	1.02533e-07	348.423	306.614	340.072	72.7036	83.0724	79.7763
MAB_1983		Conserved hypothetical protein	CDS	-1.87436	5.87209e-06	1.24239e-05	73.3838	53.7151	55.7409	17.3717	16.8798	15.6335
MAB_1984		Probable 1-acylglycerol-3-phosphate O-acyltransferase	CDS	-2.94935	5.46443e-08	2.41118e-07	346.324	428.453	424.207	53.1386	57.504	44.563
MAB_1985		Conserved hypothtical membrane protein	CDS	-2.17811	4.12466e-08	1.96918e-07	542.78	531.849	622.833	117.42	134.939	122.7
MAB_1986		Conserved hypothetical protein	CDS	-1.07646	0.00142546	0.00198832	100.078	89.6788	84.2656	37.3754	59.129	33.483
MAB_1987		Probable 3-deoxy-D-arabino-heptulosonate 7-phosphate synthase AroG	CDS	-2.58449	4.87121e-05	8.45872e-05	1427.39	1743.2	1651.16	277.654	288.946	237.265
MAB_1988c		Probable serine/threonine protein kinase	CDS	-1.15969	3.60547e-06	8.07717e-06	301.933	337.275	293.621	146.46	134.043	137.028
MAB_1989c		Hypothetical protein	CDS	-3.65798	5.02321e-09	4.50066e-08	272.64	367.591	402.093	28.0462	30.2775	24.2243
MAB_1990		Conserved hypothetical protein	CDS	-2.63377	3.95553e-07	1.19561e-06	168.863	195.956	159.503	25.9113	33.1295	25.4386
MAB_1991c		Conserved hypothetical protein	CDS	-2.48812	1.56124e-07	5.43357e-07	634.46	642.967	615.374	109.611	110.962	116.781
MAB_1992c		Probable polyprenyl synthetase	CDS	-1.00626	0.000987522	0.0014032	243.246	249.671	230.16	130.492	116.733	112.743
MAB_1996		Conserved hypothetical transmembrane protein	CDS	-4.04135	3.91675e-07	1.18606e-06	1014.98	1300.69	1184.04	66.6206	72.6594	73.2497
MAB_1997		Protein MraZ	CDS	-5.07365	1.17102e-10	8.59712e-09	1032.77	1063.81	867.124	27.4613	26.7954	33.7258
MAB_1998		S-adenosyl-methyltransferase MraW	CDS	-4.61689	4.76389e-10	1.35233e-08	2566.33	2843.9	3104.74	118.882	121.541	106.581
MAB_1999		Conserved hypothetical protein	CDS	-3.95181	8.50411e-11	8.59712e-09	780.728	846.992	762.054	54.3084	46.7925	53.3056
MAB_2000		Probable penicillin-binding membrane protein PbpB	CDS	-3.22694	6.20717e-05	0.000105815	2566.83	2877.91	2858.36	375.626	263.908	247.252
MAB_2003		Phospho-N-acetylmuramoyl-pentapeptide-transferaseMurX	CDS	-2.26956	1.47246e-07	5.2015e-07	421.407	425.456	406.804	97.7375	85.2612	76.9835
MAB_2004		UDP-N-acetylmuramoylalanine--D-glutamate ligase MurD	CDS	-1.07158	3.79771e-05	6.71014e-05	381.416	348.572	328.95	163.071	188.795	151.994
MAB_2005		Putative cell division protein FtsW	CDS	-1.64244	6.80892e-06	1.42102e-05	637.26	644.927	605.822	199.833	213.733	191.184
MAB_2006		UDP-N-acetylglucosamine--N-acetylmuramyl-(pentapeptide) pyrophosphoryl-undecaprenol N-acetylglucosamine transferase MurG	CDS	-1.25096	0.000180673	0.000286916	249.545	243.908	237.749	106.219	91.9269	109.07
MAB_2007		UDP-N-acetylmuramate--L-alanine ligase MurC	CDS	-1.19088	2.55958e-06	5.97236e-06	351.023	328.63	306.313	150.905	142.533	138.455
MAB_2009		Putative cell division protein FtsZ	CDS	-2.68519	8.38411e-07	2.28666e-06	1990.66	1655.95	1762.25	342.228	234.228	264.494
MAB_2010		Conserved hypothetical protein	CDS	-2.43312	1.00759e-05	2.02173e-05	463.698	324.942	328.426	82.8225	65.032	58.9822
MAB_2012		Conserved hypothetical protein	CDS	-2.40306	5.60451e-05	9.62387e-05	538.081	446.55	382.205	105.166	79.3582	73.8872
MAB_2013c		Conserved hypothetical protein	CDS	1.59995	1.16288e-05	2.30247e-05	33.7926	35.7332	27.7396	120.461	85.9576	88.6707
MAB_2014c		Putative transcriptional regulator, ArsR	CDS	4.34033	1.00922e-07	3.88439e-07	2.39947	2.07483	2.35525	58.6952	39.7289	40.4346
MAB_2015c		Conserved hypothetical protein	CDS	5.51527	8.06592e-05	0.000135354	2.09954	1.61376	1.70101	121.134	69.9732	59.134
MAB_2017		Hypothetical immunogenic protein antigen 84	CDS	-3.3304	1.83584e-07	6.25706e-07	1371.3	1407.66	1404.78	189.743	121.873	104.274
MAB_2018		Hypothetical protein	CDS	-1.9619	0.000216885	0.000340053	278.939	286.903	291.789	112.038	56.9071	51.1503
MAB_2020c		Possible bifunctional enzyme HhdD isomerase + cyclase/dehydrase	CDS	2.76729	5.21001e-05	8.99646e-05	30.7932	29.0476	30.6182	304.326	146.247	165.411
MAB_2021c		Putative carboxymuconolactone decarboxylase	CDS	3.17878	1.03112e-06	2.72502e-06	9.19797	11.0658	10.5986	128.767	58.4657	91.9795
MAB_2023c		Putative LacI-family transcriptional regulator	CDS	-3.67954	1.1743e-08	7.91731e-08	635.66	778.754	794.897	61.6782	62.6111	48.1147
MAB_2024		Amidase family protein	CDS	3.55098	3.15571e-10	1.07555e-08	9.19797	9.56728	9.421	122.947	99.1895	108.372
MAB_2025		Possible purine/cytosine permease	CDS	3.005	6.37711e-09	5.1835e-08	11.2975	8.06879	9.55184	83.0857	80.8837	68.8177
MAB_2026		Putative peptidyl-arginine deiminase	CDS	1.17702	0.000893026	0.00127701	22.1951	20.2872	20.8047	55.3027	42.8793	44.988
MAB_2028		Probable 3-oxoacyl-(Acyl-carrier-protein) synthase II KasB	CDS	3.82433	2.69339e-09	3.10274e-08	9.79784	13.2559	15.1783	184.801	163.591	191.639
MAB_2029		Putative beta-ketoacyl synthase	CDS	3.91636	1.80618e-09	2.39307e-08	5.39881	6.91611	6.54236	90.8064	103.567	89.9153
MAB_2030		Probable 3-oxoacyl-(Acyl-carrier-protein) synthase II KasA	CDS	2.82173	1.97105e-08	1.1433e-07	8.89804	10.0284	9.81354	76.3593	66.4911	60.2572
MAB_2031		Putative beta-ketoacyl synthase	CDS	3.20136	5.66412e-06	1.20396e-05	10.2977	11.5268	10.0752	86.5951	119.783	87.3046
MAB_2032		Probable 3-oxoacyl-[acyl-carrier protein] reductase	CDS	2.89741	5.65559e-08	2.47783e-07	4.89892	3.45805	3.92542	33.1641	32.002	26.926
MAB_2033		Probable thioesterase	CDS	3.50751	3.02307e-05	5.45057e-05	4.9989	5.53288	3.79457	67.9074	52.4965	43.4702
MAB_2034		Probable malonyl CoA-acyl carrier protein transacylase	CDS	4.60773	1.07948e-09	1.84595e-08	3.29927	2.88171	3.79457	100.019	73.7537	69.2123
MAB_2035		Possible conserved polyketide synthase associated protein	CDS	3.19972	4.0212e-08	1.93315e-07	4.79894	4.95654	7.98168	50.3018	62.9759	48.5093
MAB_2036		Putative membrane protein MmpS	CDS	2.00252	1.11423e-05	2.21769e-05	5.99868	7.26191	6.01897	27.8415	23.8439	25.6207
MAB_2039		Probable lipase LipH (carboxylesterase)	CDS	1.19458	0.00016783	0.000268073	26.6941	32.7362	27.7396	71.5923	65.9273	61.9875
MAB_2041c		Probable zinc-containing alcohol dehydrogenase	CDS	1.03805	0.000329676	0.000503324	31.0931	37.347	28.7864	73.2593	62.4121	64.0517
MAB_2042c		Conserved hypothetical protein	CDS	1.14071	7.98398e-05	0.00013407	47.0896	47.3753	37.684	102.3	96.6028	92.6777
MAB_2046		Possible transcriptional regulator, TetR family	CDS	-2.34079	1.9361e-07	6.54909e-07	441.103	344.537	349.885	87.3847	67.1212	69.6373
MAB_2047c		Probable ferredoxin reductase	CDS	-5.52136	8.15092e-11	8.59712e-09	4707.46	4416.39	4697.41	117.186	84.8632	98.84
MAB_2048c		Probable cytochrome P450	CDS	-7.13172	9.37291e-11	8.59712e-09	11135.2	13247	15131.6	88.3791	84.5316	108.827
MAB_2049c		Probable ferredoxin	CDS	-6.73117	9.26688e-10	1.72934e-08	1608.95	1858.47	1982.99	17.3132	14.2268	19.7316
MAB_2051		Conserved hypothetical protein (thiolase?)	CDS	1.16664	8.48439e-05	0.000141799	41.3909	38.7302	32.3193	83.4366	84.0673	85.1493
MAB_2053		Luciferase-like	CDS	2.85335	4.04631e-08	1.94144e-07	32.7928	26.8575	21.5898	183.104	230.746	174.397
MAB_2054		Conserved hypothetical protein	CDS	2.65677	0.00494001	0.00648261	20.2955	20.2872	13.2156	171.26	90.9651	77.9549
MAB_2055		MaoC-like dehydratase	CDS	1.26597	0.000135481	0.000219595	20.8954	16.8292	10.7295	38.516	36.8437	41.7399
MAB_2059		Conserved hypothetical protein	CDS	1.4438	9.74147e-05	0.000161551	30.0934	16.0223	16.3559	54.0744	59.3611	57.2216
MAB_2061c		Putative transcriptional regulator, TetR family	CDS	2.99863	6.03179e-08	2.61713e-07	8.89804	8.06879	5.36473	63.8131	56.3102	59.6501
MAB_2066c		Probable acetyl/propionyl carboxylase alpha subunit AccA2	CDS	1.52173	2.91616e-05	5.28092e-05	140.469	119.533	85.4432	338.806	311.165	342.419
MAB_2067c		Probable acetyl/propionyl-CoA carboxylase beta subunit AccD2	CDS	1.22484	1.32381e-05	2.58179e-05	88.9804	93.3674	72.751	207.641	197.052	191.73
MAB_2068c		Putative transcriptional regulator	CDS	-1.72666	8.90495e-07	2.41273e-06	109.476	118.035	132.025	37.5509	37.8054	33.2401
MAB_2069		Conserved hypothetical protein	CDS	-3.44045	8.08718e-08	3.28675e-07	773.929	680.775	749.362	56.0046	56.4097	90.5831
MAB_2070c		Putative transcriptional regulator	CDS	-2.46868	5.15307e-07	1.49276e-06	505.489	576.918	604.645	97.5328	117.097	90.1278
MAB_2071		Probable short-chain dehydrogenase/reductase	CDS	5.20595	1.02019e-09	1.79581e-08	0.599868	1.26795	1.43932	41.4697	38.3029	39.9489
MAB_2072		Conserved hypothetical protein	CDS	5.8964	4.7675e-10	1.35233e-08	0.699846	0.576342	1.30847	46.8216	55.7464	49.0557
MAB_2073		Putative monooxygenase	CDS	5.02829	8.32203e-09	6.18459e-08	1.7996	1.61376	2.35525	64.8659	55.2158	67.4213
MAB_2074		Putative monooxygenase	CDS	3.54431	1.66615e-05	3.1609e-05	1.09976	0.461074	1.30847	11.3179	11.3416	10.8675
MAB_2075		Putative monooxygenase	CDS	6.06018	6.45279e-08	2.75862e-07	0.799824	0.922147	1.04678	47.582	71.0344	65.9338
MAB_2076		Putative esterase/acetyl hydrolase	CDS	6.06732	4.80869e-11	8.59712e-09	0.699846	0.461074	0.654236	40.0075	39.2977	44.3809
MAB_2077		Probable monooxygenase	CDS	4.84305	1.3061e-10	8.59712e-09	2.59943	1.84429	1.83186	58.081	63.606	60.8947
MAB_2078		Probable cytochrome P450	CDS	5.43723	5.83879e-10	1.45734e-08	1.99956	1.15268	1.96271	69.9838	70.7028	82.2048
MAB_2079		Conserved hypothetical protein (transglutaminase?)	CDS	5.93425	2.14852e-09	2.62172e-08	0.399912	1.15268	0.523389	43.7216	39.4304	44.0166
MAB_2080		Probable medium chain fatty-acid-CoA ligase FadD	CDS	5.83104	5.16212e-11	8.59712e-09	1.49967	1.49849	1.70101	83.1149	99.0237	85.6654
MAB_2081		Probable acyl CoA dehydrogenase	CDS	6.19951	3.79895e-10	1.1888e-08	0.799824	0.576342	1.57017	70.0131	73.5879	69.0302
MAB_2082		Conserved hypothetical protein	CDS	6.10402	2.5076e-05	4.60258e-05	1.49967	1.84429	1.57017	101.305	88.5774	149.171
MAB_2083		Conserved hypothetical protein	CDS	4.18972	6.62257e-07	1.85642e-06	1.69963	1.49849	1.83186	33.6613	27.7571	30.5688
MAB_2084		Probable zinc-type alcohol dehydrogenase AdhD	CDS	-7.28109	1.1934e-07	4.4478e-07	20462.2	24696.8	26911.3	110.547	77.3021	275.483
MAB_2085		Probable acyl CoA dehydrogenase	CDS	-6.27295	3.98619e-10	1.2188e-08	10291.2	13274.7	13609.9	186.906	123.564	170.238
MAB_2086c		Truncated transposase-like protein IS1601-D	CDS	-4.18073	1.4778e-07	5.20919e-07	771.93	849.413	850.376	64.1055	45.1675	26.9867
MAB_2088		Transposase-like protein	CDS	2.1841	3.35824e-07	1.04776e-06	23.5948	17.5208	23.16	109.845	101.013	81.3548
MAB_2089		Hypothetical protein	CDS	1.09456	0.000915092	0.00130592	49.989	49.1044	53.5165	136.985	99.6206	89.2474
MAB_2091		Hypothetical protein similar to Patatin	CDS	-2.56858	1.16077e-06	3.00766e-06	792.425	1098.39	935.165	203.985	134.773	137.575
MAB_2092		Conserved hypothetical protein	CDS	-1.99812	7.13238e-07	1.98135e-06	326.928	430.873	416.487	116.718	93.2865	83.9047
MAB_2093		UBA/THIF-type NAD/FAD binding fold	CDS	-1.24066	9.85383e-05	0.000163305	292.736	368.398	379.98	189.334	140.444	110.74
MAB_2098		Putative regulatory protein	CDS	4.25138	1.34747e-07	4.87649e-07	2.59943	2.65117	2.87864	48.7518	65.6952	40.4346
MAB_2099		Hypothetical cell division FtsK/SpoIIIE protein	CDS	3.20206	5.92366e-09	4.93851e-08	27.394	22.3621	25.2535	277.859	198.677	214.194
MAB_2100		Putative plasmid replication initiator protein	CDS	2.35952	4.12924e-06	9.10607e-06	19.5957	19.2498	22.7674	123.912	106.12	85.969
MAB_2103		Conserved hypothetical protein	CDS	-1.44365	0.00115148	0.00162311	106.876	100.629	93.1632	38.7792	36.5784	35.1829
MAB_2105c		Conserved hypothetical protein	CDS	-2.24474	7.65278e-09	5.86824e-08	104.077	104.433	112.529	21.9047	21.8542	23.9511
MAB_2107		Conserved hypothetical protein	CDS	-2.28648	5.05219e-06	1.08745e-05	199.856	244.139	196.663	48.2546	29.0173	54.0038
MAB_2108		Probable undecaprenyl-diphosphatase (Bacitracin resistance protein)	CDS	-1.36586	4.64365e-07	1.36405e-06	111.875	112.848	112.267	45.681	43.7415	41.3149
MAB_2110		Conserved hypothetical protein	CDS	-2.15257	4.67278e-08	2.15822e-07	195.157	201.72	222.833	49.015	42.1829	48.145
MAB_2112		Hypothetical protein	CDS	1.74857	1.43773e-06	3.63628e-06	31.3931	28.356	25.646	107.856	78.7281	100.661
MAB_2113		Hypothetical protein	CDS	1.29822	0.000848049	0.00121586	9.39793	5.18708	9.68269	21.9924	17.4436	20.2476
MAB_2116		Cysteinyl-tRNA synthetase (CysS)	CDS	-2.39492	3.36549e-07	1.04859e-06	435.404	450.469	414	83.4659	78.3633	85.3011
MAB_2118		Hypothetical protein	CDS	1.06641	0.000682684	0.000993762	9.49791	11.0658	14.9166	22.6358	27.0939	24.285
MAB_2119c		Putative polyketide synthase MbtD	CDS	1.24696	0.000140503	0.000226918	111.475	114.116	103.893	273.969	244.74	263.371
MAB_2120c		Putative polyketide synthase MbtC	CDS	1.48606	8.23308e-05	0.000138112	38.3915	39.3065	36.1138	100.984	106.253	111.681
MAB_2121c		Putative phenyloxazoline synthase MbtB/ thioesterase	CDS	1.07026	3.8079e-06	8.47304e-06	32.6928	34.4653	33.8894	67.9659	72.7257	71.489
MAB_2125c		Conserved hypothetical protein	CDS	3.98495	2.40311e-09	2.86173e-08	12.0973	12.5643	10.4678	200.739	167.803	188.695
MAB_2128c		Conserved hypothetical protein	CDS	-1.91612	4.84819e-07	1.41606e-06	470.396	585.909	479.686	143.536	125.123	138.303
MAB_2129		5-methyltetrahydrofolate--homocysteine methyltransferase MetH	CDS	-2.87832	1.72913e-08	1.03706e-07	3969.93	4507.46	4932.55	607.102	582.999	633.626
MAB_2130		Putative hydrolase	CDS	-3.53142	1.06964e-09	1.84595e-08	588.97	740.715	712.201	65.2753	54.1214	57.1609
MAB_2131		Probable phosphoribosyl-ATP pyrophosphatase	CDS	-2.72045	1.06288e-08	7.35678e-08	111.875	116.306	136.081	18.8924	19.4996	16.8477
MAB_2132		Probable ATP phosphoribosyltransferase	CDS	-2.53594	7.82878e-09	5.94314e-08	373.818	411.393	434.936	71.2414	70.9681	68.1498
MAB_2133		Probable response regulator	CDS	-2.53779	2.92658e-07	9.26531e-07	237.748	266.501	196.794	42.0546	37.7059	40.9506
MAB_2134		NADH-quinone oxidoreductase, A subunit NuoA	CDS	-3.10115	4.73125e-08	2.17226e-07	177.261	258.432	259.732	31.0877	26.2648	23.6475
MAB_2135		NADH-quinone oxidoreductase, B subunit NuoB	CDS	-3.00282	2.10436e-08	1.19537e-07	214.653	278.604	300.687	34.6556	30.4433	33.908
MAB_2136		NADH-quinone oxidoreductase, C subunit NuoC	CDS	-1.95776	1.80724e-06	4.4261e-06	136.97	212.555	207.262	44.9792	53.624	44.6844
MAB_2137		NADH-quinone oxidoreductase, D subunit NuoD	CDS	-2.40253	4.07102e-07	1.22007e-06	380.116	614.957	576.12	102.855	98.0951	96.1687
MAB_2138		NADH-quinone oxidoreductase, E subunit NuoE	CDS	-2.96073	2.8327e-08	1.48292e-07	386.915	533.001	521.688	64.8074	57.3382	62.9893
MAB_2139		NADH-quinone oxidoreductase, F subunit NuoF	CDS	-3.84281	5.04525e-09	4.50066e-08	1003.28	1400.05	1349.3	91.596	76.4399	93.467
MAB_2140		NADH-quinone oxidoreductase, G subunit NuoG	CDS	-3.88365	1.59388e-09	2.27658e-08	2929.05	3763.28	3804.25	251.187	218.376	241.545
MAB_2141		NADH-quinone oxidoreductase, H subunit NuoH	CDS	-4.51564	3.38656e-09	3.57946e-08	2149.13	2710.19	2994.44	94.5791	146.247	102.513
MAB_2142		NADH-quinone oxidoreductase, I subunit NuoI	CDS	-3.757	1.18531e-09	1.95142e-08	485.393	531.964	574.027	41.1188	34.7545	41.8006
MAB_2143		NADH-quinone oxidoreductase, J subunit NuoJ	CDS	-4.05673	2.73092e-06	6.3155e-06	1066.27	1355.9	1448.61	96.0413	66.7564	69.7587
MAB_2144		NADH-quinone oxidoreductase, K subunit NuoK	CDS	-3.64795	7.3635e-09	5.71278e-08	209.454	236.3	281.976	18.3952	20.2955	19.3369
MAB_2145		NADH-quinone oxidoreductase, L subunit NuoL	CDS	-4.03936	2.60065e-09	3.02409e-08	3024.13	3528.25	3900.95	204.57	207.034	224.12
MAB_2146		NADH-quinone oxidoreductase, M subunit NuoM	CDS	-3.90726	2.23739e-08	1.24494e-07	2010.56	2615.9	2658.29	183.368	150.194	151.933
MAB_2147		NADH-quinone oxidoreductase, N subunit NuoN	CDS	-4.00789	3.70733e-08	1.82691e-07	1559.66	1976.05	2029.44	121.982	106.95	116.963
MAB_2148		Putative linoleoyl-CoA desaturase	CDS	-3.61818	1.31652e-09	2.0113e-08	1207.73	1215.39	1321.16	106.014	105.358	93.5277
MAB_2149		Hypothetical protein	CDS	-4.33595	7.2136e-10	1.56358e-08	646.758	713.396	585.279	30.532	38.5018	27.2903
MAB_2150c		Hypothetical protein	CDS	-3.0732	1.66989e-09	2.32011e-08	250.845	276.183	250.572	33.6613	31.9356	26.7742
MAB_2151c		Putative cytochrome P450	CDS	3.69324	2.12384e-10	9.79525e-09	8.99802	9.91308	9.421	134.791	121.375	110.406
MAB_2152		Putative transcriptional regulator, TetR family	CDS	2.12533	1.16119e-06	3.00766e-06	7.49835	11.8726	13.739	45.7103	48.8154	49.1772
MAB_2157		Probable acyl-[acyl-carrier protein] desaturase	CDS	-8.11648	2.80076e-10	1.03797e-08	11394.8	14504	15766.3	48.1961	42.6803	59.2251
MAB_2158c		Probable ATP-dependent RNA helicase	CDS	-3.79794	4.41435e-10	1.30633e-08	1479.27	1200.52	1149.49	92.064	89.307	93.9223
MAB_2162		Putative AAA-family ATPase	CDS	-6.22508	5.9803e-11	8.59712e-09	8665.59	10031.9	10690.1	115.899	133.712	143.221
MAB_2163		Probable RNA polymerase sigma-70 factor, ECF subfamily	CDS	-1.22584	3.09565e-06	7.05984e-06	83.7815	73.0802	68.3022	32.8424	31.2392	32.208
MAB_2165		Probable acetolactate synthase, large subunit	CDS	2.90544	4.84731e-08	2.214e-07	15.4966	16.5987	14.2623	99.6677	129.566	118.45
MAB_2166		Conserved hypothetical protein	CDS	2.73894	4.77556e-07	1.39898e-06	7.19841	8.7604	7.45829	47.5235	59.7259	49.1468
MAB_2167		Putative 3-oxoacyl-ACP synthase III	CDS	2.65521	2.56428e-06	5.98049e-06	14.1969	15.3307	17.2718	92.4149	104.064	98.0204
MAB_2169c		Probable O-methyltransferase	CDS	1.93843	2.07069e-07	6.93317e-07	18.296	15.7918	16.7484	66.0357	61.9147	67.0874
MAB_2171		Conserved hypothetical protein	CDS	-2.58378	4.00815e-07	1.20674e-06	128.572	145.123	154.4	25.3264	17.6757	28.3528
MAB_2172		Proteasome (beta subunit) PrcB	CDS	-3.68385	6.61206e-09	5.32196e-08	923.896	988.542	1064.31	71.0951	76.9705	83.5405
MAB_2173		Proteasome (alpha subunit) PrcA	CDS	-3.83712	1.00236e-10	8.59712e-09	744.136	812.527	857.965	57.1452	54.9837	56.7966
MAB_2174		Hypothetical protein	CDS	1.52878	5.21886e-06	1.11797e-05	9.19797	7.72298	8.89761	21.7877	24.3745	28.4135
MAB_2175		Conserved hypothetical protein	CDS	2.86042	4.53805e-09	4.27098e-08	11.2975	10.3742	11.2529	73.4932	88.279	77.4996
MAB_2176		Probable ABC transporter, permease protein	CDS	4.99916	7.09435e-08	2.96117e-07	2.79938	3.11225	3.92542	78.6404	80.7179	153.603
MAB_2177		Probable ABC transporter, periplasmic	CDS	2.24203	3.98228e-05	7.00371e-05	20.5955	24.7827	25.2535	99.7555	120.812	113.35
MAB_2178		Probable ABC transporter, ATP-binding protein	CDS	3.21198	3.33099e-09	3.5478e-08	6.29861	7.03137	5.88812	60.947	59.2285	58.2537
MAB_2179		Beta-lactamase/esterase	CDS	1.43068	3.50863e-06	7.88884e-06	24.1947	22.7079	19.6271	60.0697	59.328	60.1965
MAB_2181c		Putative amidase	CDS	-1.4551	3.97473e-06	8.80068e-06	349.423	343.5	365.98	123.181	139.316	123.702
MAB_2182c		Hypothetical glycosyl transferase	CDS	1.13062	6.14552e-05	0.000104873	95.8789	61.3228	69.7415	169.652	159.977	167.567
MAB_2183		Conserved hypothetical protein	CDS	-3.60573	1.14384e-08	7.80784e-08	2149.83	2597.8	2391.49	199.189	187.435	199.775
MAB_2185		Conserved hypothetical protein	CDS	1.29073	1.85494e-05	3.48559e-05	43.0905	36.4248	34.5437	78.2602	111.194	89.8546
MAB_2187		Sec-independent protein translocase protein TatA/E	CDS	-1.45703	7.3369e-05	0.000124005	96.4787	113.885	106.248	33.7197	35.5835	45.9898
MAB_2190		Conserved hypothetical protein	CDS	-1.50312	2.69539e-06	6.24501e-06	322.629	268.575	291.397	93.7309	104.96	112.682
MAB_2192		Probable dipeptidase PepE	CDS	-2.38153	3.64103e-08	1.80481e-07	514.387	507.296	500.229	86.6536	109.205	96.199
MAB_2193c		Conserved hypothetical protein (pyridoxamine 5'-phosphate oxidase-related?)	CDS	-3.82635	2.80051e-06	6.45228e-06	597.468	592.364	558.979	37.6971	40.0605	45.504
MAB_2194		Probabme short-chain dehydrogenase/reductase	CDS	1.75838	1.7795e-06	4.36916e-06	14.7967	12.7948	16.0942	46.6754	51.8995	49.1772
MAB_2196		Probable precorrin-4 C11-methyltransferase CobM	CDS	-1.21503	3.9364e-06	8.72754e-06	119.874	120.801	119.202	49.9801	52.3638	52.6681
MAB_2198c		Probable cobalamin biosynthesis protein CobI	CDS	1.41751	1.14665e-06	2.97466e-06	84.0815	68.8153	66.6012	197.815	186.938	201.839
MAB_2199c		Probable precorrin-8X methylmutase CobH	CDS	1.07566	1.59626e-05	3.0482e-05	26.0943	23.2842	20.543	44.599	50.9047	52.0914
MAB_2202		Conserved hypothetical protein	CDS	-1.08548	1.15536e-05	2.2894e-05	51.3887	53.4846	60.1897	25.8528	25.9332	25.9546
MAB_2204		Conserved hypothetical protein (FxsA cytoplasmic membrane protein?)	CDS	-1.16974	1.94165e-05	3.63884e-05	110.776	86.6819	79.6859	41.7622	40.8895	40.5863
MAB_2208c		Conserved hypothetical protein	CDS	-3.80483	7.39765e-06	1.52839e-05	781.128	1036.61	1012.23	59.2801	42.0834	101.086
MAB_2209c		Conserved hypothetical protein	CDS	-1.65714	5.25937e-05	9.07218e-05	262.742	343.154	315.865	87.8526	98.1283	106.247
MAB_2212		Probable polyketide synthase	CDS	-3.45326	2.24831e-09	2.71003e-08	5825.92	6514.05	6839.77	572.768	565.125	613.166
MAB_2213		Putative thioesterase	CDS	-2.10574	1.2358e-05	2.42835e-05	630.261	731.724	812.43	147.659	211.312	146.196
MAB_2214c		Hypothetical protein	CDS	-2.8224	2.09401e-08	1.19086e-07	159.865	156.073	118.548	18.366	22.1195	20.9458
MAB_2215		Conserved hypothetical protein	CDS	5.02849	3.9902e-09	3.92337e-08	4.29905	2.99698	1.83186	91.596	109.901	102.635
MAB_2216		Sulfonate ABC transporter, permease protein SsuC	CDS	2.52921	1.90175e-07	6.45499e-07	12.4972	10.0284	13.3464	71.2121	64.7667	71.064
MAB_2217		Sulfonate ABC transporter, ATP-binding subunit SsuB	CDS	3.33541	6.05757e-08	2.62601e-07	6.39859	10.6047	8.50507	78.6404	91.1641	87.0921
MAB_2218		Sulfonate ABC transporter periplasmic sulfonate-binding protein SsuA	CDS	2.16734	1.58139e-06	3.94111e-06	16.5963	31.1225	22.244	100.165	97.3655	116.416
MAB_2221		Putative pyridoxamine 5'-phosphate oxidase-related protein	CDS	-3.16506	9.70815e-09	6.85395e-08	334.826	379.464	349.755	39.4811	37.4406	41.6792
MAB_2224c		Conserved hypothetical membrane protein	CDS	-2.03246	8.96046e-06	1.81784e-05	397.113	392.258	316.912	88.5545	86.0571	95.8044
MAB_2225c		Probable peptidase	CDS	-2.56224	9.90725e-10	1.78042e-08	557.577	566.199	561.989	98.9073	90.534	95.9562
MAB_2226c		Conserved hypothetical transmembrane protein	CDS	-1.73876	2.44969e-07	7.96473e-07	648.057	565.968	554.007	166.815	192.277	170.663
MAB_2227c		Conserved hypothetical protein	CDS	-3.38523	3.76851e-09	3.80859e-08	634.66	717.2	720.314	64.0178	67.9834	66.2981
MAB_2228c		ESAT-6-like protein esxH	CDS	-3.63042	3.72897e-10	1.1888e-08	304.733	358.37	353.157	27.9292	24.0761	30.0224
MAB_2229c		Hypothetical PE family protein	CDS	-1.41277	4.5232e-06	9.86917e-06	239.347	283.215	244.684	102.183	91.8605	94.1044
MAB_2230c		Hypothetical PPE family protein	CDS	-1.71842	6.0224e-08	2.61535e-07	546.58	569.426	546.81	159.211	172.346	173.729
MAB_2231c		Hypothetical PE family protein	CDS	1.76319	7.17027e-06	1.48766e-05	14.9967	13.6017	8.63591	40.8848	37.6396	48.5093
MAB_2232c		Putative FtsK/SpoIIIE family protein	CDS	-2.52136	9.45796e-08	3.69119e-07	2001.26	2441.27	2193.91	372.906	396.658	386.344
MAB_2235		Possible siderophore-interacting protein	CDS	3.84012	1.00424e-07	3.87126e-07	2.29949	5.87869	2.87864	50.7697	50.6725	56.5841
MAB_2236c		Putative short-chain dehydrogenase/reductase	CDS	1.94815	0.000152157	0.000244222	5.59877	6.33976	2.74779	16.2311	23.6781	17.3941
MAB_2237c		Probable FAD-dependent monooxygenase	CDS	3.7128	3.85734e-09	3.84788e-08	7.29839	10.0284	6.14982	103.645	106.585	98.415
MAB_2238		Putative transcription regulator, LysR family	CDS	2.21876	0.000117079	0.000191846	11.8974	16.9445	14.524	70.9197	63.6391	67.0874
MAB_2239		Putative GntR-family transcriptional regulator	CDS	4.38279	1.88008e-07	6.3946e-07	1.09976	2.42064	2.61694	41.9961	42.6472	41.1935
MAB_2240		Putative ferredoxin	CDS	4.81202	5.34714e-08	2.3738e-07	0.49989	0.345805	0.130847	10.2651	9.51768	9.50151
MAB_2241		Putative nitrate ABC transporter, periplasmic protein	CDS	3.31307	7.65887e-09	5.86824e-08	9.9978	8.64513	9.68269	86.946	99.4879	95.4098
MAB_2242		Putative nitrate ABC transporter, permease protein	CDS	3.29111	3.35537e-07	1.04776e-06	7.89826	6.68557	7.71998	65.2461	57.2387	96.108
MAB_2243		Putative nitrate ABC transporter, ATP-binding protein	CDS	3.37077	5.08714e-10	1.38899e-08	5.19885	4.84127	5.23389	48.8103	52.9607	56.4323
MAB_2244		Fumarate reductase/succinate dehydrogenase flavoprotein-like FrdA	CDS	2.61476	1.63112e-08	9.92733e-08	25.1944	24.5522	25.646	153.274	150.625	157.974
MAB_2246		Possible thiol-specific antioxidant related protein/Peroxidoxin BcpB	CDS	2.82919	1.80993e-08	1.06866e-07	8.59811	8.52986	8.89761	57.2621	64.5014	63.2625
MAB_2247c		Bifunctional enzyme MbtA : salicyl-AMP ligase + salicyl-S-ArCP synthetase	CDS	2.84527	4.99974e-08	2.25034e-07	11.9974	13.3711	13.0847	84.8989	93.0544	98.324
MAB_2254c		PPE family protein	CDS	3.31059	5.36598e-09	4.66878e-08	5.79872	6.45503	7.71998	65.948	62.1468	69.4551
MAB_2255		Probable non-ribosomal peptide synthetase	CDS	3.89155	1.29786e-09	2.01066e-08	11.0976	15.2154	12.0379	189.246	181.4	198.5
MAB_2256		Probable polyketide synthase	CDS	1.7656	2.12859e-06	5.09417e-06	50.5889	62.706	68.6948	194.422	216.486	207.607
MAB_2257		Probable polyketide synthase	CDS	1.42515	4.64479e-07	1.36405e-06	124.972	130.253	141.446	335.063	356.93	373.17
MAB_2258		Peptide synthetase and polyketide synthase	CDS	2.00979	1.74959e-07	6.0045e-07	118.274	128.524	125.352	462.075	608.767	427.902
MAB_2259		Putative O-methyltransferase	CDS	2.27498	6.3176e-08	2.71021e-07	9.69786	10.4894	8.89761	43.9848	54.8179	42.1952
MAB_2260		Putative formyltransferase	CDS	1.67387	2.2538e-05	4.16851e-05	20.1956	24.5522	21.3281	71.5923	72.2282	66.9963
MAB_2263c		General substrate transporter Major facilitator superfamily	CDS	-3.02102	9.18136e-08	3.60973e-07	861.11	974.364	1052.27	124.906	124.658	106.156
MAB_2264c		Probable hydroxylase/dioxygenase	CDS	-4.27945	2.17747e-09	2.65051e-08	1098.26	1159.14	1391.17	68.1121	60.7871	58.9519
MAB_2265c		Probable L-ectoine synthase	CDS	-3.54501	1.38308e-08	8.85387e-08	639.059	586.025	716.781	59.4263	50.1419	56.7662
MAB_2266c		Probable diaminobutyrate--2-oxoglutarate aminotransferase	CDS	-4.83325	1.20832e-09	1.95148e-08	3014.94	2878.37	3614.52	116.016	112.057	105.427
MAB_2267c		Probable acetyltransferase	CDS	-6.25878	4.88444e-10	1.36378e-08	1850.29	1908.61	2251.88	28.9235	26.2648	23.2833
MAB_2268c		Conserved hypothetical protein	CDS	2.5094	1.18813e-07	4.43152e-07	27.7939	28.5866	19.2345	134.996	147.209	149.11
MAB_2269c		Putative transcriptional regulator, MerR family	CDS	1.32506	7.78222e-05	0.000130905	22.9949	24.3216	26.8237	62.4678	61.8815	61.2893
MAB_2272c		Putative transcriptional regulator, GntR	CDS	-1.0627	0.00536735	0.00701546	160.065	192.037	190.775	71.4168	83.7688	104.668
MAB_2273		Putative MFS transporter	CDS	-2.04568	1.06901e-06	2.80267e-06	466.597	426.493	463.984	122.479	105.623	100.57
MAB_2274c		Conserved hypothetical protein	CDS	-4.58801	1.00058e-08	6.99414e-08	577.973	627.982	708.145	33.0179	23.6118	22.919
MAB_2275		Putative membrane protein, MmpL family	CDS	-2.35086	5.18827e-06	1.11287e-05	709.844	592.249	708.799	130.229	125.487	138.455
MAB_2276c		Putative regulatory protein	CDS	2.3453	6.01153e-07	1.70057e-06	5.69874	5.64815	7.58914	30.9122	34.0912	30.9027
MAB_2277		Probable aldehyde dehydrogenase	CDS	6.53057	2.38079e-10	9.87269e-09	5.39881	5.30235	5.88812	444.527	592.053	497.418
MAB_2278		Putative oxidoreductase	CDS	3.26001	3.68969e-08	1.82527e-07	6.7985	11.0658	12.9539	101.364	92.7559	99.4471
MAB_2279		Probable ornithine aminotransferase	CDS	3.53747	3.58175e-09	3.68771e-08	7.09844	8.87567	10.5986	102.797	105.457	99.1132
MAB_2280		Conserved hypothetical protein	CDS	4.95704	2.10358e-09	2.61203e-08	2.69941	1.95956	2.09355	84.6357	61.2846	66.0249
MAB_2281		Conserved hypothetical protein	CDS	2.5984	2.15658e-05	4.00218e-05	3.29927	3.80386	0.91593	15.4415	18.4716	15.7549
MAB_2282		Putative flavin-dependent reductase	CDS	4.73293	1.43046e-09	2.12293e-08	1.29971	1.61376	2.09355	45.915	40.4584	45.504
MAB_2283		Putative oxidoreductase	CDS	2.24924	1.02742e-07	3.93911e-07	24.6946	26.0507	23.8142	108.763	114.113	131.746
MAB_2284		Putative halogenase	CDS	2.07672	9.46222e-08	3.69119e-07	26.5941	29.0476	31.0108	123.327	114.676	127.375
MAB_2285		Probable Na+/H+ antiporter	CDS	2.88332	9.75248e-10	1.77206e-08	24.6946	21.3247	25.1227	185.415	166.51	173.091
MAB_2286		Conserved hypothetical protein	CDS	2.61493	4.80005e-09	4.40927e-08	13.9969	16.8292	16.3559	88.8762	101.909	98.0508
MAB_2287		Putative metal dependent phosphohydrolase	CDS	2.41117	5.64738e-07	1.6114e-06	15.2966	9.91308	17.4027	77.5583	63.3407	85.5743
MAB_2290		Probable transcriptional regulator, TetR	CDS	-4.8802	1.56386e-10	8.59712e-09	1726.92	1969.71	2081.65	62.5848	58.7642	74.8282
MAB_2291		Conserved hypothetical protein	CDS	-4.31669	3.13441e-05	5.62834e-05	1049.57	1099.43	1233.5	79.7517	46.6267	43.3184
MAB_2292c		Conserved hypothetical protein	CDS	-1.55845	9.74237e-07	2.60253e-06	253.044	258.317	260.517	87.3262	89.9371	84.7851
MAB_2293		Putative transcriptional regulator, MarR family	CDS	-1.46662	8.41432e-05	0.000140866	48.7893	51.9861	58.7504	19.2434	20.5608	17.8798
MAB_2294c		Probable monooxygenase	CDS	-1.40697	2.53665e-06	5.92445e-06	237.648	284.598	271.77	98.3224	101.445	99.6293
MAB_2295c		Conserved hypothetical protein	CDS	1.83466	1.46499e-07	5.18253e-07	41.6908	39.076	40.0392	133.007	153.576	144.435
MAB_2296	rpsA	30S ribosomal protein S1	CDS	-4.47049	5.29752e-10	1.40755e-08	3178.8	3494.48	3719.59	131.75	155.798	181.227
MAB_2297		Probable methyltransferase	CDS	1.2311	1.76462e-05	3.32472e-05	14.0969	17.6361	14.9166	37.5801	38.0376	33.8776
MAB_2303		Putative membrane protein, MmpL	CDS	-1.81788	4.63669e-06	1.00901e-05	858.611	924.683	893.817	242.443	273.26	243.609
MAB_2304c		Conserved hypothetical protein	CDS	-6.81844	8.80675e-10	1.72028e-08	1788.91	1803.14	2009.81	16.0264	15.5201	18.062
MAB_2305c		Conserved hypothetical protein	CDS	-2.2955	3.20146e-07	1.00518e-06	48.3893	53.5998	73.1436	11.0839	13.1324	11.414
MAB_2306c		Putative oxidoreductase	CDS	1.63057	3.15925e-06	7.19493e-06	32.2929	28.2408	28.1321	89.1394	85.8913	99.7203
MAB_2308		UvrABC system protein B (UvrB protein) excinuclease	CDS	-1.85841	1.00435e-06	2.67144e-06	877.707	936.556	938.436	243.291	265.301	250.53
MAB_2309c		Putative transcriptional regulator	CDS	1.26569	2.95808e-05	5.34509e-05	64.5858	57.1731	57.7036	128.767	142.135	160.736
MAB_2310		Possible drug efflux membrane protein	CDS	3.50588	5.96767e-08	2.59843e-07	11.2975	11.2963	8.24337	108.821	119.054	123.702
MAB_2312		Conserved hypothetical protein	CDS	-2.82532	2.7293e-08	1.44568e-07	817.02	617.378	562.643	100.633	94.5799	86.5457
MAB_2315		UvrABC system protein A (UvrA protein) excinuclease	CDS	-2.52355	8.23659e-09	6.13955e-08	1256.72	1320.75	1408.96	238.202	245.039	210.035
MAB_2316		Probable acid-CoA ligase	CDS	-1.11677	5.13757e-06	1.10391e-05	268.941	278.258	298.855	124.76	145.053	120.302
MAB_2317c		Conserved hypothetical protein	CDS	-1.28275	0.000108719	0.000179038	31.3931	32.7362	28.9172	12.6339	12.7676	12.8407
MAB_2318c		Conserved hypothetical protein (esterase?)	CDS	-1.25861	2.42544e-06	5.69701e-06	213.953	214.515	231.6	86.6536	100.682	88.5189
MAB_2321		Translation initiation factor IF-3 (InfC)	CDS	-3.35462	2.53006e-07	8.18294e-07	540.581	627.521	645.338	43.7509	81.0163	52.5163
MAB_2322	rpmI	50S ribosomal protein L35	CDS	-2.03427	1.83351e-05	3.44927e-05	335.026	331.051	369.512	115.489	61.0524	76.2246
MAB_2323	rplT	50S ribosomal protein L20	CDS	-4.07278	6.77183e-08	2.86687e-07	538.081	534.269	506.64	36.7612	29.4484	27.5939
MAB_2324		Possible tRNA/rRNA methyltransferase	CDS	-2.66158	1.61937e-07	5.61216e-07	405.211	348.456	416.617	51.998	67.685	65.266
MAB_2326c		Hypothetical protein	CDS	2.60528	1.21642e-06	3.13101e-06	3.29927	4.26493	3.14033	21.0566	20.9588	23.2833
MAB_2329c		Conserved hypothetical protein	CDS	1.64171	2.793e-07	8.9109e-07	13.0971	10.72	12.6922	35.065	38.9993	39.9489
MAB_2330		Hypothetical purine cyclase-related protein	CDS	-3.2427	1.13868e-09	1.90596e-08	486.293	601.355	598.888	56.9112	61.2846	59.9536
MAB_2331		Conserved hypothetical transmembrane protein	CDS	-2.18214	1.62561e-07	5.62736e-07	133.671	140.627	143.801	29.0698	36.2136	26.8349
MAB_2336		N-acetyl-gamma-glutamyl-phosphate reductase ArgC	CDS	-4.82704	2.58493e-10	1.0119e-08	1854.39	2047.97	2001.05	64.4565	69.6747	73.8265
MAB_2337		Probable arginine biosynthesis bifunctional protein ArgJ	CDS	-5.28565	9.6394e-09	6.81607e-08	4693.57	5686.88	5822.83	107.301	175.099	132.991
MAB_2338		Acetylglutamate kinase ArgB	CDS	-6.03601	7.82981e-10	1.64155e-08	3957.43	5018.79	5720.77	64.1055	86.853	73.0068
MAB_2339		Acetylornithine aminotransferase ArgD	CDS	-5.48441	5.33764e-10	1.40809e-08	5608.06	6099.2	7050.44	143.331	138.156	137.484
MAB_2340		Ornithine carbamoyltransferase ArgF	CDS	-6.68673	6.19933e-11	8.59712e-09	6372.3	6435.78	7303.5	69.3989	66.4579	59.3465
MAB_2341		Arginine repressor ArgR	CDS	-5.37967	1.22595e-10	8.59712e-09	2483.75	1982.62	1927.12	50.3018	50.6062	52.6378
MAB_2342		Argininosuccinate synthase ArgG	CDS	-5.91312	3.99587e-10	1.2188e-08	7619.42	7157.25	8303.43	109.348	149.099	124.552
MAB_2343		Argininosuccinate lyase ArgH	CDS	-5.13428	1.00205e-09	1.79256e-08	5119.77	4957.7	4684.2	121.719	139.681	158.885
MAB_2344		Conserved hypothetical protein	CDS	-3.49635	6.12228e-10	1.46972e-08	446.702	375.89	440.693	40.2707	37.4075	34.2419
MAB_2345		Conserved hypothetical protein	CDS	-2.48649	5.42955e-08	2.40086e-07	175.761	163.681	194.177	32.1697	31.9688	31.0545
MAB_2346		Conserved hypothetical protein	CDS	-2.35001	1.71386e-08	1.03052e-07	122.873	132.328	125.221	26.4962	23.446	24.6493
MAB_2349		Conserved hypothetical protein	CDS	-2.50458	3.71715e-08	1.82691e-07	139.969	149.503	160.026	24.8877	28.6194	25.6814
MAB_2350c		Hypothetical protein	CDS	-1.31193	0.000499625	0.000742154	29.4935	40.805	31.5342	9.15375	13.6962	18.153
MAB_2352		Putative 3-methyladenine DNA glycosylase	CDS	1.86501	1.65579e-06	4.09554e-06	10.6976	8.4146	6.80405	34.0414	28.5862	32.3294
MAB_2353		Probable ADP-ribosylglycohydrolase	CDS	1.60895	0.000427958	0.000641873	26.8941	29.5087	26.6928	76.33	100.284	76.9228
MAB_2356		Conserved hypothetical protein	CDS	3.53053	2.18127e-07	7.22509e-07	17.5961	12.9101	9.81354	159.884	142.168	166.231
MAB_2357		HAD-superfamily hydrolase	CDS	2.10327	2.54755e-07	8.22875e-07	19.6957	14.4086	12.5613	69.7499	62.4453	69.0909
MAB_2358		Conserved hypothetical protein	CDS	-1.49573	1.91095e-06	4.63847e-06	58.4871	50.1418	56.526	17.8981	21.3899	19.2762
MAB_2359		Cytotoxin/haemolysin homologue TlyA	CDS	-1.31509	1.17126e-05	2.31719e-05	160.365	148.466	150.736	58.9584	58.4657	67.2695
MAB_2360		Probable inorganic polyphosphate/ATP-NAD kinase	CDS	-1.83378	9.68067e-08	3.75538e-07	336.126	354.681	328.819	104.552	89.9371	91.5242
MAB_2361		DNA repair protein RecN	CDS	-1.29597	9.08028e-05	0.000150992	419.808	426.032	339.156	156.667	166.311	159.644
MAB_2362		Conserved hypothetical protein	CDS	-4.79906	6.09422e-10	1.46972e-08	2262.6	3002.28	2833.63	89.3734	100.45	101.056
MAB_2363		Conserved hypothetical protein	CDS	-4.88704	1.10783e-09	1.86856e-08	1473.68	1967.98	1689.76	50.5065	63.6391	59.2554
MAB_2364		CTP synthase PyrG	CDS	-3.05445	2.53999e-08	1.3659e-07	1418.99	1561.2	1530.13	170.002	198.644	174.245
MAB_2365		Hypothetical MutT/nudix family protein	CDS	-1.66908	2.91324e-07	9.22899e-07	302.233	287.825	243.114	80.3951	90.6335	90.9777
MAB_2366		Tyrosine recombinase XerD	CDS	-1.73078	1.4373e-07	5.11754e-07	390.814	369.09	322.146	103.206	105.723	117.084
MAB_2367		Conserved hypothetical protein	CDS	-1.67549	0.000794227	0.00114267	448.101	364.825	365.849	134.382	116.136	118.511
MAB_2368		Conserved hypothetical protein	CDS	-1.56924	1.07295e-05	2.14156e-05	306.932	252.668	232.385	86.3904	93.5187	87.0011
MAB_2369		Hypothetical segregation and condensation protein B	CDS	-2.42825	2.40196e-07	7.84048e-07	378.517	328.169	336.931	64.6027	62.6774	66.6017
MAB_2370		Probablel RNA pseudouridine synthase	CDS	-1.91273	5.8533e-07	1.66056e-06	310.132	311.571	311.024	92.064	65.4962	90.1278
MAB_2371		Probable cytidylate kinase (Cmk)	CDS	-1.42673	5.23418e-06	1.12077e-05	191.858	175.669	167.354	53.2556	67.8839	77.8335
[truncated: 1,738 more rows]

## Sheet: LMB vs MB
Locustag	Gene	Description	FeatureType	logFC	PValue	FDR	MB1	MB2	MB3	LMB1	LMB2	LMB3
[truncated: 3,412 more rows]

[truncated: 1 more sheets: P vs L]
