# Supplementary material for: Mycobacterium abscessus persistence in the face of Pseudomonas aeruginosa antagonism
Source: Front Cell Infect Microbiol. 2025 May 9;15:1569331. doi: 10.3389/fcimb.2025.1569331 (PMC12098619; doi:10.3389/fcimb.2025.1569331)
Supplement: Supplementary file 4 [file Table3.xlsx]

## Sheet: Sheet1
S3 Table: Differentially regulated Mab genes related to slow growth when partnered with Pa
			log2 FC
Gene ID	Gene Name	Gene Function	PMB vs MB	LMB vs MB
Growth & Cell division
MAB_0036c	rodA	Probable cell division protein RodA	-1.19083	-1.02719
MAB_0533	ftsH	Cell division protein FtsH homolog	-3.76897	-3.31919
MAB_2005	ftsW	Putative cell division protein FtsW	-1.64244	-1.46337
MAB_2009	ftsZ	Putative cell division protein FtsZ	-2.68519	-3.07472
MAB_3074c	ftsK	Probable cell division protein FtsK	-3.68452	-3.72862
MAB_3474c	ftsX	Cell division protein FtsX homolog	-1.28006	-1.03612
MAB_3475c	ftsE	Putative cell division ATP-binding protein FtsE	-1.27505	ND
MAB_4949c	parB	Probable chromosome partitioning protein ParB	-1.45297	-1.51742
DNA replication, Transcription & Translation
MAB_0001	dnaA	Chromosomal replication initiator protein DnaA	-1.47695	-1.80384
MAB_0002	dnaN	DNA polymerase III, beta subunit (DnaN)	-1.12727	-1.47706
MAB_0006	gyrA	DNA gyrase (subunit B) GyrB (DNA topoisomerase)	-4.19761	-3.82622
MAB_0019	gyrB	DNA gyrase (subunit A) GyrA (DNA topoisomerase)	-2.44158	-2.2224
MAB_0331c	rpsR.2	30S ribosomal protein S18.2	1.85693	1.9091
MAB_0332c	rpsN.2	30s ribosomal protein S14.2	6.58375	9.06429
MAB_0333c	rpmG.1	50S ribosomal protein L33	3.10885	2.7506
MAB_0334c	rpmB.2	50S ribosomal protein L28-2	4.67293	3.98543
MAB_0519		Peptidase S13 (D-alanyl-D-alanine carboxypeptidase	-2.04867	-1.61662
MAB_1075	rpmF	50S ribosomal protein L32	-1.9915	-1.72872
MAB_1143c	rplY	50S ribosomal protein L25	1.64381	1.71847
MAB_1610	rplU	50s ribosomal protein L21	-3.58881	-3.74729
MAB_1611	rpmA	50S ribosomal protein L27	-1.5805	-1.83951
MAB_1634c	rpsT	30s ribosomal protein S20	-1.91442	-1.5617
MAB_2296	rpsA	30S ribosomal protein S1	-4.47049	-4.5998
MAB_2322	rpmI	50S ribosomal protein L35	-2.03427	-4.00528
MAB_2323	rplT	50S ribosomal protein L20	-4.07278	-2.96803
MAB_2324		Possible tRNA/rRNA methyltransferase	-2.66158	-2.72324
MAB_3108c	rpsO	30s ribosomal protein S15	1.6211	2.09619
MAB_3130c	rbfA	Ribosome-binding factor A (RbfA)	-3.45753	-3.4863
MAB_3131c	infB	Translation initiation factor IF-2 (InfB)	-2.6126	-2.4728
MAB_3187c	frr	Ribosome recycling factor (Ribosome-releasing factor	-1.44432	-1.44174
MAB_3195c	tsf	Elongation factor Ts (EF-Ts)	-1.86051	-1.55863
MAB_3196c	rpsB	30s ribosomal protein S2	-1.8107	-1.81946
MAB_3224c	rplS	50S ribosomal protein L19	-2.93526	-2.71249
MAB_3227c	rimM	Probable 16S rRNA processing protein RimM	-2.24393	-2.33459
MAB_3229c	rpsP	30s ribosomal protein S16	-1.92756	-1.78427
MAB_3280	rpmB	50S ribosomal protein L28	-3.0696	-2.96932
MAB_3428c		Probable RNA polymerase sigma-C factor	-3.19342	-2.32682
MAB_3751c	rpsI	30s ribosomal protein S9	-2.74628	-2.50639
MAB_3752c	rplM	50S ribosomal protein L13	-2.62689	-2.2026
MAB_3769c	rplQ	50S ribosomal proein L17	-3.55025	-3.35647
MAB_3770c	rpoA	DNA-directed RNA polymerase alpha chain RpoA	-4.29879	-4.1399
MAB_3771c	rpsD	30S ribosomal protein S4	-3.23614	-2.91011
MAB_3772c	rpsK	30S ribosomal protein S11	-3.61771	-3.11491
MAB_3773c	rpsM	30S ribosomal protein S13	-2.25327	-2.2207
MAB_3774c	infA	Translation initiation factor IF-1	-4.29518	-4.39669
MAB_3793c	rplO	50S ribosomal protein L15	-2.24525	-2.64696
MAB_3794c	rpmD	50S ribosomal protein L30	-2.88694	-1.7273
MAB_3795c	rpsE	30S ribosomal protein S5	-3.27272	-3.38695
MAB_3796c	rplR	50S ribosomal protein L18	-2.47496	-3.16861
MAB_3797c	rplF	50S ribosomal protein L6	-3.35414	-3.40491
MAB_3798c	rpsH	30S ribosomal protein S8	-2.39612	-2.49206
MAB_3804c	rpsN.2	30S ribosomal protein S14P/S29E	-2.87412	-3.64669
MAB_3805c	rplE	50S ribosomal protein L5	-1.97785	-2.55096
MAB_3806c	rplX	50S ribosomal protein L24	-2.19218	-1.46584
MAB_3807c	rplN	50S ribosomal protein L14	-1.28812	-1.85387
MAB_3811c	rpsQ	30S ribosomal protein S17	-4.43815	-4.75537
MAB_3812c	rpmC	50S ribosomal protein L29	-4.05066	-4.53449
MAB_3813c	rplP	50S ribosomal protein L16	-4.17438	-4.65679
MAB_3814c	rpsC	30S ribosomal protein S3	-4.50748	-4.59645
MAB_3815c	rplV	50S ribosomal protein L22	-1.13806	ND
MAB_3816c	rpsS	30S ribosomal protein S19	-3.33331	-3.6835
MAB_3817c	rplB	50S ribosomal protein L2	-2.17176	-2.5033
MAB_3818c	rplW	50S ribosomal protein L23	-3.68733	-3.82608
MAB_3819c	rplD	50S ribosomal protein L4	-1.78679	-1.78043
MAB_3820c	rplC	50S ribosomal protein L3	-1.98255	-1.97144
MAB_3821c	rpsJ	30S ribosomal protein S10	-3.05478	-3.44949
MAB_3848c	tuf	Elongation factor Tu (EF-Tu)	-2.67314	-2.69981
MAB_3849c	fusA	Elongation factor G (EF-G)	-2.64957	-3.05994
MAB_3850c	rpsG	30S ribosomal protein S7	-2.60543	-2.53906
MAB_3851c	rpsL	30S ribosomal protein S12	-2.62149	-2.57072
MAB_3868c	rpoC	DNA-directed RNA polymerase beta' chain	-3.75307	-3.68961
MAB_3869c	rpoB	DNA-directed RNA polymerase beta chain	-3.58303	-3.84766
MAB_3876c	rplL	50S ribosomal protein L7/L12	-1.28511	-1.52054
MAB_3877c	rplJ	50S ribosomal protein L10	-3.16954	-2.77247
MAB_3892c	rplA	50S ribosomal protein L1	-4.42889	-4.44956
MAB_3893c	rplK	50S ribosomal protein L11	-4.63504	-5.00827
MAB_3894c	nusG	Transcription antitermination protein NusG	-3.33221	-3.04233
MAB_4896c	rplI	50S ribosomal protein L9	-1.92635	-1.55394
MAB_4897c	rpsR.1	30S ribosomal protein S18	-2.97099	-3.60257
MAB_4899c	rpsF	30S ribosomal protein S6	-4.11618	-4.48263
MAB_4954c	rnpA	Ribonuclease P protein component	-1.20856	-1.60547
MAB_4955c	rpmH	50S ribosomal protein L34	-1.25497	-1.76444
MAB_5000c	rpmJ	50S ribosomal protein L36	-4.07868	-3.56551
Electron Transport Chain
NADH Dehydrogenase
MAB_3159	mqo	Probable malate:quinone oxidoreductase Mqo	-5.26152	-5.64723
MAB_2134	nuoA	NADH-quinone oxidoreductase, A subunit NuoA	-3.10115	-3.87064
MAB_2135	nuoB	NADH-quinone oxidoreductase, B subunit NuoB	-3.00282	-3.4362
MAB_2136	nuoC	NADH-quinone oxidoreductase, C subunit NuoC	-1.95776	-2.44313
MAB_2137	nuoD	NADH-quinone oxidoreductase, D subunit NuoD	-2.40253	-2.97626
MAB_2138	nuoE	NADH-quinone oxidoreductase, E subunit NuoE	-2.96073	-3.58515
MAB_2139	nuoF	NADH-quinone oxidoreductase, F subunit NuoF	-3.84281	-4.17291
MAB_2140	nuoG	NADH-quinone oxidoreductase, G subunit NuoG	-3.88365	-4.22831
MAB_2141	nuoH	NADH-quinone oxidoreductase, H subunit NuoH	-4.51564	-4.79067
MAB_2142	nuoI	NADH-quinone oxidoreductase, I subunit NuoI	-3.757	-4.01429
MAB_2143	nuoJ	NADH-quinone oxidoreductase, J subunit NuoJ	-4.05673	-3.84433
MAB_2144	nuoK	NADH-quinone oxidoreductase, K subunit NuoK	-3.64795	-3.62422
MAB_2145	nuoL	NADH-quinone oxidoreductase, L subunit NuoL	-4.03936	-3.99929
MAB_2146	nuoM	NADH-quinone oxidoreductase, M subunit NuoM	-3.90726	-3.9926
MAB_2147	nuoN	NADH-quinone oxidoreductase, N subunit NuoN	-4.00789	-3.89914
MAB_2429c		Probable NADH dehydrogenase (NDH)	-3.87929	-3.94852
Succinate Dehydrogenase
MAB_3673	sdhC	Probable succinate dehydrogenase (cytochrome b-556 subunit) SdhC	-6.16044	-6.78342
MAB_3674	sdhD	Probable succinate dehydrogenase, hydrophobic membrane anchor protein SdhD	-4.6179	-4.86353
MAB_3675	sdhA	Probable succinate dehydrogenase, flavoprotein subunit SdhA	-3.5965	-3.55234
MAB_3676	sdhA	Probable succinate dehydrogenase (iron-sulphur protein) SdhB	-3.10933	-2.70477
Cytochrome oxidases
MAB_1961	ctaC	Probable cytochrome c oxidase subunit 2 precursor	-3.99989	-3.04587
MAB_1962	ctaF	Probable cytochrome c oxidase polypeptide 4	-3.16398	-2.0986
MAB_1966c	qcrB1	Probable ubiquinol-cytochrome c reductase cytochrome b subunit	-4.95996	-4.84879
MAB_1967c	qcrA	Probable ubiquinol-cytochrome c reductase iron-sulfur subunit (Rieske iron-sulfur protein)	-2.67449	-1.28025
MAB_1968c	qcrC	Probable ubiquinol-cytochrome c reductase cytochrome c subunit	-4.11697	-4.05963
MAB_1969c	ctaE	Probable cytochrome c oxidase subunit III	-6.79203	-6.29494
MAB_2467	qcrB2	Ubiquinol-cytochrome c reductase cytochrome b subunit	-1.42343	ND
MAB_2630	cydA	Probable integral membrane cytochrome D ubiquinol oxidase (Subunit I) CydA	-4.09707	-4.09381
MAB_2631	cydB	Probable cytochrome D ubiquinol oxidase CydB	-2.71637	-3.28028
MAB_2758c	ctaB	Probable cytochrome c oxidase assembly factor CtaB	1.32196	3.96181
MAB_3389c	ctaD	Probable cytochrome c oxidase polypeptide I	-4.43493	-3.48841
Energy
MAB_1447	atpB	ATP synthase A chain AtpB	-4.9105	-4.91583
MAB_1448	atpE	ATP synthase C chain AtpE	-4.90314	-4.60952
MAB_1449	atpF	ATP synthase B chain AtpF	-5.02338	-5.09266
MAB_1450	atpH	ATP synthase delta chain AtpH	-4.00686	-4.45673
MAB_1451	atpA	ATP synthase alpha chain AtpA	-3.86751	-3.78641
MAB_1452	atpG	ATP synthase gamma subunit AtpG	-4.25483	-4.00663
MAB_1453	atpD	ATP synthase beta subunit AtpD	-4.11567	-5.08587
MAB_1454	atpE	ATP synthase epsilon chain AtpE	-4.61407	-4.28335
ND: not differentialy regulated
