# Supplementary material for: Mycobacterium abscessus persistence in the face of Pseudomonas aeruginosa antagonism
Source: Front Cell Infect Microbiol. 2025 May 9;15:1569331. doi: 10.3389/fcimb.2025.1569331 (PMC12098619; doi:10.3389/fcimb.2025.1569331)
Supplement: Supplementary file 5 [file Table4.xlsx]

## Sheet: HGT acquired Mab DEGs
S4 Table : Differentially regulated, horizontally acquired Mab genes in a co-culture with Pa
			log2FC
Element	Gene ID	Description	PMB vs MB	LMB vs MB
pMAB23	MAB_p01	Putative transcriptional rgulator	8.11448	8.04866
	MAB_p02	Conserved hypothetical protein	6.71606	7.14223
	MAB_p03	Conserved hypothetical protein	10.862	10.1939
	MAB_p04c	Putative resolvase/invertase/recombinase	7.93166	8.23573
	MAB_p05c	Mercury resistance operon repressor MerR	9.16117	8.8468
	MAB_p06	Mercuric reductase MerA	8.40706	8.72294
	MAB_p07	Mercuric transporter MerH	7.03934	7.11428
	MAB_p08	Alkylmercury (organomercurial) lyase MerB	5.71198	5.45126
	MAB_p09	Probable FAD-dependent pyridine nucleotide-disulphide oxidoreductase	8.30179	8.7878
	MAB_p10	Putative resolvase/invertase/recombinase	8.78732	9.87086
	MAB_p11	Conserved hypothetical protein	8.96361	9.18141
	MAB_p12	Conserved hypothetical protein	8.34661	7.75019
	MAB_p13	Conserved hypothetical protein	7.34956	8.0262
	MAB_p14	Conserved hypothetical protein	7.45771	7.49158
	MAB_p15c	TraA/ATP-dependent exoDNAse/relaxase	8.26799	8.62908
	MAB_p16c	Putative replication protein RepA	8.41891	8.93356
	MAB_p17	Conserved hypothetical protein	5.89942	5.86055
	MAB_p18c	Conserved hypothetical protein	7.21479	7.51009
	MAB_p19c	Conserved hypothetical protein	8.34621	8.61124
	MAB_p20c	Cobyrinic acid a,c-diamine synthase or chromosome partitioning protein ParA	8.59375	8.76088
	MAB_p21c	Conserved hypothetical protein	8.19958	9.42961
	MAB_p22c	Mercuric transporter MerT	3.34827	3.42125
Prophage	MAB_1723	Putative phage integrase	3.41743	3.20038
	MAB_1724c	Hypothetical protein	6.92458	7.10148
	MAB_1725c	Putative acetyltransferase	6.49522	6.34934
	MAB_1726	Bacteriophage protein	9.97942	8.91783
	MAB_1727c	Bacteriophage protein	6.22274	6.51948
	MAB_1728	Hypothetical protein	6.82498	7.30949
	MAB_1729	Conserved hypothetical protein (phage protein?)	6.92182	7.05068
	MAB_1730	Hypothetical protein	6.07403	5.82039
	MAB_1731	Hypothetical protein	4.74907	4.56426
	MAB_1732	Hypothetical protein	2.07846	1.67228
	MAB_1733	Hypothetical protein	5.2074	5.35886
	MAB_1734	Bacteriophage protein	1.84227	2.27752
	MAB_1735	Hypothetical protein	6.86459	6.79812
	MAB_1736	Hypothetical protein	2.84828	1.45846
	MAB_1737	Hypothetical protein	10.1116	10.8251
	MAB_1738	Hypothetical protein	9.64967	9.02955
	MAB_1739	Hypothetical protein	5.29688	5.49311
	MAB_1740	Hypothetical protein	5.75872	6.08602
	MAB_1741	Hypothetical protein	4.88144	4.58231
	MAB_1742	Hypothetical protein	3.88704	3.46323
	MAB_1743	Hypothetical protein	7.4965	7.35676
	MAB_1744	Bacteriophage protein	6.86355	6.95542
	MAB_1745	Hypothetical protein	5.59608	5.04416
	MAB_1746	Hypothetical protein	1.17299	2.91781
	MAB_1747	Hypothetical protein	2.25767	2.41062
	MAB_1748	Conserved hypothetical protein	2.01075	1.67011
	MAB_1749	Hypothetical protein	2.02932	2.12021
	MAB_1750	Hypothetical protein	2.66063	2.12174
	MAB_1751	Hypothetical protein	1.95743	2.31215
	MAB_1754	Bacteriophage protein	1.03323	1.06691
	MAB_1755	Hypothetical protein	1.15964	1.68964
	MAB_1756	Putative transcriptional regulator, WhiB family	1.2492	1.13328
	MAB_1758	Hypothetical protein	-1.78993	-1.1079
	MAB_1759	Conserved hypothetical protein	-1.15827	-1.26788
	MAB_1761	Hypothetical protein	-2.44858	-2.7083
	MAB_1762	Phage-related protein	-2.61041	-3.20727
	MAB_1763	Conserved hypothetical protein	-2.30123	-2.09321
	MAB_1764	Hypothetical protein	3.4383	3.63131
	MAB_1765	Hypothetical protein	4.37042	4.85778
	MAB_1766	Hypothetical protein	-2.67306	-1.17396
	MAB_1767	Hypothetical protein	-2.54856	-1.3277
	MAB_1768	Hypothetical protein	-2.1581	-1.28984
	MAB_1769	Hypothetical protein	-1.21239	1.04458
	MAB_1770	Hypothetical protein	-2.86181	1.91813
	MAB_1771	Hypothetical protein	-1.86971	3.90589
	MAB_1773c	Hypothetical protein	1.04281	3.79468
	MAB_1774	Bacteriophage protein	2.97656	3.07484
	MAB_1775	Bacteriophage protein	5.45803	6.18566
	MAB_1776	Bacteriophage protein	5.03304	4.28307
	MAB_1777	Hypothetical protein	4.40614	8.15394
	MAB_1778	Hypothetical protein	5.30084	3.214
	MAB_1779	Hypothetical protein	4.92994	3.39839
	MAB_1780	Hypothetical protein	9.1149	3.63977
	MAB_1781	Hypothetical protein	5.22664	6.85776
	MAB_1782	Bacteriophage protein	4.18479	4.7038
	MAB_1783	Hypothetical protein	4.50416	5.01069
	MAB_1784	Bacteriophage protein	6.85327	4.2394
	MAB_1785	Bacteriophage protein (Terminase TerL)	5.68849	4.42323
	MAB_1786	Bacteriophage protein	5.99659	3.69363
	MAB_1787	Bacteriophage protein	5.44013	3.21496
	MAB_1788	Bacteriophage protein	4.72821	4.9977
	MAB_1789	Bacteriophage protein	4.10145	3.01472
	MAB_1790	Bacteriophage protein	4.33019	4.16439
	MAB_1791	Hypothetical protein	4.77613	3.83831
	MAB_1792	Hypothetical protein	3.96095	4.83052
	MAB_1793	Phage associated (putative structural protein)	4.84363	6.67376
	MAB_1794	Hypothetical protein	5.92833	5.13536
	MAB_1795	Hypothetical protein	5.33238	5.11721
	MAB_1796	Bacteriophage tape measure protein (TMP)	6.3117	7.97794
	MAB_1797	Bacteriophage protein	5.81776	4.76397
	MAB_1798	Bacteriophage protein	4.99554	6.27979
	MAB_1799	Bacteriophage protein	8.41089	7.78708
	MAB_1800	Bacteriophage minor tail subunit	5.08567	9.4245
	MAB_1801	Bacteriophage protein	6.20804	5.62258
	MAB_1802	Bacteriophage protein	6.26054	4.02832
	MAB_1803	Bacteriophage protein	8.34187	5.5857
	MAB_1804	Bacteriophage protein	5.52542	6.30831
	MAB_1805	Bacteriophage protein	4.88038	4.46471
	MAB_1806	Hypothetical protein	5.96696	4.35515
	MAB_1807	Bacteriophage protein	5.60046	2.59541
	MAB_1808	Bacteriophage protein	4.96738	-1.54417
	MAB_1809	Bacteriophage protein	4.84279	-2.29038
	MAB_1810	Bacteriophage protein	3.08938	5.46443
	MAB_1811	Hypothetical protein	-2.0306	2.99857
	MAB_1812c	Hypothetical protein	-3.28644	2.84892
	MAB_1813	Bacteriophage protein	5.32274	5.7636
	MAB_1814	Bacteriophage protein	2.58952	4.89743
	MAB_1816c	Phage integrase	3.51679	1.13016
	MAB_1817c	Hypothetical protein	5.45509	-2.08681
	MAB_1818	Hypothetical protein	4.73906	-2.34492
	MAB_1823c	Hypothetical protein	-2.53672	-1.29112
	MAB_1825c	Hypothetical protein	-2.32224	2.56546
	MAB_1826	Conserved hypothetical protein	-1.24031	2.22517
	MAB_1828	Hypothetical protein	2.91303	2.13788
	MAB_1829	Hypothetical protein	2.17821	2.22517
	MAB_1830	Hypothetical protein	2.25288	2.13788
prophage-like element-I	MAB_0221c	Putative phage integrase	6.76975	7.3096
	MAB_0222c	Putative DNA-binding protein	8.15289	8.21643
	MAB_0223	Hypothetical protein	7.96871	7.55714
	MAB_0224	Hypothetical protein	7.23138	7.56559
	MAB_0225	Hypothetical protein	7.17819	7.88946
	MAB_0226	Hypothetical protein	6.76429	6.60013
	MAB_0227	Hypothetical protein	5.77189	5.69794
	MAB_0228	Hypothetical protein	5.99394	6.22882
	MAB_0229	Hypothetical protein	6.81798	7.17416
	MAB_0230	Hypothetical protein	7.84821	8.51988
	MAB_0231	Conserved hypothetical protein	8.87696	8.62009
	MAB_0232	Hypothetical protein	7.81751	7.01642
	MAB_0233	Putative phage tail tape measure protein TMP	6.79819	6.78195
	MAB_0234	Hypothetical protein	6.2135	7.40248
	MAB_0235	Hypothetical protein	7.30687	7.61072
	MAB_0236	Hypothetical protein	6.72206	6.89733
	MAB_0237	Bacteriophage protein	5.61767	5.42623
	MAB_0238	Hypothetical protein	6.73755	6.72379
	MAB_0239	Hypothetical protein	7.47485	7.35966
	MAB_0240	Conserved hypothetical protein (thiopurine S-methyltransferase?)	6.96621	6.27822
	MAB_0241	Bacteriophage protein	6.60225	6.67314
	MAB_0242	Hypothetical protein	7.13368	6.79711
Prophage-like element II	MAB_0772c	Hypothetical protein	5.59939	4.70789
	MAB_0774c	Hypothetical protein	2.06016	2.1835
	MAB_0775	Hypothetical protein	2.48839	2.50222
	MAB_0776	Hypothetical protein	1.5624	1.51335
	MAB_0777	Hypothetical protein	1.23386	1.15455
	MAB_0779	Hypothetical protein	-2.08071	-1.77087
	MAB_0780	Hypothetical protein	-1.56075	-2.25484
	MAB_0783c	Bacteriophage protein	1.08499	1.07758
Prophage-like element III	MAB_4803	Hypothetical protein	3.57614	2.85761
	MAB_4804	Hypothetical protein	2.20548	1.57
	MAB_4805	Beta-lactamase-like hypothetical protein	-1.72803	-2.40227
	MAB_4806c	Conserved hypothetical protein	-4.18921	-4.44407
	MAB_4807	Bacteriophage protein	-1.6585	-1.79204
	MAB_4810c	Hypothetical protein	1.66587	1.10853
	MAB_4811c	Resolvase	3.30867	3.70062
	MAB_4816c	Conserved hypothetical protein	-5.15262	-5.30441
	MAB_4817	Hypothetical protein	1.28835	ND
	MAB_4821c	Conserved hypothetical protein	-2.80287	-2.48245
	MAB_4822	Conserved hypothetical protein (phage protein?)	-2.20493	-2.8572
	MAB_4824c	Hypothetical protein	1.37639	1.14924
	MAB_4825c	Conserved hypothetical protein	2.1704	3.95653
	MAB_4829c	Conserved hypothetical protein	2.92361	2.93129
	MAB_4830c	Conserved hypothetical protein	4.30574	4.02688
	MAB_4831c	Hypothetical protein	4.43259	4.75562
	MAB_4832c	Hypothetical protein	1.5898	1.01702
	MAB_4833c	Hypothetical protein	1.18356	1.47331
	MAB_4834	Hypothetical protein	3.51729	2.74714
	MAB_4835	Hypothetical protein	4.28209	4.00911
	MAB_4837c	Possible phosphotransferase	2.27788	1.72915
	MAB_4838c	Putative acetyltransferase	2.521	2.71259
	MAB_4839c	Putative transporter, MFS family	3.01954	2.68431
	MAB_4840c	Putative secreted protein	3.65425	3.69508
	MAB_4842	Putative arsenate reductase ArsC	2.19853	2.59629
	MAB_4843	Hypothetical protein	3.33715	2.65998
	MAB_4844c	Putative regulatory protein, ArsR family	1.51468	1.33721
	MAB_4845	Low-affinity inorganic phosphate transporter PitA	4.02257	4.92013
	MAB_4846	Conserved hypothetical protein	2.31273	3.38936
	MAB_4847c	Putative helicase	7.03595	6.68107
	MAB_4848c	Putative response regulator	7.51745	7.81369
Non mycobacterial HGT gene cluster	MAB_0295	Phenazine biosynthesis (Steptomyces sp.)	4.90452	5.38755
	MAB_0296		4.8402	3.94682
	MAB_0297		4.31867	3.85173
	MAB_0298		3.97219	4.03656
	MAB_0300c	Resistance salicyclic acid defense (Nocardia farcinica)	ND	2.52602
	MAB_0301		3.55581	2.87969
	MAB_0302		7.48424	9.85749
	MAB_0303		3.09337	2.4664
	MAB_0888c	Homogentisate catabolism (Rhodoccocus sp.)	3.9734	4.06046
	MAB_0889c		5.05133	5.06099
	MAB_0890c		3.10879	3.02729
	MAB_0891c		2.35071	2.76006
	MAB_0899c	phenylacetic acid degradation (Nocardia farcinica)	-6.86333	-6.0798
	MAB_0900c		-3.71826	-3.82096
	MAB_0901c		-1.14302	ND
	MAB_0902		-3.07026	-3.08669
	MAB_0903		-2.70058	-2.25847
	MAB_0904		-4.36171	-4.28538
	MAB_0905		-3.72311	-4.27482
	MAB_0906		-3.76475	-3.20893
	MAB_0907		-4.53327	-3.26955
	MAB_0908		-3.69642	-3.55557
	MAB_0909		-2.86268	-2.56108
	MAB_0910		-2.99666	-2.71055
	MAB_0911		-2.73629	-2.41432
	MAB_1014c	Unknown (Rhodococcus sp.)	2.02308	2.1086
	MAB_1015c		2.20586	2.00251
	MAB_1016c		2.77122	2.2395
	MAB_1017c		1.82482	2.41095
	MAB_1018c		ND	2.22427
	MAB_1019c		ND	2.39226
	MAB_1093c	DNA degardation (Streptomyces lividans)	ND	ND
	MAB_1094		-1.17838	-1.31115
	MAB_1095		-2.40554	-2.069
	MAB_1096		ND	ND
	MAB_1097		-3.1703	-3.24002
	MAB_1098		-1.56004	-1.58758
	MAB_1501	Iron Uptake ( Rhodococcus sp.)	4.59826	4.82148
	MAB_1502		3.80051	5.18397
	MAB_1503		3.07591	3.04952
	MAB_1504		2.58027	3.49155
	MAB_1720	Two-component system ( Rhodococcus sp.)	1.18576	ND
	MAB_1721		1.75794	1.81927
	MAB_1722		3.27691	3.69725
	MAB_2027	Biosynthesis of phytotoxic peptides and antibiotics (Pseudomonas putida)	ND	ND
	MAB_2028		3.82433	3.79668
	MAB_2029		3.91636	4.43871
	MAB_2030		2.82173	2.99023
	MAB_2031		3.20136	4.1842
	MAB_2032		2.89741	2.65858
	MAB_2251	Unknown (Burkholderia cepacia complex)	ND	ND
	MAB_2252		ND	ND
	MAB_2253		ND	ND
	MAB_2255	Polyketide biosynthesis (Myxococcus xanthus)	3.89155	3.77803
	MAB_2256		1.7656	2.55023
	MAB_2257		1.42515	1.37331
	MAB_2257	Polyketide biosynthesis (Streptomyces)	1.42515	1.37331
	MAB_2258		2.00979	1.50132
	MAB_2278	Unknown (Streptomyces coelicolor)	3.26001	3.03024
	MAB_2279		3.53747	3.25217
	MAB_2280		4.95704	4.26514
	MAB_2281		2.5984	2.39335
	MAB_2282		4.73293	4.22104
	MAB_2283		2.24924	2.75422
	MAB_2284		2.07672	1.85117
	MAB_2285		2.88332	2.65038
	MAB_2286		2.61493	2.51516
	MAB_2610	Carbohydrate trasnport (Bacillus pumilus)	4.43701	4.43848
	MAB_2611		2.96481	2.00979
	MAB_2612		2.83891	2.95748
	MAB_2613		2.54664	2.55678
	MAB_3112	Unknown (Nocardia farcinia)	ND	ND
	MAB_3113		2.21986	3.053
	MAB_3114		1.33389	ND
	MAB_3115		1.24379	1.08069
	MAB_3569c	Secondary metabolite biosynthesis (Streptomyces antibioticus)	4.17952	4.20133
	MAB_3570c		2.17436	3.50517
	MAB_3571c		2.97461	2.93401
	MAB_3572c		3.30694	3.36463
	MAB_3573c		3.69577	4.00279
	MAB_3574c		4.86543	5.08286
	MAB_3621c	Taurine metabolism (Rhodococcus sp.)	ND	ND
	MAB_3622c		2.92432	3.43586
	MAB_3623		1.37617	1.96572
ND: not differentially regulated
* known function
