# Supplementary material for: Mycobacterium abscessus persistence in the face of Pseudomonas aeruginosa antagonism
Source: Front Cell Infect Microbiol. 2025 May 9;15:1569331. doi: 10.3389/fcimb.2025.1569331 (PMC12098619; doi:10.3389/fcimb.2025.1569331)
Supplement: Supplementary file 6 [file Table5.xlsx]

## Sheet: carbon metabolism
S5 Table: Differentially expressed carbon metabolism genes in Mab
				log2FC
	Gene ID	Gene name	Description	PMB vs MB	LMB vs MB
	Glycolysis & Gluconeogenesis
	MAB_0425c	*acs	Acetyl-CoA synthetase	-2.58964	-1.62922
	MAB_0894c	lpdA	Putative dihydrolipoamide dehydrogenase (LpdA)	-3.99767	-3.72041
	MAB_1051c	pgi	Probable glucose-6-phosphate isomerase (PGI)	-1.79848	-1.57488
	MAB_1251c	*glpX	Conserved hypothetical protein (putative fructose-1,6-bisphosphatase?)	-1.27464	-1.02195
	MAB_1594		Probable ferredoxin oxidoreductase, alpha subunit	-4.40964	-4.74826
	MAB_1595		Probable ferredoxin oxidoreductase, beta subunit	-4.81729	-5.08752
	MAB_2561c	*pckA1	Phosphoenolpyruvate carboxykinase	-2.33574	-1.98244
	MAB_2639c	pykA	Probable pyruvate kinase PykA	-1.67908	-2.65629
	MAB_2777c	tpi	Probable triosephosphate isomerase (TpiA)	-1.74416	ND
	MAB_2778c	pgk	Probable phosphoglycerate kinase (PGK)	-1.9461	-2.12082
	MAB_3008	ppgk	Probable polyphosphate glucokinase PpgK	3.37638	2.93949
	MAB_3400	*adhC	NADP-dependent alcohol dehydrogenase C	-3.46495	-1.31608
	MAB_4049c	*gpmA	2,3-bisphosphoglycerate-dependent phosphoglycerate mutase	-1.0798	-1.11735
	MAB_4127c	*lpd	Probable dihydrolipoamide dehydrogenase	-3.102	-3.25986
	MAB_4254c	*fba	Fructose-bisphosphate aldolase	-1.00495	-1.5615
	MAB_4502c	*pckA2	Phosphoenolpyruvate carboxykinase [GTP]	-3.53342	-3.54053
	MAB_4605c	MAB_4605c	Probable aldehyde dehydrogenase	-1.09955	-1.72831
	Pentose Phosphate pathway (PPP)
	MAB_0895c	*pdhC	Putative dihydrolipoamide s-acetyltransferase component of pyruvate dehydrogenase complex E2	-4.6474	-4.04443
	MAB_0896c	pdhB1	Putative pyruvate dehydrogenase E1 component,beta subunit	-3.78484	-2.40499
	MAB_0897c	*pdhA1	Probable pyruvate dehydrogenase E1 component,alpha subunit	-3.87602	-4.04372
	MAB_1051c	pgi	Probable glucose-6-phosphate isomerase (PGI)	-1.79848	-1.57488
	MAB_1251c	*glpX	Conserved hypothetical protein (putative fructose-1,6-bisphosphatase?)	-1.27464	-1.02195
	MAB_1617c	rbsK	Probable ribokinase RbsK	2.28145	2.20584
	MAB_2413c	*gnd	6-phosphogluconate dehydrogenase	-1.47095	-1.64638
	MAB_2505c		Probable phosphoketolase	3.27966	3.22121
	MAB_2759	tkt1	Probable transketolase	-2.77413	ND
	MAB_2760	tkt2	Probable transaldolase	-3.80564	-3.53146
	MAB_2761	*zwf2	Glucose-6-phosphate 1-dehydrogenase	-2.98811	-2.67664
	MAB_2763	*devB	Probable 6-phosphogluconolactonase	-2.10066	-2.0769
	MAB_2809c	rpe	Ribulose-phosphate 3-epimerase	-2.01645	-2.02638
	MAB_3635c		Putative gluconokinase	-1.38686	ND
	MAB_4078c	deoC	Deoxyribose-phosphate aldolase (DeoC)	1.91246	1.6412
	MAB_4254c	*fba	Fructose-bisphosphate aldolase	-1.00495	-1.5615
	MAB_4917c	*pdhB2	Pyruvate dehydrogenase E1 component beta subunit	-6.05334	-5.69799
	MAB_4918c	*pdhA2	Pyruvate dehydrogenase E1 component alpha subunit	-4.50316	-4.11461
	Tricarboxylic acid Cycle (TCA)
	MAB_0894c	lpdA	Putative dihydrolipoamide dehydrogenase (LpdA)	-3.99767	-3.72041
	MAB_0944	gltA	Probable citrate synthase I (GltA)	ND	-1.08588
	MAB_1056	*sucC	Succinyl-CoA synthetase, beta chain	-3.22695	-3.03876
	MAB_1057	*sucD	Succinyl-CoA synthetase, alpha chain	-2.79755	-3.2731
	MAB_1250c	fum	Probable fumarate hydratase Fum	-1.83639	-2.05486
	MAB_1393c	sucA	Probable 2-oxoglutarate dehydrogenase SucA	-3.03036	-2.96667
	MAB_1594		Probable ferredoxin oxidoreductase, alpha subunit	-4.40964	-4.74826
	MAB_1595		Probable ferredoxin oxidoreductase, beta subunit	-4.81729	-5.08752
	MAB_2561c	*pckA3	Phosphoenolpyruvate carboxykinase	-2.33574	-1.98244
	MAB_2681	*mqo2	Probable malate:quinone oxidoreductase	3.31136	3.23122
	MAB_2730	acn	Probable aconitate hydratase ACN	-5.42095	-5.03388
	MAB_3159c	mqo1	Probable malate:quinone oxidoreductase Mqo	-5.26152	-5.64723
	MAB_3673	sdhC	Probable succinate dehydrogenase (cytochrome b-556 subunit) SdhC	-6.16044	-6.78342
	MAB_3674	sdhD	Probable succinate dehydrogenase, hydrophobic membrane anchor protein SdhD	-4.6179	-4.86353
	MAB_3675	sdhA	Probable succinate dehydrogenase, flavoprotein subunit SdhA	-3.5965	-3.55234
	MAB_3676	sdhB	Probable succinate dehydrogenase (iron-sulphur protein) SdhB	-3.10933	-2.70477
	MAB_3686c	*icd	Probable isocitrate dehydrogenase	-3.57447	-3.48772
	MAB_4127c	*lpd	Probable dihydrolipoamide dehydrogenase	-3.102	-3.25986
	MAB_4421		Putative succinate dehydrogenase	1.65487	ND
	MAB_4422	*sdhA2	Putative succinate dehydrogenase, flavoprotein subunit	ND	-1.44903
	MAB_4423	*sdhB2	Putative succinate dehydrogenase, iron-sulfur subunit	-2.9563	-3.1852
	MAB_4502c	*pckA4	Phosphoenolpyruvate carboxykinase [GTP]	-3.53342	-3.54053
	MAB_4619	*gltA1	Probable citrate synthase	1.52816	1.06211
	Glyoxylate shunt
	MAB_2409c	glcB	Malate synthase G GlcB	-2.47343	-2.01198
	MAB_4095c	aceA	Isocitrate lyase (AceA)	-7.39244	-7.13466
	Lipid metabolism
	MAB_1512	fas	propbable fatty acid synthase Fas	-4.6344	-4.67781
	lipases/esterases
	MAB_0078	*lipH1	Putative lipase/esterase	7.90509	10.7052
	MAB_0484	*lipU1	Putative hydrolase/esterase/lipase	-3.07623	-3.10312
	MAB_0846	lipU2	Putative lipase/esterase	1.34257	1.21265
	MAB_0918c		Possible triacylglycerol lipase	4.25054	4.47368
	MAB_1387	*lipD	Putative esterase/lipase/beta-lactamase	1.22848	1.43432
	MAB_2039	lipH2	Probable lipase LipH (carboxylesterase)	1.19458	1.47729
	MAB_2655	lipN	Probable lipase/esterase (LipN)	4.76877	2.84719
	MAB_3270c	lipN	Probable lipase/esterase LipN	-1.85461	-1.59182
	MAB_3336c	lipT1	Probable carboxylesterase LipT	2.05078	1.74417
	MAB_3447c		Putative lipase/esterase	2.07033	3.6199
	MAB_3452c	lipT2	Probable carboxylesterase LipT	1.98919	3.02007
	MAB_3453c	lipT3	Probable carboxylesterase LipT	3.22865	3.86337
	MAB_3878	lipG	Probable lipase/esterase LipG	-1.97293	-2.0101
	MAB_4006	*lipL	Putative lipase/esterase/beta-lactamase	2.39404	2.89357
	MAB_4044c	*lipU	Putative hydrolase/esterase/lipase	6.48845	6.01301
	MAB_4052c	*mbtJ	Putative lipase/esterase	2.86339	2.60735
	MAB_4134		Putative lipase	3.63414	3.43026
	MAB_4351		Secretory lipase family protein	2.52448	2.1373
	Fatty acid β-oxidation
	MAB_1332		Probable fatty-acid-CoA ligase FadD	-3.70142	-2.01439
	MAB_1342		Probable fatty-acid-CoA ligase FadD	1.30849	ND
	MAB_0596c		Probable fatty-acid-CoA ligase FadD	4.45923	4.18796
	MAB_0593c		Probable acyl-CoA dehydrogenase FadE	1.50523	1.50251
	MAB_0594c		Probable acyl-CoA dehydrogenase FadE	2.14798	1.92401
	MAB_0595c		Probable acyl-CoA dehydrogenase FadE	3.29073	4.1556
	MAB_1851		Probable acyl-CoA dehydrogenase FadE	1.47933	1.4699
	MAB_1863		Probable acyl-CoA dehydrogenase FadE	2.76538	4.59205
	MAB_2947c		Probable acyl-CoA dehydrogenase FadE	2.31427	2.66473
	MAB_3618c		Probable acyl-CoA dehydrogenase FadE	-2.20048	-1.92993
	MAB_0600		Probable acetyl-CoA acetyltransferase FadA	-1.48781	-1.4229
	MAB_0604c		Putative CoA-transferase beta subunit	2.01804	1.69027
	MAB_0605c		Putative CoA-transferase alpha subunit	3.53934	3.77358
	MAB_0612c		Probable acetyl-CoA acetyltransferase FadA	4.73197	4.23218
	MAB_1463		Probable acetyl-CoA acetyltransferase FadA	-1.61646	-1.76094
	MAB_0104		Probable enoyl-CoA hydratase/isomerase	1.0041	2.63979
	MAB_0316		Probable enoyl-CoA hydratase	1.64951	1.08033
	MAB_0598		Short-chain dehydrogenase/reductase	1.32917	1.52776
	MAB_0606c	echA	Probable enoyl-CoA hydratase EchA	3.93178	4.28959
	MAB_0607		Probable short-chain dehydrogenase/reductase	3.57006	2.63332
	MAB_0608		Probable short-chain dehydrogenase/reductase	2.58981	2.01705
	Methyl Citrate Cycle (MCC)
	MAB_4346c	mmsa	Methylmalonate-semialdehyde dehydrogenasE (MmsA)	3.98727	3.95754
	MAB_4617	prpD	Methylcitrate dehydratase family (MmgE/PrpD)	4.14165	4.14165
	MAB_4618	prpB	Probable carboxyvinyl-carboxyphosphonate phosphorylmutase; possible methylisocitrate lyase (PrpB)	4.95649	4.95649
	MAB_4619	prbC	Probable citrate synthase	1.06211	1.06211
	MAB_4620c		Hypothetical protein	1.27238	1.27238
	Methylmalonyl Pathway (MM)
	MAB_0181	pccB	Propionyl-CoA carboxylase, beta subunit (PccB)	-3.82953	-3.17716
	MAB_1072c	accD2	Pobable propionyl-CoA carboxylase beta subunit AccD2	1.17755	1.22511
	MAB_1876c	accD6	Probable propionyl-CoA carboxylase beta chain 6	-3.60289	-1.26059
	MAB_1879c	fabD1	Putative malonyl CoA-ACP transacylase FabD	-4.80223	-5.22973
	MAB_2067c	accD2	Probable acetyl/propionyl-CoA carboxylase beta subunit AccD2	1.22484	1.16489
	MAB_2711c	mutB	Probable methylmalonyl-CoA mutase large subunit MutB	-2.47747	-2.31329
	MAB_3631	accD5	Probable propionyl-CoA carboxylase beta chain 5 AccD5	-2.14482	-2.38349
	TAG and mycolic acid synthesis
	MAB_2028	kasB	Probable 3-oxoacyl-(Acyl-carrier-protein) synthase II KasB	3.82433	3.79668
	MAB_2029		Putative beta-ketoacyl synthase	3.91636	4.43871
	MAB_2030	kasA	Probable 3-oxoacyl-(Acyl-carrier-protein) synthase II KasA	2.82173	2.99023
	MAB_2031		Putative beta-ketoacyl synthase	3.20136	4.1842
	MAB_2032		Probable 3-oxoacyl-[acyl-carrier protein] reductase	2.89741	2.65858
	MAB_2033		Probable thioesterase	3.50751	4.06328
	MAB_2034		Probable malonyl CoA-acyl carrier protein transacylase	4.60773	4.13952
	MAB_2035		Possible conserved polyketide synthase associated protein	3.19972	2.98142
	MAB_2036		Putative membrane protein MmpS	2.00252	1.29683
	MAB_3551c	tgs1	Conserved hypothetical protein	-1.53319	-1.4274
	MAB_1917	tgs2	Conserved hypothetical protein	-2.668	-2.6118
	MAB_0507	tgs3	hypothetical protein	ND	ND
	MAB_4454c	tgs4	Conserved hypothetical protein (DGPF family)	ND	-1.81318
	MAB_3964	tgs5	Conserved hypothetical protein	4.03637	4.01444
	MAB_1278	tgs6	Conserved hypothetical protein	3.35792	3.45904
	MAB_0854	tgs7	Conserved hypothetical protein	2.61019	2.93853
	ND: not differentially regulated
	*ortholog gene name from Mtb database (FLUTE)
