# Supplementary material for: Mycobacterium abscessus persistence in the face of Pseudomonas aeruginosa antagonism
Source: Front Cell Infect Microbiol. 2025 May 9;15:1569331. doi: 10.3389/fcimb.2025.1569331 (PMC12098619; doi:10.3389/fcimb.2025.1569331)
Supplement: Supplementary file 7 [file Table6.xlsx]

## Sheet: Pa
S6 Table: Differentially expressed iron-responsive genes in Pa (WT and ∆lasR) in a co-culture
Pseudomonas aeruginosa			log2FC
Gene ID	Gene Name	Gene Function	PMB vs P	LMB vs L
Pyoverdine synthesis
PA2385	pvdQ	3-oxo-C12-homoserine lactone acylase PvdQ	1.3	ND
PA2386	pvdA	L-ornithine N5-oxygenase	2.1	ND
PA2392	pvdP	PvdP	1.54	ND
PA2393	pvdM	probable dipeptidase precursor	1.96	ND
PA2394	pvdN	pyoverdine biosynthesis protein PvdN	1.74	ND
PA2395	pvdO	pyoverdine biosynthesis protein PvdO	1.5	ND
PA2396	pvdF	pyoverdine synthetase F	1.4	ND
PA2397	pvdE	pyoverdine biosynthesis protein PvdE	ND	1.2
PA2399	pvdD	pyoverdine synthetase D	1.7	ND
PA2400/01	pvdJ	PvdJ	1.42	ND
PA2402	pvdI	probable non-ribosomal peptide synthetase	1.66	ND
PA2413	pvdH	L-2,4-diaminobutyrate:2-ketoglutarate 4-aminotransferase, PvdH	1.86	ND
PA2424	pvdL	PvdL	2.27	ND
PA2425	pvdG	PvdG	2.11	ND
PA2426	pvdS	sigma factor PvdS	2.43	ND
PA2389	pvdR	pvoverdine secretion	1	ND
PA2391	ompQ	pvoverdine secretion	1.15	1.65
PA2405	fpvJ	hypothetical protein	1.42	ND
PA2406	fpvK	hypothetical protein	1.22	ND
PA2408	fpvD	probable ATP-binding component of ABC transporter	1.5	ND
PA2409	fpvE	probable permease of ABC transporter	1	ND
PA2410	fpvF	hypothetical protein	ND	-1
Pyochelin synthesis
PA4231	pchA	salicylate biosynthesis isochromate synthase	1.42	ND
PA4230	pchB	salicylate biosynthesis	ND	-1.36263
PA4228	pchD	pyochelin biosynthesis	1.3	ND
Others
PA4159	fepB	ferrienterobactin-binding periplasmic protein precursor FepB	1.93797	ND
PA4160	fepD	ferric enterobactin transport protein FepD	2.13511	ND
PA4161	fepG	ferric enterobactin transport protein FepG	1.30469	1.47272
PA3531	bfrB	bacterioferritin, iron storage	-1.54305	ND
PA1911	femR	sigma factor regulator	1.64	ND
PA4358	feoB	ferrous iron transport protein	ND	1.75
PA2402		probable non-ribosomal peptide synthetase	1.66217	ND
PA 1922		probable TonB-dependent receptor	1.05601	ND
PA5531	tonB1	TonB1	1.00602	ND
PA2393		probable dipeptidase precursor	1.95631	ND
PA4708	phuT	Heme-transport protein, PhuT	1.18278	ND
PA4709	phuS	probable hemin degrading factor	1.25031	ND
ND: not differentilaly regulated

## Sheet: Mab
	S6 Table : Differentially expressed iron-responsive Mab genes in a co-culture with Pa
				log2FC
	Gene ID	Gene Name	Gene Function	PMB vs MB	LMB vs MB
	MAB_0126	bfrB1	Possible bacterioferritin, induced by IdeR	-8.60011	-8.82314
	MAB_0127	bfrB2	possible bacterioferritin, induced by IdeR	-3.92533	-3.12675
	MAB_1159		Putative iron permease FTR1	1.32748	ND
	MAB_1163c		Putative iron permease FTR1	3.64446	3.4579
	MAB_1678c	furB	Putative ferric uptake regulator FurB	-1.99893	-1.50134
	MAB_2119c	mbtD	Putative polyketide synthase MbtD	1.24696	1.39645
	MAB_2120c	mbtC	Putative polyketide synthase MbtC	1.48606	1.69246
	MAB_2121c	mbtB	Putative phenyloxazoline synthase MbtB/ thioesterase	1.07026	ND
	MAB_2235		Possible siderophore-interacting protein	3.84012	3.67799
	MAB_2247c	mbtA	Bifunctional enzyme MbtA : salicyl-AMP ligase + salicyl-S-ArCP synthetase	2.84527	2.67555
	MAB_2471c	furA	Ferric uptake regulation protein FurA	-1.97779	-2.6513
	MAB_3029	ideR	Iron-dependent repressor	-3.8	-3.6
	ND: not differentilaly regulated
