# Supplementary material for: Mycobacterium abscessus persistence in the face of Pseudomonas aeruginosa antagonism
Source: Front Cell Infect Microbiol. 2025 May 9;15:1569331. doi: 10.3389/fcimb.2025.1569331 (PMC12098619; doi:10.3389/fcimb.2025.1569331)
Supplement: Supplementary file 8 [file Table7.xlsx]

## Sheet: Pa
S7 Table: Virulence related Pa DEGs in a co-culture with Mab
Pa			PMB vs P	LMB vs L
Gene ID	Gene Name	Gene Function	Fold change (log2)
Surface factors (Direct Contact)
Type IV pili
PA0409	pilH	twitching motility protein PilH	-1.05125	-1.12696
PA4306	flp	Type IVb pilin, Flp	ND	1.59751
PA4525	pilA	type 4 fimbrial precursor PilA	ND	2.23638
PA4547	pilR	two-component response regulator PilR	ND	-1.27533
Flagella
PA1444	fliN	flagellar motor switch protein FliN	ND	1.34791
PA1445	fliO	flagellar protein FliO	ND	1.01382
PA1447	fliQ	flagellar biosynthetic protein FliQ	ND	1.06091
PA1448	fliR	flagellar biosynthetic protein FliR	ND	1.18828
PA0993	cupC2	chaperone CupC2	1.62823	ND
PA2129	cupA2	chaperone CupA2	1.2605	ND
PA2130	cupA3	usher CupA3	ND	1.49972
PA2131	cupA4	fimbrial subunit CupA4	ND	1.53528
PA2132	cupA5	chaperone CupA5	2.21547	ND
PA4081	cupB6	fimbrial subunit CupB6	ND	1.35553
PA4084	cupB3	usher CupB3	ND	1.10326
Outer membrane LPS and proteins
PA0958	oprD	Basic amino acid, basic peptide and imipenem outer membrane porin OprD precursor	ND	-1.32287
PA0973	oprL	Peptidoglycan associated lipoprotein OprL precursor	-1.06315	ND
PA2391	opmQ	probable outer membrane protein precursor	1.15798	1.64917
PA3280	oprO	Pyrophosphate-specific outer membrane porin OprO precursor	1.33053	ND
PA4208	opmD	probable outer membrane protein precursor	ND	-1.45571
Secretion systems
PA1512	hcpA	secreted protein Hcp	1.13085	ND
PA1694	pscQ	translocation protein in type III secretion	ND	1.3714
PA1695	pscP	translocation protein in type III secretion	ND	2.42808
PA1697		ATP synthase in type III secretion system	ND	1.82942
PA1705	pcrG	regulator in type III secretion	ND	2.23027
PA1707	pcrH	regulatory protein PcrH	ND	1.42645
PA1711	exsE	ExsE	ND	1.16851
PA1717	pscD	type III export protein PscD	ND	1.35198
PA1720	pscG	type III export protein PscG	ND	1.45091
PA1724	pscK	type III export protein PscK	1.29578	3.19051
PA1725	pscL	type III export protein PscL	ND	1.22698
PA3095	xcpZ	general secretion pathway protein M	ND	1.912
PA3103	xcpR	general secretion pathway protein E	ND	1.30999
PA3820	secF	secretion protein SecF	-1.38475	-1.08291
PA3821	secD	secretion protein SecD	-1.39887	-1.60328
PA5128	secB	secretion protein SecB	-1.3889	-1.40713
Secreted factors (indirect contact)
Pycoyanin (phzABCDEFG, phzM)
PA1902	phzD2	phenazine biosynthesis protein PhzD	2.39975	3.76601
PA1903	phzE2	phenazine biosynthesis protein PhzE	2.05528	2.98147
PA1904	phzF2	phenazine biosynthesis protein PhzF	1.58236	6.53798
PA1905	phzG2	probable pyridoxamine 5'-phosphate oxidase	1.16742	ND
PA2409	phzM	probable phenazine-specific methyltransferase	ND	ND
PA4210	phzA1	probable phenazine biosynthesis protein	ND	-3.28058
PA4211	phzB1	probable phenazine biosynthesis protein	ND	-4.01582
PA4213	phzD1	phenazine biosynthesis protein PhzD	1.73132	ND
PA4214	phzE1	phenazine biosynthesis protein PhzE	1.95343	4.96559
PA4215	phzF1	probable phenazine biosynthesis protein	1.96881	4.74411
Lipases
PA2862	lipA	lactonizing lipase precursor	ND	-2.47763
PA2155		probable phospholipase	1.14629	ND
PA3319	plcN	non-hemolytic phospholipase C precursor	ND	3.02253
Pyocins
PA1150	pys2	pyocin S2	-1.43978	-1.62921
PA3866		pyocin protein	-1.66151	-3.81538
Proteases
PA1246	aprD	alkaline protease secretion protein AprD	1.34962	1.23331
PA1248	aprF	Alkaline protease secretion outer membrane protein AprF precursor	1.04427	ND
Exopolysaccharide (Biofilm formation)
PA3540	algD	GDP-mannose 6-dehydrogenase AlgD	ND	1.19401
PA3543	algK	alginate biosynthetic protein AlgK precursor	ND	1.52976
PA3544	algE	Alginate production outer membrane protein AlgE precursor	ND	1.01832
PA3547	algL	poly(beta-d-mannuronate) lyase precursor AlgL	ND	1.15504
PA5322	algC	phosphomannomutase AlgC	ND	-1.0448
PA2235	pslE	PslE	ND	-1.20639
PA2238	pslH	PslH	-1.16836	-1.76976
PA3060	pelE	PelE	ND	1.15602
PA2244	pslN	hypothetical protein	ND	1.04341
PA2245	pslO	hypothetical protein	ND	1.46955
Siderophores (Fe uptake)
PA2385	pvdQ	3-oxo-C12-homoserine lactone acylase PvdQ	1.3	ND
PA2386	pvdA	L-ornithine N5-oxygenase	2.1	ND
PA2392	pvdP	PvdP	1.54	ND
PA2393	pvdM	probable dipeptidase precursor	1.96	ND
PA2394	pvdN	pyoverdine biosynthesis protein PvdN	1.74	ND
PA2395	pvdO	pyoverdine biosynthesis protein PvdO	1.5	ND
PA2396	pvdF	pyoverdine synthetase F	1.4	ND
PA2397	pvdE	pyoverdine biosynthesis protein PvdE	ND	1.2
PA2399	pvdD	pyoverdine synthetase D	1.7	ND
PA2400/01	pvdJ	PvdJ	1.42	ND
PA2402	pvdI	probable non-ribosomal peptide synthetase	1.66	ND
PA2413	pvdH	L-2,4-diaminobutyrate:2-ketoglutarate 4-aminotransferase, PvdH	1.86	ND
PA2424	pvdL	PvdL	2.27	ND
PA2425	pvdG	PvdG	2.11	ND
PA2426	pvdS	sigma factor PvdS	2.43	ND
PA2389	pvdR	pvoverdine secretion	1	ND
PA2391	ompQ	pvoverdine secretion	1.15	1.65
PA2405	fpvJ	hypothetical protein	1.42	ND
PA2406	fpvK	hypothetical protein	1.22	ND
PA2408	fpvD	probable ATP-binding component of ABC transporter	1.5	ND
PA2409	fpvE	probable permease of ABC transporter	1	ND
PA2410	fpvF	hypothetical protein	ND	-1
PA4231	pchA	salicylate biosynthesis isochromate synthase	1.42	ND
PA4230	pchB	salicylate biosynthesis	ND	-1.36263
PA4228	pchD	pyochelin biosynthesis	1.3	ND
Others
PA4825	mgtA	Mg(2+) transport ATPase, P-type 2	3.0179	ND

## Sheet: Mab
S7 Table: Virulence related Mab DEGs in a co-culture with Pa
	Mab			PMB vs MB	LMB vs MB
	Gene ID	Gene Name	Gene Function	Fold change (log2)
	non-mycobacterial factors
	MAB_0120	msrA	Probable peptide methionine sulfoxide reductase	-3.80223	-3.14584
	MAB_0545	lsr2	Protein lsr2 precursor	-3.93469	-2.68414
	MAB_0295	phzC	Putative phenazine biosynthesis protein PhzC	4.9	5.4
	MAB_0296		Putative 2,3-dihydro-2,3-dihydroxybenzoate dehydrogenase	4.8	3.94
	MAB_0297	phzD	Probable isochorismatase (phenazine biosynthesis) PhzD	4.3	3.8
	MAB_0298	phzE	Putative phenazine biosynthesis protein PhzE	3.97	4.04
	MAB_0054c		Probable cyanate hydratase (Cyanase)	4.46904	5.02467
	MAB_2545c		Hypothetical nitrilase/cyanide hydratase and apolipoprotein N-acyltransferase	3.51681	4.59023
	MAB_0300c	aqdR	Putative transcriptional regulator, TetR family	ND	2.52602
	MAB_0301	aqdA	Putative carboxylesterase	3.5	2.9
	MAB_0302	aqdB	Putative monooxygenase	7.5	9.8
	MAB_0303	aqdC	Putative dioxygenase (1H-3-hydroxy-4-oxoquinaldine 2,4-dioxygenase)	3.1	2.5
	MAB_3593	mgtC	Possible Mg2+ transport P-type ATPase C MgtC	3.1951	3.37081
	MAB_4551c		Possible lysophospholipase	1.71951	2.1792
	MAB_0555	plC	Probable non-hemolytic phospholipase C	1.65292	2.16651
	Mycobacterial factors
	Drug resistance
	MAB_4124	eis1	Conserved hypothetical protein (GNAT acetyltransferase?)	3.30665	3.16064
	MAB_4532c	eis2	Conserved hypothetical protein	-1.72635	-1.99784
	MAB_2385		Probable streptomycin phosphotransferase	3.02848	2.85189
	MAB_4395	aaC	Aminoglycoside 2'-N-acetyltransferase	-4.09084	-3.88585
	MAB_1496c		Putative FAD-binding monooxygenase for tetracycline resistance	2.2317	2.12761
	MA B_2297	erm	Probable methyltransferase	1.2311	1.15541
	MAB_0677c		Conserved hypothetical protein (amino acid metabolite efflux pump?)	2.23288	2.09386
	MAB_1299c		Putative multi-drug efflux transporter	3.10112	3.08756
	MAB_1338		Putative membrane efflux protein	4.23996	4.39738
	MAB_2310		Possible drug efflux membrane protein	3.50588	3.68036
	MAB_3142c		Putative transmembrane efflux protein	-2.16399	-1.78778
	MmpL/MmpS family
	MAB_0855	mmpL8	Putative membrane protein, MmpL family	1.82345	1.80513
	MAB_1287		Probable conserved membrane protein, MmpL family	2.9399	2.84554
	MAB_1963		Putative membrane protein, MmpS family	-3.26387	-3.33737
	MAB_2036		Putative membrane protein MmpS	2.00252	1.29683
	MAB_2275		Putative membrane protein, MmpL family	-2.35086	-1.74388
	MAB_2303		Putative membrane protein, MmpL	-1.81788	-1.55667
	MAB_2570c		Probable membrane protein, MmpL family	2.98525	3.61517
	MAB_2572c		Putative membrane protein, MmpS	1.42215	ND
	MAB_2649		Putative membrane protein, MmpS family	2.5246	2.04237
	MAB_3149		Putative membrane protein, MmpS family	3.82449	3.2257
	MAB_3150		Putative membrane protein, MmpL family	4.13416	4.09144
	MAB_3200		Putative membrane protein MmpS	5.26586	4.61836
	MAB_3201		Putative membrane protein MmpL	3.34992	3.46969
	MAB_4115c	ccc	Putative membrane protein, MmpL	-3.53371	-3.56926
	MAB_4116c		Putative membrane protein, MmpL	-3.0602	-3.0412
	MAB_4117c		Putative membrane protein, MmpS family	-2.59968	-2.59952
	MAB_4262		Putative membrane protein, MmpS	5.03593	4.67423
	MAB_4263		Putative membrane protein, MmpL	3.73776	2.63597
	MAB_4310c		Putative membrane protein, MmpL family	3.82042	4.26608
	MAB_4311c		Putative membrane protein, MmpS family	4.23684	4.50773
	MAB_4382c		Putative membrane protein, MmpL	3.70079	3.91338
	MAB_4383c		Putative membrane protein, MmpS	3.60167	3.7828
	MAB_4508		Putative membrane protein, MmpL	-3.48575	-3.5241
	MAB_4529		Putative membrane protein, MmpL	-2.75427	-2.76758
	MAB_4745		Putative membrane protein, MmpS	6.3689	5.05488
	MAB_4746		Putative membrane protein, MmpL	5.70377	4.64976
	MAB_4768c		Putative membrane protein, MmpL	2.10438	1.55469
	MAB_4769c		Probable conserved membrane protein, MmpS	2.0256	2.08191
	MCE and YrbE proteins
	MAB_1005c		Putative MCE family protein	-3.55785	-3.53158
	MAB_1006c		Putative MCE family protein	-2.30985	-2.60757
	MAB_1007c		Putative MCE family protein	-2.68375	-2.76405
	MAB_1008c		Putative MCE family protein	-1.79706	-2.03021
	MAB_1009c		Putative MCE family protein	-2.23901	-1.84638
	MAB_1690		Putative ABC transporter transmembrane protein	2.73088	2.84918
	MAB_1691		Hypothetical protein	3.08217	1.43192
	MAB_1692		Putative polyketide synthase Pks16/acyl-CoA synthetase	3.19818	3.72681
	MAB_1693		Conserved hypothetical protein (YrbE family?)	3.11066	2.56107
	MAB_1694		Putative YrbE family protein	3.7518	4.01218
	MAB_1695		Putative Mce family protein	4.76482	4.83462
	MAB_1696		Putative Mce family protein	3.89177	3.4945
	MAB_1697		Putative Mce family protein	4.46092	4.22269
	MAB_1698		Putative Mce family protein	4.11369	5.07896
	MAB_1699		Putative Mce family protein	4.04697	5.49334
	MAB_1700		Putative Mce family protein	3.68863	4.00016
	MAB_4028		Putative YrbE family protein	3.10588	2.91217
	MAB_4029		Putative YrbE family protein	2.07508	2.38292
	MAB_4030		Putative Mce family protein	2.52079	2.16562
	MAB_4031		Putative Mce family protein	1.98342	1.33877
	MAB_4032		Putative Mce family protein	1.35618	1.05117
	MAB_4033		Putative Mce family protein	1.91331	1.00179
	MAB_4148c		Hypothetical MCE-family protein	-1.58491	-1.37211
	MAB_4149c		Hypothetical MCE-family protein LprN	-1.36635	-1.5988
	MAB_4150c		Hypothetical MCE-family protein	-1.01316	-1.33842
	MAB_4151c		Hypothetical MCE-family protein	ND	-1.02477
	MAB_4153c		Hypothetical MCE-family protein	ND	1.42606
	MAB_4511c		Putative Mce family protein	2.98548	2.57997
	MAB_4512c		Putative Mce family protein	1.79311	1.74536
	MAB_4513c		Putative Mce family protein	4.65849	5.28863
	MAB_4514c		Putative Mce family protein	4.1303	3.68721
	MAB_4515c		Putative Mce family protein	5.479	5.36547
	MAB_4516c		Putative Mce family protein	5.61672	6.64225
	MAB_4517c		Putative YrbE family protein	4.79245	4.46056
	MAB_4518c		Putative YrbE family protein	4.24546	4.48787
	MAB_4563c		Putative Mce family protein	-3.73273	-3.81354
	MAB_4564c		Putative Mce family protein	-2.38334	-2.34223
	MAB_4565c		Putative Mce family protein	-2.83323	-2.4661
	MAB_4566c		Putative Mce family protein	-1.89311	-1.88371
	MAB_4594c		Putative Mce family protein	-5.10884	-5.08775
	MAB_4595c		Putative Mce family protein	-4.47842	-4.05293
	MAB_4596c		Putative Mce family protein	-3.21204	-2.33749
	MAB_4597c		Putative Mce family protein	-4.09183	-4.34478
	MAB_4598c		Putative Mce family protein	-4.47145	-4.71359
	MAB_4599c		Putative Mce family protein	-4.20273	-4.01686
	MAB_4600c		Putative YrbE family protein	-3.57463	-3.49287
	MAB_4601c		Putative YrbE family protein	-4.5842	-4.09859
	ESX-3 ( T7SS)
	MAB_2232c	eccC3	Putative FtsK/SpoIIIE family protein	-2.52136	-1.15374
	MAB_2231c	pe5	Hypothetical PE family protein	1.76319	1.72341
	MAB_2230c	ppe4	Hypothetical PPE family protein	-1.71842	-1.88254
	MAB_2229c	esxG	Hypothetical PE family protein	-1.41277	-1.80794
	MAB_2228c	esxH	ESAT-6-like protein esxH	-3.63042	-4.01448
	MAB_2227c	espG3	Conserved hypothetical protein	-3.38523	-3.83418
	MAB_2226c	mycP3	Conserved hypothetical transmembrane protein	-1.73876	-1.79706
	MAB_2224c	eccE3	Conserved hypothetical membrane protein	-2.03246	-1.80353
	Glycopeptidolipid (GPL & TPP locus)
	MAB_0934	gap-like	Conserved hypothetical integral membrane protein	-1.15911	ND
	MAB_0935c	fadD23	Putative fatty-acid--CoA ligase FadD	-2.52293	-2.07356
	MAB_0936c	pe	Conserved hypothetical protein	-2.7856	-2.86684
	MAB_0938c	papA3	Probable conserved polyketide synthase associated protein PapA3	-1.19373	-1.05664
	MAB_0939	pks	Probable polyketide synthase	-1.2567	-1.13366
	MAB_4097c	gap	Conserved hypothetical protein	-4.28155	-4.57239
	MAB_4098c	mps2	Probable peptide synthetase NRP	-4.37677	-3.37183
	MAB_4099c	mps1	Probable non-ribosomal peptide synthetase	-4.69853	-4.2805
	MAB_4100c	mbtH	MbtH-like protein	-5.63913	-6.56598
	MAB_4101		Hypothetical protein	-3.04527	-2.83366
	MAB_4102c		Hypothetical protein	-2.45641	-2.80682
	MAB_4103c	fmt	Probable methyltransferase	-1.91574	ND
	MAB_4105c	rmt3	Methyltransferase MtfD	-3.03577	-2.37523
	MAB_4106c	atf1	Acetyltransferase	-3.24651	-3.40776
	MAB_4107c	gtf1	Glycosyltransferase GtfA	-3.79624	-2.39627
	MAB_4108c	rmt4	Methyltransferase MtfB	-3.69483	-3.47195
	MAB_4109c	rmt2	Putative methyltransferase	-2.91308	-3.16382
	MAB_4110c	atf2	Probable acetyltransferase AtfA	-2.23636	-2.27334
	MAB_4113	rmlA	Glucose-1-phosphate thymidylyltransferase	-5.12381	-5.29479
	MAB_4114		Conserved hypothetical protein	-5.56998	-5.11035
	MAB_4115c	mmpL4b	Putative membrane protein, MmpL	-3.53371	-3.56926
	MAB_4116c		Putative membrane protein, MmpL	-3.0602	-3.0412
	MAB_4117c	mmpS4	Putative membrane protein, MmpS family	-2.59968	-2.59952
	MAB_4416c	mmpL4a	Conserved hypothetical protein	-1.10426	ND
	MAB_4437	fadE5	Probable acyl-CoA dehydrogenase FadE	-6.22874	-6.09715
	Arsenate resistance
	MAB_2565c	arsR1	Putative transcriptional regulator, ArsR family	1.48721	1.0924
	MAB_2566		Putative glyoxalase/bleomycin resistance or cadmium-induced protein CadI	3.01384	5.19879
	MAB_2567	arsC1	Probable arsenic-transport integral membrane protein ArsC	2.43534	2.37628
	MAB_2568		Putative arsenate reductase or tyrosine phosphatase	2.50887	1.46713
	MAB_4842	arsC2	Putative arsenate reductase ArsC	2.19853	2.59629
	MAB_4843		Hypothetical protein	3.33715	2.65998
	MAB_4844c	arsR2	Putative regulatory protein, ArsR family	1.51468	1.33721
	MAB_4861c	arsR3	Putative transcriptional regulator, ArsR family	3.11952	2.57131
	MAB_4862	arsR4	Putative transcriptional regulator, ArsR family	2.63264	3.17768
	MAB_4863	arsC3	Probable arsenic-transport integral membrane protein ArsC	1.75089	1.45465
	MAB_4864		Putative arsenate reductase	3.15793	2.45205
	ND: not differentilaly regulated
