# Supplementary material for: Mycobacterium abscessus persistence in the face of Pseudomonas aeruginosa antagonism
Source: Front Cell Infect Microbiol. 2025 May 9;15:1569331. doi: 10.3389/fcimb.2025.1569331 (PMC12098619; doi:10.3389/fcimb.2025.1569331)
Supplement: Supplementary file 9 [file Table8.xlsx]

## Sheet: mono-dioxygenases
	S8 Table: Differentially expressed mono/dioxygenases Mab genes in a co-culture with Pa
				Fold change (log2)
	Gene ID	Gene Name	Gene Function	PMB vs MB	LMB vs MB
	MAB_0076		Putative 2,3-dihydroxybiphenyl 1,2-dioxygenase or glyoxalase/bleomycin resistance protein	3.33017	4.03823
	MAB_0086		Putative taurine dioxygenase	5.04755	7.98667
	MAB_0159		Hypothetical 2-nitropropane dioxygenase	3.00025	2.91344
	MAB_0300c		Putative transcriptional regulator, TetR family	ND	2.52602
	MAB_0301		Putative carboxylesterase	3.55581	2.87969
	MAB_0302		Putative monooxygenase	7.48424	9.85749
	*MAB_0303		Putative dioxygenase (1H-3-hydroxy-4-oxoquinaldine 2,4-dioxygenase)	3.09337	2.4664
	MAB_0354c		Oxidoreductase, 2-nitropropane dioxygenase family	2.4677	4.46552
	MAB_0585		2,3-dihydroxybiphenyl 1,2-dioxygenase	ND	ND
	MAB_0603c		Possible 2-nitropropane dioxygenase	2.1172	2.32998
	MAB_0890c		Putative homogentisate 1,2-dioxygenase	3.10879	3.02729
	MAB_0893		Putative 4-hydroxyphenylpyruvate dioxygenase	1.15957	1.82286
	MAB_2576c		Putative 2,3-dihydroxybiphenyl-1,2-dioxygenase or glyoxalase/bleomycin resistance protein	3.60434	3.37476
	MAB_3621		taurine dioxygenase	ND	ND
	MAB_4162c		Putative 2-nitropropane dioxygenase	1.86865	2.36053
	MAB_4209c		Putative dioxygenase	3.26408	3.47068
	MAB_4358c		Putative biphenyl-2,3-diol 1,2-dioxygenase III	4.33978	6.58947
	MAB_4367c		Hypothetical biphenyl dioxygenase beta subunit	1.99786	2.07436
	MAB_4369c		Putative ferredoxin subunit of phenylpropionate dioxygenase	1.58796	1.53109
	MAB_4370c		Putative large terminal subunit of phenylpropionate dioxygenase	4.38232	5.22583
	MAB_4372		Putative 3-(2,3-dihydroxyphenyl) propionic acid dioxygenase	3.95073	4.92649
	MAB_4555c		Possible glyoxalase/bleomycin resistance protein/ dioxygenase	2.09245	2.08767
	MAB_4679		putative dioxygenase	ND	ND
	MAB_0976		Putative glyoxalase/bleomycin resistance protein	2.28118	2.1977
	MAB_0074c		Putative (cyclohexanone) monooxygenase	7.3701	10.4138
	MAB_0099		Probable monooxygenase	5.22849	7.69686
	MAB_0142c		Putative monooxygenase	1.07578	2.19094
	MAB_0288		Putative monooxygenase (salicylate/ hydroxybenzoate hydroxylase	4.95682	4.97418
	MAB_0513		Putative monooxygenase	3.57999	3.99519
	MAB_0522c		Probable monooxygenase	1.37242	1.43557
	MAB_0649c		Putative monooxygenase	3.17884	2.11612
	MAB_0818		Probable tryptophan 2-monooxygenase	3.16872	3.06835
	MAB_0857		Putative monooxygenase	3.26062	4.51836
	MAB_1060		Putative alkanesulfonate monooxygenase	4.65967	5.09984
	MAB_1324		Putative monooxygenase	1.31294	ND
	MAB_1339		Putative monooxygenase (luciferase-like)	3.57988	3.75161
	MAB_1431		Conserved hypothetical protein (Putative monooxygenase)	3.35276	2.87677
	MAB_1496c		Putative FAD-binding monooxygenase	2.2317	2.12761
	MAB_2073		Putative monooxygenase	5.02829	5.47584
	MAB_2074		Putative monooxygenase	3.54431	3.72841
	MAB_2075		Putative monooxygenase	6.06018	6.3517
	MAB_2077		Probable monooxygenase	4.84305	5.15844
	MAB_2237c		Probable FAD-dependent monooxygenase	3.7128	3.3515
	MAB_2294c		Probable monooxygenase	-1.40697	-1.44929
	MAB_2477c		Probable monooxygenase	-4.27767	-4.24447
	MAB_2607		Putative flavin-containing monooxygenase	4.14601	4.01754
	MAB_2614		Hypothetical monooxygenase, FAD-binding	-2.25815	-2.92481
	MAB_2654		Putative monooxygenase	4.77668	4.0023
	MAB_3920c		Probable monooxygenase	4.25296	6.38864
	MAB_3967		Monooxygenase EthA, flavin-binding	3.32315	3.03204
	MAB_4017c		Probable monooxygenase	5.0356	4.91809
	MAB_4039c		Probable monooxygenase	4.2137	3.86216
	MAB_4042c		Probable monooxygenase	4.13844	4.54163
	MAB_4050c		Probable monooxygenase	1.77784	2.25735
	MAB_4123		Probable monooxygenase	4.40713	4.1655
	MAB_4125		Putative nitrilotriacetate monooxygenase	3.1291	3.15995
	MAB_4357c		Putative monooxygenase	2.57347	3.17699
	MAB_4476c		Putative monooxygenase	3.36094	4.61874
	MAB_4496c		Luciferase-like monooxygenase	-1.9047	-2.0674
	MAB_4628c		Luciferase-like monooxygenase	1.52645	1.63541
	MAB_4756c		Monooxygenase, FAD-binding	1.90716	1.42633
	MAB_4797		Hypothetical luciferase-like monooxygenase	2.2963	2.67687
	ND: not differentilaly regulated, bold
aqdR
aqdA
aqdB
aqdC
